# Supplementary material for: APOE4 reshapes the lipid droplet proteome and modulates microglial inflammatory responses
Source: Neurobiol Dis. Author manuscript; Available in PMC 2025 Aug 1. (PMC12187248; doi:10.1016/j.nbd.2025.106983)
Supplement: 3 [file NIHMS2090365-supplement-3.xlsx]

## Sheet: 0. Table of Contents
	Tab	Description of contents	Related Figure(s)
	1	Lipid droplet lipidomics, raw data	Figure 2
	2	Lipid droplet proteomics, raw data	Figures 3, 4, 5
	3	Comparative datasets from the literature. Previous lipid droplet proteomes and APOE4/AD/microglia studies.	Figures 3, 4, 5
	4	WGCNA of proteomics data	Figure 4
	5	Cytokine measurements from E3 and E4 microglia, raw data	Figures 6, 7
	6	Overlap of current study LD proteome with Dai et al.	Figure 5
	7	Newly identified LD proteome overlaps	Figure 5
	8	Newly identified LD proteome overlaps	Supplemental Figure 2

## Sheet: 1. LD Lipidome
Supplemental Data related to Figure 2. Targeted lipidomics for LD-enriched fractions.																								Supplemental Data related to Figure 2. Targeted lipidomics for LD-enriched fractions.												Supplemental Data related to Figure 2. Two-way Anova statistics for PC, PE, PI, and PS lipidome percentage graphs
Metabolite	Fatty Acid	Class	E3 Saline					E3 LPS					E4 Saline					E4 LPS							E3 Saline	% of	E4 Saline	% of	E3 LPS	% of	E4 LPS	% of	Abbrev.	Lipid class		Figure	Test	Treatment Factor	Genotype Factor	Interaction
			sample 1	sample 2	sample 3	sample 4	sample 5	sample 1	sample 2	sample 3	sample 4	sample 5	sample 1	sample 2	sample 3	sample 4	sample 5	sample 1	sample 2	sample 3	sample 4	sample 5		Cer	5.69962e+08	0.037273	5.19697e+08	0.0464097	2.29137e+08	0.0305482	3.04076e+08	0.0386064	Cer	Ceramides		2f	Two-Way Anova, Tukey adjustment	F (1, 16) = 9.850, P=0.0063	F (1, 16) = 0.0002262, P=0.9882	F (1, 16) = 2.829, P=0.1120
7.15_538.5195274	(d18:1/16:0)	Cer	3.41382e+06	3.19558e+06	2.89029e+06	2.92128e+06	3.55693e+06	7.7422e+06	5.58218e+06	4.75143e+06	5.82709e+06	4.92574e+06	3.57974e+06	3.11263e+06	2.8429e+06	2.9955e+06	5.53231e+06	6.0374e+06	5.68578e+06	9.67825e+06	9.60489e+06	5.4685e+06		ChE	7.03956e+09	0.460356	3.74012e+09	0.333998	6.82537e+08	0.0909947	1.25083e+09	0.158809	ChE	Cholesteryl esters		2g	Two-Way Anova, Tukey adjustment	F (1, 16) = 18.79, P=0.0005	F (1, 16) = 0.1490, P=0.7046	F (1, 16) = 2.014, P=0.1751
8.05_538.519881	(d34:1)	Cer	6.27885e+07	4.65423e+07	5.12522e+07	4.36339e+07	2.84947e+07	5.48486e+06	2.23553e+07	6.35579e+06	7.25042e+06	2.49078e+06	1.92236e+07	4.8503e+07	3.68888e+07	2.71286e+07	2.81931e+07	1.22516e+07	3.82037e+07	1.32306e+07	7.30039e+06	6.38191e+06		Co	4.23936e+08	0.0277235	3.66628e+08	0.0327404	2.76985e+08	0.0369271	3.66248e+08	0.0465	Co	Coenzyme Q (ubiquinone)		2h	Two-Way Anova, Tukey adjustment	F (1, 16) = 15.63, P=0.0011	F (1, 16) = 0.6152,P=0.4443	F (1, 16) = 2.230, P=0.1548
8.46_566.55102425	(d36:1)	Cer	4.55422e+07	2.90045e+07	2.8361e+07	2.19338e+07	2.01811e+07	2.8874e+06	1.60425e+07	3.84381e+06	4.63692e+06	1.72292e+06	1.17154e+07	3.58977e+07	2.81984e+07	1.69334e+07	2.781e+07	7.80766e+06	2.21617e+07	8.84224e+06	4.63941e+06	4.45535e+06		DG	7.38565e+10	4.82989	2.33437e+10	2.08463	1.95507e+10	2.60646	1.95369e+10	2.48046	DG	Diacylglycerols		2i	Two-Way Anova, Tukey adjustment	F (1, 16) = 19.57, P=0.0004	F (1, 16) = 0.002558, P=0.9603	F (1, 16) = 2.218, P=0.1559
8.82_648.6293528	(d18:1/24:1)	Cer	2.3542e+07	1.87535e+07	1.84247e+07	1.5282e+07	1.77655e+07	1.57036e+07	1.29237e+07	10780531	1.25326e+07	1.24392e+07	2.53911e+07	2.11987e+07	2.19183e+07	2.4629e+07	3.27816e+07	1.4559e+07	1.60348e+07	1.47135e+07	2.05774e+07	1.19281e+07		DGDG	1.17961e+06	7.71415e-05	1.05067e+06	9.38263e-05	84894.1	1.13179e-05	354821	4.50492e-05	DGDG	Digalactosyldiacylglycerols
8.84_622.6133588	(d18:1/22:0)	Cer	6.77375e+06	5.96422e+06	6.2636e+06	6.00703e+06	4.81249e+06	4.40126e+06	4.67411e+06	2.66758e+06	3.26898e+06	3.77201e+06	7.58415e+06	6.19862e+06	6.74344e+06	6.32562e+06	8.69514e+06	3.72033e+06	4.12367e+06	4.04835e+06	5.24125e+06	3.09957e+06		dMePE	3.04098e+07	0.00198867	3.17513e+07	0.00283544	4.96969e+07	0.00662551	4.02149e+07	0.00510582	dMePE	Dimethyl‑phosphatidylethanolamines
9.21_650.6449225	(d18:1/24:0)	Cer	1.15586e+07	1.05321e+07	1.18509e+07	1.08405e+07	7.87858e+06	9.33193e+06	9.9186e+06	7.33999e+06	7.83297e+06	9.65108e+06	1.34665e+07	9.35463e+06	1.1869e+07	1.04874e+07	1.44987e+07	7.57803e+06	8.56546e+06	9.01872e+06	1.06731e+07	8.44537e+06		FA	2.63653e+09	0.172417	1.12819e+09	0.100749	7.25685e+08	0.0967471	1.36072e+09	0.172762	FA	Free fatty acids
10.3_714.61833305	(22:6)	ChE	1.79594e+08	1.80028e+08	2.13057e+08	8.61516e+07	2.41308e+08	4.33651e+07	7.49577e+07	46747845	38526011	2.73893e+07	8.67979e+07	1.60155e+08	1.26879e+08	1.11995e+08	5.73369e+07	8.95836e+07	7.80008e+07	110013660	5.85952e+07	3.5143e+07		LPC	6.94391e+08	0.0454101	1.2523e+09	0.111832	1.41579e+09	0.188751	2.95822e+09	0.375584	LPC	Lysophosphatidylcholines
10.64_666.6189282	(18:2)	ChE	9.3302e+08	7.76568e+08	3.60437e+08	1.03424e+08	1709389902	4.80871e+07	7.51088e+07	56019311	7.27295e+07	2.2432e+07	3.41211e+08	4.83537e+08	3.17709e+08	5.87496e+08	3.15265e+08	9.28663e+07	177215034	128020809	7.3571e+07	5.31606e+07		LPE	3.33365e+07	0.00218006	6.52587e+07	0.00582769	8.45419e+07	0.011271	1.40249e+08	0.0178064	LPE	Lysophosphatidylethanolamines
10.67_692.6340007	(20:3)	ChE	1.45064e+07	1.42458e+07	1.31857e+07	4.30123e+06	2.49899e+07	6.61207e+06	4.73771e+06	7.51317e+06	4.06842e+06	4.43361e+06	5.57356e+06	1.14628e+07	6.31023e+06	1.03367e+07	4.5487e+06	1.32044e+07	1.13337e+07	2.98718e+07	9.31432e+06	5.94975e+06		LPI	2.65907e+07	0.00173892	4.51202e+07	0.0040293	3.71087e+07	0.00494728	8.77379e+07	0.0111395	LPI	Lysophosphatidylinositols
10.95_668.63467725	(18:1)	ChE	478016545	4.27616e+08	2.84586e+08	8.16409e+07	8.66221e+08	2.85276e+07	3.24089e+07	31090564	3.44492e+07	8.36016e+06	1.53424e+08	2.06335e+08	246875939	3.4035e+08	1.42848e+08	5.23848e+07	7.87872e+07	5.094e+07	3.63117e+07	2.15416e+07		LPS	2.2737e+06	0.00014869	4.45701e+06	0.000398017	3.27447e+06	0.000436546	1.3561e+07	0.00172175	LPS	Lysophosphatidylserines
10.95_694.6496377	(20:2)	ChE	9.99405e+06	9.45498e+06	7.11171e+06	2.74854e+06	1.79656e+07	4.1235e+06	3.30673e+06	3.63342e+06	2.19842e+06	1.71097e+06	3.52095e+06	6.98759e+06	4.43547e+06	6.13088e+06	2.59874e+06	9.67964e+06	7.57938e+06	1.7958e+07	5.70427e+06	4.09726e+06		MG	1.69423e+08	0.0110795	6.68267e+07	0.00596772	1.60184e+07	0.00213555	1.90337e+07	0.00241658	MG	Monoacylglycerols
8.79_727.5660244	(Q8)	Co	7.1534e+06	8.3516e+06	9.14136e+06	7.28476e+06	9.82689e+06	7.56682e+06	3.07316e+06	7136560	6.05641e+06	4.64693e+06	3.9385e+06	6.47991e+06	4.83819e+06	9.85392e+06	1.10661e+07	4.92073e+06	6.74708e+06	1.1796e+07	6.53383e+06	4.24181e+06		MGDG	1.26037e+08	0.00824229	1.25174e+08	0.0111782	1.97884e+08	0.0263816	1.62581e+08	0.0206418	MGDG	Monogalactosyldiacylglycerols
9.34_795.62857475	(Q9)	Co	8.19097e+07	7.64355e+07	8.24703e+07	6.59176e+07	7.54445e+07	7.15804e+07	2.63355e+07	57257277	5.47969e+07	3.85348e+07	3.27275e+07	8.99893e+07	4.33067e+07	8.5903e+07	7.85249e+07	5.77992e+07	6.16972e+07	112880795	5.47784e+07	44852800		OAHFA	1.60168e+09	0.104743	5.33678e+08	0.0476582	2.04281e+08	0.0272344	6.80344e+08	0.0863786	OAHFA	O‑acyl‑ω‑hydroxy fatty acids
7.52_608.52600135	(16:1/18:2)	DG	1.64194e+08	2.74546e+08	4.60321e+08	4.05013e+08	6.86541e+07	9.83545e+07	1.09447e+08	137113688	94387044	6.86005e+07	1.37941e+08	1.91975e+08	8.47577e+07	2.53273e+08	1.66987e+08	129020627	2.03895e+08	1.29627e+08	1.02864e+08	8.27298e+07		PC	3.63181e+10	2.37504	3.70943e+10	3.31258	4.6666e+10	6.22143	3.74231e+10	4.75135	PC	Phosphatidylcholines
7.75_634.541083	(18:2/18:2)	DG	5.31776e+08	1.53936e+09	3711436040	1559968432	3.54253e+08	888523318	825229359	1545000000	246401460	225494884	1617010885	7.91501e+08	1.92583e+08	555049578	7.89036e+08	388095658	1034340519	840163540	1151468680	786749303		PE	4.8187e+09	0.315122	5.01655e+09	0.447985	7.19475e+09	0.959192	6.38991e+09	0.811284	PE	Phosphatidylethanolamines
7.81_710.5717966	(20:2/22:6)	DG	3.49996e+06	1.74038e+07	4.19057e+07	2.0887e+07	3.32275e+06	3.19444e+06	2.23217e+06	10028793	831711	871367	9.47262e+06	7.22209e+06	1.29088e+06	3.73943e+06	5.43126e+06	2.47258e+06	2.78731e+06	3.06826e+06	4.76641e+06	2.24674e+06		PEt	6.69139e+06	0.000437587	5.16599e+06	0.00046133	3.89663e+06	0.000519492	1.33834e+07	0.0016992	PEt	Phosphatidylethanols
7.85_596.5249496	(15:0/18:2)	DG	4.98789e+06	1.10443e+07	2.04834e+07	1.57424e+07	2.9634e+06	5.43002e+06	4.65929e+06	5.7661e+06	2.41652e+06	2.31387e+06	8.65232e+06	5.89394e+06	3.17141e+06	6.13882e+06	5.96413e+06	2.67303e+06	4.9081e+06	4.38887e+06	5.48111e+06	4.49324e+06		PG	2.5783e+08	0.016861	2.00499e+08	0.0179049	9.94866e+07	0.0132634	1.66492e+08	0.0211383	PG	Phosphatidylglycerols
7.89_622.54063445	(17:1/18:2)	DG	7.68351e+06	2.79256e+07	5.98901e+07	3.99314e+07	4.19744e+06	8.999e+06	5.60649e+06	14602216	3.1839e+06	2.8184e+06	1.48723e+07	9.40135e+06	4.65609e+06	9.8191e+06	9.68722e+06	4.86768e+06	7.01999e+06	7.36502e+06	1.05823e+07	6.99009e+06		phSM	1.02616e+08	0.00671063	7.32296e+07	0.0065395	4.57034e+07	0.0060931	5.8652e+07	0.00744665	phSM	Ether‑linked (plasmalogen) sphingomyelins
7.93_660.5565369	(20:3/18:2)	DG	6.83077e+07	1.12593e+08	1.97211e+08	1.29178e+08	5.56761e+07	3.14451e+07	2.14269e+07	60020662	2.2581e+07	1.58515e+07	7.40246e+07	1.08418e+08	3.25221e+07	4.32376e+07	6.45506e+07	3.88575e+07	3.13601e+07	3.26294e+07	3.95239e+07	2.07761e+07		PI	1.66612e+09	0.108957	1.8941e+09	0.169146	2.21129e+09	0.294806	2.09681e+09	0.266218	PI	Phosphatidylinositols
7.98_584.52577745	(18:1/14:0)	DG	2.12821e+07	1.32929e+08	2.00268e+08	3.03265e+08	6.90034e+06	3.05767e+07	1.3392e+07	33885154	1.12447e+07	11219981	3.05767e+07	4.7338e+07	1.98599e+07	3.40159e+07	3.29476e+07	1.59219e+07	1.85571e+07	1.96544e+07	2.57787e+07	1.83601e+07		PS	1.28373e+09	0.0839502	1.37236e+09	0.122553	2.22081e+09	0.296075	1.83541e+09	0.23303	PS	Phosphatidylserines
8_686.5716048	(22:4/18:2)	DG	2.46319e+07	1.2624e+08	2.43464e+08	2.13741e+08	2.31213e+07	3.0242e+07	2.02665e+07	63291881	8.4465e+06	7.34945e+06	4.95364e+07	5.07381e+07	8.98396e+06	2.16426e+07	3.27253e+07	14940248	2.67843e+07	2.45923e+07	3.95051e+07	1.71396e+07		SM	2.44965e+08	0.0160196	3.11726e+08	0.0278376	3.83508e+08	0.0511286	4.31985e+08	0.0548462	SM	Sphingomyelins
8.04_712.5874152	(24:5/18:2)	DG	2.09806e+06	2.63687e+07	6.13845e+07	3.95347e+07	2.45758e+06	7.00882e+06	4.01777e+06	5.96893e+06	2.04235e+06	2.44988e+06	5.3493e+06	2.90232e+06	886673	2.29953e+06	2.85946e+06	2.26668e+06	5.80195e+06	6.63529e+06	1.22904e+07	6.18215e+06		TG	1.39724e+12	91.3736	1.04261e+12	93.1067	6.67785e+11	89.028	7.12293e+11	90.435	TG	Triacylglycerols
8.06_610.5406875	(16:0/18:2)	DG	9.31358e+08	2.66428e+09	4792041372	4465911754	4.67826e+08	1326982652	8.31235e+08	1286000000	428962723	416302843	1200854911	1043955237	5.13792e+08	1181078279	9.8492e+08	541153149	9.51955e+08	8.48072e+08	1154167796	745011340
8.09_636.5564027	(18:1/18:2)	DG	7.59707e+08	4.65462e+09	10798828282	6350625130	7.09325e+08	1697478393	8.91769e+08	2818000000	369339158	322474433	2377293603	1539111831	4.93474e+08	1068451330	1.36958e+09	743151935	1213811581	1189501947	1805902089	995142183
8.18_598.5406495	(15:0/18:1)	DG	2.66252e+06	1.00425e+07	1.82982e+07	1.77564e+07	1.45279e+06	3.03501e+06	1.87368e+06	3.48106e+06	1.30292e+06	1.10093e+06	3.7423e+06	3.90218e+06	2.50435e+06	3.71642e+06	3.46631e+06	1.70715e+06	1.94317e+06	2.09667e+06	2.89195e+06	1.8444e+06
8.18_662.57229815	(20:2/18:2)	DG	3.23205e+07	1.19819e+08	2.42821e+08	1.56114e+08	4.80197e+07	4.59435e+07	3.60825e+07	84095430	1.38624e+07	1.43174e+07	4.00734e+07	5.64435e+07	1.59536e+07	4.66712e+07	3.97854e+07	1.94408e+07	5.3498e+07	3.0649e+07	3.04959e+07	1.91612e+07
8.23_624.5562345	(17:0/18:2)	DG	1.15016e+07	3.8749e+07	7.63195e+07	5.8901e+07	8.27399e+06	1.20804e+07	9.09027e+06	17363362	4.45056e+06	3.83433e+06	1.85856e+07	1.55146e+07	8.3899e+06	1.48058e+07	1.4324e+07	7.17765e+06	9.01375e+06	9.61388e+06	1.36754e+07	8.58874e+06
8.28_650.57182605	(19:1/18:2)	DG	2.2122e+06	1.18687e+07	2.7225e+07	1.47956e+07	3.24226e+06	3.00249e+06	2.42819e+06	5.97868e+06	726150	950722	6.4506e+06	4.42652e+06	1.17881e+06	2.77689e+06	3.70821e+06	1.73571e+06	2.50241e+06	2.92476e+06	4.59912e+06	2.86179e+06
8.29_688.5873158	(18:1/22:4)	DG	1.53647e+07	4.80709e+07	8.97447e+07	6.95611e+07	1.76132e+07	1.43405e+07	1.09096e+07	26209242	5.993e+06	5.21644e+06	1.85956e+07	3.14682e+07	7.89516e+06	1.26428e+07	1.76505e+07	1.03021e+07	1.51936e+07	1.31314e+07	1.90017e+07	8.02822e+06
8.35_586.5407814	(16:0/16:0)	DG	1.64617e+07	5.13448e+07	7.49143e+07	1.04113e+08	9.89075e+06	1.75255e+07	2.14669e+07	15353379	6.47852e+06	8.98703e+06	1.60518e+07	2.87669e+07	1.17158e+07	1.41218e+07	1.76641e+07	9.87115e+06	1.81041e+07	1.57615e+07	2.1777e+07	1.32938e+07
8.38_612.55637715	(16:0/18:1)	DG	3.29355e+08	1.57346e+09	2607931894	3162972952	1.93567e+08	493917906	2.34081e+08	468615994	130884766	131374804	3.67871e+08	5.69238e+08	2.71228e+08	4.44089e+08	4.13107e+08	219488229	2.85273e+08	2.71593e+08	3.73865e+08	207744545
8.41_638.5719946	(18:1/18:1)	DG	337978308	3.03469e+09	6224452173	5258502605	3.17838e+08	703738843	2.51213e+08	1055000000	135095733	126248346	7.06007e+08	8.66441e+08	2.97868e+08	4.76305e+08	5.86655e+08	345546247	3.8072e+08	3.82993e+08	5.49334e+08	256372162
8.46_664.58772805	(18:1/20:2)	DG	3.04397e+07	1.03572e+08	2.30489e+08	1.29127e+08	2.42323e+07	2.78263e+07	1.25327e+07	47029165	2.11794e+07	8.67992e+06	3.73189e+07	3.69766e+07	2.00613e+07	2.49105e+07	2.98168e+07	1.69182e+07	2.09134e+07	2.00094e+07	2.99486e+07	1.22572e+07
8.54_690.60308135	(18:1/22:3)	DG	3.32947e+06	8.05414e+06	1.44687e+07	1.12404e+07	3.17799e+06	2.15668e+06	1.90567e+06	3.33297e+06	1.18582e+06	1.0162e+06	1.5996e+07	5.8539e+06	1.55738e+06	4.45231e+07	9.98206e+06	1.83169e+06	3.04932e+06	2.6886e+07	1.77096e+07	1.87066e+07
8.58_626.5718711	(17:0/18:1)	DG	3.16196e+06	9.35108e+06	1.74463e+07	1.45168e+07	2.27918e+06	3.19177e+06	2.29128e+06	3.94996e+06	1.02461e+06	1.05466e+06	3.36355e+06	4.14904e+06	2.61577e+06	3.46313e+06	3.39787e+06	1.60732e+06	2.04516e+06	2.23537e+06	3.38902e+06	1.89998e+06
8.59_652.58752535	(19:1/18:1)	DG	1.13048e+06	8.03876e+06	1.79915e+07	1.16616e+07	1.37146e+06	1.8406e+06	878488	3.14864e+06	422718	391326	1.97208e+06	2.66948e+06	983813	1.43926e+06	1.76616e+06	1.2987e+06	1.10409e+06	1.26325e+06	1.50661e+06	1.14358e+06
8.6_716.6187609	(24:4/18:1)	DG	377495	901488	1.52317e+06	1.04345e+06	661837	564402	317800	494291	169339	189419	338115	713655	164926	286528	375806	190330	492345	565534	1.1989e+06	380562
8.73_640.58791	(18:0/18:1)	DG	2.58605e+07	1.03632e+08	199699137	1.67367e+08	2.1601e+07	3.69367e+07	1.75599e+07	35801739	7.99632e+06	8.55399e+06	3.04109e+07	4.94683e+07	2.06028e+07	2.89043e+07	3.23466e+07	1.83602e+07	2.43429e+07	2.20068e+07	3.15797e+07	1.37443e+07
8.75_614.5718433	(18:0/16:0)	DG	5.50864e+06	1.30983e+07	2.13655e+07	2.01468e+07	5.37237e+06	5.84234e+06	6.01186e+06	4.90674e+06	1.7612e+06	2.31367e+06	4.88556e+06	9.76905e+06	4.26589e+06	3.55996e+06	3.34685e+07	3.10724e+06	5.30508e+06	4.64063e+06	7.0187e+06	3.13151e+06
8.77_666.6033386	(20:1/18:1)	DG	6.58095e+06	4.23036e+07	8.52539e+07	6.79274e+07	9.45197e+06	1.20747e+07	3.46196e+06	17081107	2.26035e+06	2.19379e+06	8.97967e+06	1.66971e+07	5.65207e+06	7.56688e+06	9.72393e+06	5.4759e+06	7.4616e+06	6.2602e+06	8.64492e+06	3.45838e+06
8.82_692.61873595	(22:1/18:2)	DG	609026	2.10702e+06	4.50606e+06	2.54088e+06	772127	760004	432273	922458	182093	187124	670458	1.31085e+06	298359	432605	678068	374700	612046	555119	862989	370742
9.11_642.6031123	(18:0/18:0)	DG	1.27874e+06	1.93781e+06	2.233e+06	1.50526e+06	2.73423e+06	900080	798390	808245	445401	438301	767082	1.61868e+06	988767	699678	2.46333e+06	701253	940082	2.57647e+06	935908	402636
9.12_694.634393	(18:1/22:1)	DG	212295	1.04664e+06	2.22266e+06	1.45716e+06	294451	289945	163988	470670	50966.1	45615.7	232270	697462	106053	220741	3.19041e+06	180285	330239	234761	310683	117839
9.13_668.6187925	(20:0/18:1)	DG	574276	1.90075e+06	3.728e+06	2.77566e+06	525056	530677	354813	743922	62157.5	138174	550949	1.11091e+06	346920	462939	617929	305497	536407	397081	516537	229882
1.27_937.516814333333	(33:7)	DGDG	349905	235923	107027	47367.7	439392	6444.1	16978.8	10117.7	44912	6441.49	240883	102817	187890	308945	210134	7812.21	61934.8	70964.2	21608.6	192501
5.37_742.539089631579	(16:0/18:2)	dMePE	1.28373e+06	845517	385814	557907	1.15462e+06	1.49298e+06	806305	1.4644e+06	1.68142e+06	1.72312e+06	606748	710864	661796	897603	815993	1.44511e+06	1.35732e+06	482112	563141	1.48138e+06
5.95_764.52376495	(16:0/20:5)	dMePE	2.45314e+06	2.32347e+06	2.00736e+06	3.41148e+06	1.42192e+06	4.69783e+06	3.27514e+06	5.31003e+06	5219725	4574854	1.83598e+06	1.98206e+06	2.8434e+06	2.37539e+06	1.92921e+06	3080492	4.92e+06	1.83941e+06	2.60568e+06	3.17347e+06
6.11_722.5131558	(34:4p)	dMePE	3.67491e+06	2.91298e+06	2.06694e+06	2.16115e+06	3.74891e+06	3.51261e+06	3.65923e+06	4.18476e+06	3.72739e+06	4.36709e+06	3.00675e+06	4.26889e+06	3.44404e+06	2.39443e+06	3.97814e+06	3.58301e+06	4.03509e+06	3.39939e+06	3.2503e+06	4.99905e+06
1.17_275.20165185	(18:4)	FA	1.57385e+06	9.38193e+06	2.44764e+07	1.03982e+07	1.0793e+06	1.31784e+06	1.50369e+06	1.42169e+06	928393	1.09677e+06	5.34627e+06	2.43554e+06	1.9033e+06	1.73281e+06	2.85448e+06	1.30899e+06	1.28814e+06	2.28654e+06	4.7641e+06	1.78494e+06
1.58_303.2329516	(20:4)	FA	1.70194e+08	4.38907e+08	8.63375e+08	5.46471e+08	1.7559e+08	123903402	8.82743e+07	141223691	138044200	135174595	3.10821e+08	1.64438e+08	1.23033e+08	167733187	1.91506e+08	124181482	1.13449e+08	234719634	5.77714e+08	123533603
1.66_329.24861935	(22:5)	FA	1.60699e+07	6.60626e+07	1.35871e+08	1.00256e+08	1.20534e+07	2.07432e+07	1.81044e+07	21924422	13457867	1.30017e+07	6.02283e+07	2.21662e+07	9.23882e+06	1.52156e+07	2.67122e+07	1.29149e+07	2.21175e+07	3.26549e+07	7.25005e+07	2.30869e+07
1.85_355.2642784	(24:6)	FA	2.29379e+06	1.29534e+07	3.05555e+07	1.57934e+07	3.17095e+06	1.26232e+06	1.0843e+06	1.30306e+06	843284	1.07171e+06	1.0206e+07	3.78148e+06	2.14135e+06	2.13008e+06	4.56474e+06	761619	1.38711e+06	2.48322e+06	5.92472e+06	1.85942e+06
0.91_612.33173935	(22:6)	LPC	1.89625e+06	2.70728e+06	2.5495e+06	3.28713e+06	3.09624e+06	5.23511e+06	3.96124e+06	3.50796e+06	2.67944e+06	1.10037e+07	1.17769e+07	9.29659e+06	5.21459e+06	2.54433e+06	517704	3.02578e+06	3.31626e+06	1.69292e+07	4.34182e+07	7.42017e+06
0.92_568.3404905	(22:6)	LPC	1.68875e+07	2.4259e+07	2.49958e+07	2.86065e+07	2.65461e+07	5.00068e+07	4.73631e+07	29656542	1.88113e+07	143845313	117772528	9.41803e+07	4.2147e+07	1.74107e+07	4.00896e+06	2.86308e+07	2.34744e+07	141327732	5.7961e+08	6.87622e+07
0.95_544.340989	(20:4)	LPC	6.90688e+06	1.38619e+07	1.46831e+07	2.6778e+07	7.07946e+06	2.10508e+07	9.36553e+06	7.13754e+06	4.7093e+06	32211872	1.04747e+08	2.81937e+07	1.57622e+07	6.28153e+06	2.5731e+06	11289653	8.96747e+06	113721768	1.13358e+08	2.24619e+07
0.95_588.3308497	(20:4)	LPC	588686	1.84523e+06	2.49672e+06	3.17336e+06	1.12214e+06	4.16635e+06	1.90946e+06	1.57461e+06	920094	3.4231e+06	1.12338e+07	4.74334e+06	2.53567e+06	792851	294883	776715	1.55725e+06	1.27629e+07	2.29656e+07	2.60319e+06
0.96_494.324170421053	(16:1)	LPC	1.07481e+06	1.62226e+06	1.46902e+06	2.78285e+06	1.16238e+06	2.02614e+06	1.79921e+06	3.25156e+06	4.59425e+06	4.89619e+06	2.60046e+06	2.66348e+06	1.87234e+06	1.13668e+06	233627	1.74101e+06	1.33861e+06	1.81294e+06	1.21209e+07	4.98323e+06
0.97_520.34085935	(18:2)	LPC	1.52733e+07	1.79411e+07	1.65374e+07	1.76218e+07	2.23319e+07	6.01923e+07	4.25986e+07	42491558	6.08368e+07	132308979	1.0429e+08	9.08646e+07	3.23362e+07	1.69823e+07	3.61787e+06	3.20583e+07	3.36069e+07	195070412	2.60436e+08	9.5094e+07
0.97_542.323221947368	(20:5)	LPC	6.65878e+06	8.45977e+06	7.94051e+06	7.88527e+06	1.13545e+07	2.6651e+07	1.74763e+07	16455126	2.6623e+07	4.82501e+07	4.60343e+07	3.93098e+07	1.59669e+07	5.45462e+06	2.34156e+06	1.20153e+07	1.64677e+07	8.7039e+07	8.94418e+07	3.0961e+07
0.97_564.331212578947	(18:2)	LPC	3.53455e+06	3.94016e+06	3.46964e+06	3.99564e+06	4.76079e+06	7.92732e+06	4.39662e+06	5340726	4.04715e+06	1.57765e+07	1.26529e+07	9.56292e+06	3.72305e+06	2.66962e+06	511421	3.63299e+06	4.44914e+06	2.1505e+07	3.94533e+07	1.21051e+07
1.05_546.3559334	(20:3)	LPC	1.29362e+06	2.28981e+06	2.5676e+06	3.99279e+06	1.30524e+06	1.79496e+06	1.96324e+06	1.16744e+06	757708	4.09364e+06	1.08144e+07	6.85516e+06	4.27359e+06	1.71604e+06	376475	776703	1.07141e+06	4.88949e+06	1.13918e+07	1.94568e+06
1.16_540.3302876	(16:0)	LPC	3.36991e+06	4.95536e+06	5.40377e+06	8.77061e+06	2.27714e+06	6.81573e+06	1.13518e+07	5.2189e+06	8.83342e+06	6.76025e+06	9.14395e+06	7.29838e+06	3.69223e+06	1.81041e+06	4.61902e+06	4.07907e+06	6.08696e+06	6.49438e+06	3.24849e+07	1.14126e+07
1.17_522.3563911	(18:1)	LPC	2.05433e+06	3.93616e+06	3.63344e+06	6.65071e+06	3.40615e+06	1.00127e+07	6.03485e+06	6.1905e+06	5.50829e+06	1.33462e+07	1.17896e+07	7.78873e+06	5.84225e+06	2.16957e+06	782778	4.72772e+06	5.32086e+06	1.70254e+07	3.97779e+07	1.07006e+07
1.18_496.34065295	(16:0)	LPC	2.36208e+07	3.72529e+07	4.18341e+07	6.78581e+07	1.56986e+07	4.90161e+07	7.90228e+07	42390115	6.2949e+07	4.78985e+07	7.28087e+07	6.13711e+07	2.66862e+07	1.28575e+07	3.43558e+07	3.15966e+07	4.9808e+07	4.42064e+07	2.67333e+08	8.36582e+07
1.18_566.34677735	(18:1)	LPC	508373	1.07872e+06	1.15527e+06	1.71392e+06	937314	1.90761e+06	1.66351e+06	1.91576e+06	2.13389e+06	2.88834e+06	2.41726e+06	1.58588e+06	1.22726e+06	550022	278044	985888	1.12379e+06	1.61485e+06	8.58994e+06	2.84822e+06
1.37_510.355469894737	(17:0)	LPC	331747	444430	669373	483280	293319	420377	1.02092e+06	474794	840224	717095	1.02265e+06	635410	302017	199925	836481	289105	413556	672476	2.24457e+06	872380
1.42_508.3761895	(18:0p)	LPC	290481	452095	221984	244890	1.05102e+06	409716	499823	694594	846256	626860	336774	573723	522762	282406	719193	708522	471569	866696	715557	815441
1.56_568.36272045	(18:0)	LPC	4.60427e+06	5.77148e+06	7.76685e+06	7.57511e+06	3.13969e+06	7.35287e+06	8.55412e+06	9.24934e+06	1.3855e+07	8.82704e+06	9.2408e+06	5.40021e+06	6.33233e+06	3.2147e+06	1.45912e+07	5.57975e+06	7.10683e+06	8.25035e+06	7.55002e+06	9.26316e+06
1.6_546.354389684211	(20:3)	LPC	5.1104e+06	8.06055e+06	1.2975e+07	1.04429e+07	3.71387e+06	9.18237e+06	9.74508e+06	8.57015e+06	1.25374e+07	9.25e+06	1.37943e+07	6.62638e+06	7.18537e+06	2.89593e+06	7.62549e+06	7.33388e+06	8.16854e+06	2.49119e+07	3.07399e+07	9.5801e+06
0.96_526.29349245	(22:6)	LPE	3.28229e+06	4.79128e+06	5.12018e+06	5.79408e+06	4.96857e+06	1.01648e+07	1.01603e+07	7.30887e+06	9.23163e+06	1.42437e+07	1.45819e+07	8.871e+06	6.06586e+06	3.96461e+06	1.48331e+06	9.60584e+06	9.33712e+06	3.66035e+07	3.54868e+07	1.20866e+07
0.98_502.293131684211	(20:4)	LPE	399828	1.52169e+06	2.67838e+06	1.61715e+06	1.39142e+06	2.397e+06	1.99514e+06	1.2455e+06	877397	2.63784e+06	7.58378e+06	3.91996e+06	2.66926e+06	483573	255372	1.65454e+06	2.82926e+06	1.89254e+07	7.76217e+06	2.23593e+06
1.23_480.30862075	(18:1)	LPE	84919.2	152523	110334	285013	129827	219895	208043	255374	301008	454990	326194	200535	193616	84621.6	16366	176158	188308	557184	900127	334574
1.62_482.32444355	(18:0)	LPE	199077	201792	222194	189357	196541	3.83667e+06	404435	5.38979e+06	1.27492e+07	460289	306149	236633	191687	2.90048e+06	1.09238e+07	504429	324984	90237.9	312998	332341
0.76_619.289469736842	(20:4)	LPI	1.20705e+06	2.26538e+06	2.97652e+06	3.92895e+06	949003	7.5451e+06	4.35728e+06	2.73786e+06	1.79496e+06	6.01185e+06	1.04406e+07	6.4102e+06	3.53532e+06	1.12675e+06	2.09875e+06	2.60199e+06	5.12689e+06	3.08646e+06	1.8942e+07	7.38769e+06
1.12_599.32057025	(18:0)	LPI	2.36952e+06	3.05277e+06	4.05049e+06	4.7544e+06	1.03667e+06	3.2381e+06	4.49763e+06	1.9146e+06	2.63286e+06	2.37848e+06	5.11553e+06	3.28535e+06	2.20072e+06	865112	1.00419e+07	1.57089e+06	3.0335e+06	1.24133e+07	2.8814e+07	4.76118e+06
1.15_524.2993701	(18:0)	LPS	261840	454741	507797	672998	376327	639667	807608	473313	551865	802014	985111	1.19802e+06	598797	221906	1.45318e+06	402903	627938	2.11331e+06	9.24258e+06	1.17429e+06
1.76_407.315595647059	(22:4)	MG	5045.61	7391.94	10899.2	973.771	12649.2	2748.85	2845.9	2871.32	3303.25	4746.95	2875.56	4775.31	5829.55	439032	273350	3272.26	3628.8	125445	493217	1660.9
1.83_357.29994165	(18:1)	MG	19102.7	61121.5	173990	33260.7	18132.1	18491.4	14612.9	19937.2	26001.5	22912.8	15714	17072.3	14230	21574.2	17147.6	23581.2	11525.9	16243.7	20184.6	9683
4.39_557.45649485	(33:6)	MG	3.09815e+07	3.38162e+07	3.45939e+07	1.20999e+07	5.75894e+07	1.01949e+06	4.36945e+06	5.7321e+06	2.21574e+06	2.56646e+06	3.93718e+06	3.29609e+07	1.11249e+07	9.20098e+06	8.79117e+06	4.02646e+06	6.02791e+06	3.66505e+06	2.34902e+06	2.2568e+06
5.37_871.55730965	(20:4/20:4)	MGDG	1.91424e+07	1.53827e+07	9.32567e+06	1.23677e+07	2.06948e+07	24369583	2.77748e+07	23578965	2.57213e+07	2.18891e+07	1.36357e+07	1.74242e+07	1.56938e+07	1.70472e+07	1.51263e+07	2.69776e+07	2.54838e+07	1.50588e+07	1.31598e+07	2.21379e+07
5.49_829.58346895	(18:1/22:5)	MGDG	8.53373e+06	9.82481e+06	6.20717e+06	7.29195e+06	1.72664e+07	1.08939e+07	9.62792e+06	16258885	17930757	1.9839e+07	8.45897e+06	6.20144e+06	9.65486e+06	1.07027e+07	1.12288e+07	9.80462e+06	8.59264e+06	8.07075e+06	1.15578e+07	21737421
1.43_655.473583526316	(44:11)	OAHFA	243428	1.44939e+06	3.21568e+06	2.0304e+06	308052	693065	349322	754108	519319	598076	2.36688e+06	372187	71690.6	471416	820542	357745	548892	2.88598e+06	8.91387e+06	1.72342e+06
1.55_507.441754	(32:1)	OAHFA	7.73946e+06	7.47301e+06	9.2218e+06	7.9891e+06	4.94169e+06	183242	3.32066e+06	19072.2	2.04729e+06	1.49991e+06	613733	6.80165e+06	5.27114e+06	15107.5	3.17541e+06	2.76542e+06	13502.8	873711	434571	281355
1.56_557.457569363636	(36:4)	OAHFA	449196	976959	1.69917e+06	1.3747e+06	384765	48840.4	219610	12545.7	137215	105032	389839	562082	313549	34419	324972	218221	18732	158611	302660	94831.9
1.58_607.473209052632	(40:7)	OAHFA	252064	2.06836e+06	4.12358e+06	3.62631e+06	271481	422344	141577	471020	505169	596977	1.50866e+06	325412	111684	514451	615051	266848	225323	1.42357e+06	4.67377e+06	528329
1.58_629.457336526316	(42:10)	OAHFA	659686	2.60646e+06	5.13752e+06	3.97425e+06	654385	728619	366093	939595	942416	1.08184e+06	2.22734e+06	832959	458095	1.07073e+06	1.14728e+06	569885	538025	1.7442e+06	5.10716e+06	761730
1.63_659.5047755	(44:9)	OAHFA	501168	284488	112151	149379	375254	8229.38	213281	300175	118404	104291	52861.7	519572	309780	290257	293118	247247	228445	134913	60867	3091.34
1.7_559.473860631579	(36:3)	OAHFA	2.71555e+06	5.8675e+07	1.61369e+08	6.60933e+07	4.52225e+06	1.15006e+07	8.57471e+06	6.46027e+06	3.18185e+06	6.53045e+06	4.6446e+07	1.064e+07	2.15907e+06	4.13232e+06	1.58443e+07	4.39794e+06	1.09624e+07	2.44691e+07	6.23064e+07	20209609
1.7_581.4555817	(38:6)	OAHFA	4.97533e+06	2.99526e+07	7.45271e+07	3.42308e+07	6.07731e+06	1.1771e+07	1.15757e+07	7.89569e+06	4.78544e+06	6.47319e+06	2.83657e+07	1.36151e+07	4.46352e+06	6.19185e+06	3.22378e+07	6.0392e+06	1.16687e+07	7.87958e+07	3.1993e+07	1.44934e+07
1.84_633.48881725	(42:8)	OAHFA	449196	727438	1.39998e+06	720562	340015	22552.9	5693.4	320497	130653	4041.9	337678	13202.8	290305	253779	223741	248279	10227.5	127857	212393	40526.4
2.11_533.4574051	(34:2)	OAHFA	3.3547e+06	2.37837e+07	5.53737e+07	3.30837e+07	3.32281e+06	7.77473e+06	6.41307e+06	3604794	2.1479e+06	3.23339e+06	1.67672e+07	7.58239e+06	3.03442e+06	3.81175e+06	4.81577e+07	2.69981e+06	5.90616e+06	7.41125e+07	1.9305e+07	6.50822e+06
2.2_563.505196210526	(36:1)	OAHFA	1.32404e+06	1.2587e+08	3.29069e+08	1.70123e+08	2.9649e+06	1.22892e+07	4.87437e+06	5.35307e+06	2.21341e+06	2.72681e+06	4.37827e+07	5.62462e+06	3.09102e+06	3.91765e+06	1.4104e+07	2.45659e+06	6.85452e+06	1.48265e+07	3.74916e+07	1.25035e+07
2.21_585.48695775	(38:4)	OAHFA	3.22209e+06	5.22939e+07	1.32269e+08	6.84932e+07	5.19077e+06	1.41813e+07	7.51473e+06	7.2203e+06	3.58691e+06	4.12035e+06	3.24297e+07	9.28066e+06	5.6134e+06	6.01895e+06	9.27923e+07	3.71755e+06	9.18391e+06	107537960	2.90056e+07	1.22041e+07
2.21_637.520080058824	(42:6)	OAHFA	249775	184923	316860	146297	26758.8	32919.7	1050.6	11238.5	5541.34	12822.6	43920.2	50442.2	25182.1	12544.4	33022.2	114522	30811.5	49525.6	44983.1	7785.37
2.3_615.535912470588	(40:3)	OAHFA	13539.6	43584.5	83371.2	45470	31957.1	36494.1	99992.2	168437	58433.9	31974.6	14666.5	45273.4	82344.6	37509.2	44948.4	15556.9	8378.93	21905.2	3495.33	60189.7
2.32_589.520284333333	(38:2)	OAHFA	395915	268853	193647	80213.6	405638	149256	157034	291452	329377	175053	5020.4	252941	354445	373056	246366	196081	177448	1.35556e+06	3821.66	246358
2.52_561.488556333333	(36:2)	OAHFA	260153	163150	96150.6	16739.2	279555	258097	241185	390687	492670	780793	9378.55	261844	266994	236185	971059	337863	267789	617752	63.8741	470879
2.96_589.51851365	(38:2)	OAHFA	3.5468e+06	7.47862e+06	1.55663e+07	7.86711e+06	2.93426e+06	2.49502e+06	2.12874e+06	2.11274e+06	1.6224e+06	1.87952e+06	4.89862e+06	3.7981e+06	3.38517e+06	2.92663e+06	3.75213e+06	3.35202e+06	2.51411e+06	4.16426e+06	8.87974e+06	1.91116e+06
2.96_619.567303	(40:1)	OAHFA	5045.61	131633	358894	158941	3650.24	2748.85	1050.6	2871.32	2950.02	829.739	17516	4775.31	4848.79	6781.47	8480.39	1049.22	1471.41	1061.35	63.8741	1660.9
2.97_615.5358574	(40:3)	OAHFA	1.09915e+06	2.01734e+06	3.99518e+06	1.92251e+06	1.0525e+06	729514	656653	592247	520764	487770	1.27605e+06	1.23392e+06	1.15578e+06	975131	1.16022e+06	920712	719068	992573	1.80396e+06	526554
3_641.551460533333	(42:4)	OAHFA	500149	669942	1.45149e+06	717483	10649.6	37870.6	9601.86	35727	137646	8418.62	177832	17078.6	319283	294098	202073	6754.26	34592.6	45351.1	102243	37814.5
4.91_531.441801	(18:2/16:1)	OAHFA	274795	201641	173961	88382.9	269423	3592.62	5909.54	14116.2	201447	134046	18207.4	8407.1	253527	262965	1.33945e+06	216070	4116	67155.5	37874.6	10561.6
5.58_557.457649714286	(18:2/18:2)	OAHFA	123311	78522.8	57838.1	4296.64	128645	46996	52768.5	3791.65	30521.3	17817.1	26524.6	169335	85157.6	122589	100901	67056.3	73752.7	61200.2	73275.8	30715.9
5.63_507.4418395	(16:1/16:0)	OAHFA	181679	260882	371145	299136	191570	3770.38	4290.74	15076.5	74106.6	2427.3	54323	5725.91	131594	211922	100891	85463.6	108258	53782.1	10766	10641.1
5.88_533.45747015	(18:2/16:0)	OAHFA	18636.5	370361	1.12207e+06	328567	12170.7	76333.4	24028.8	155985	2950.02	40282.7	424720	213136	15826	6781.47	165116	15596.3	56371.7	113290	285450	95741.3
6.76_559.473288571428	(18:1/18:2)	OAHFA	350327	171883	52222.7	281334	3650.24	60642.8	118336	134104	59956.4	33403.3	20429.6	408772	230414	473062	1.5635e+06	89424.8	116036	70114.9	11585.6	63413.4
7.05_509.4575092	(16:0/16:0)	OAHFA	204756	959379	2.34247e+06	1.06278e+06	227512	173762	222137	217335	10410.5	53546.5	603635	623788	138500	88693.5	363654	99655.5	204259	164674	236897	117886
7.18_535.473119166667	(18:1/16:0)	OAHFA	189332	669386	1.79008e+06	604785	93341.4	55989.1	51679.5	193017	114469	19490.4	456412	433035	51561.7	17121.9	239533	15039.4	89416.8	91260.4	182211	78374
8_563.504550545455	(18:1/18:0)	OAHFA	256575	147947	45936.4	6797.14	282480	145901	4888.97	5478.02	203196	3123.21	36676.4	284339	247683	246457	329497	190441	5832.79	52508.1	6939.48	6819.03
8.01_537.4887791	(18:0/16:0)	OAHFA	106746	356710	789142	373445	157507	56640.2	159690	93247	36388.3	20288.1	215814	313515	196110	88482.1	203480	80363.7	100846	106770	145206	100664
3.83_922.560573421053	(22:6/22:6)	PC	54316.3	55561.2	33397.7	70988	63542.9	93433.3	155872	46387.5	35600.5	51062.7	71062.1	73127.9	136523	76405.6	44561.2	76965.1	123290	89301.2	89407.1	68071.7
3.98_754.537879368421	(34:4)	PC	3.1228e+06	2.06566e+06	2.01397e+06	995598	2.13028e+06	2.04054e+06	1.93584e+06	2.74639e+06	2.84525e+06	2.99595e+06	2.74456e+06	942714	3.2031e+06	1.79588e+06	1.41665e+06	1.91744e+06	1.58414e+06	2.12152e+06	1.81504e+06	3.97085e+06
4.02_804.5537635	(38:7)	PC	4.87188e+06	4.49422e+06	4.11467e+06	4.82558e+06	4.16477e+06	2.76214e+06	3.10643e+06	5.25675e+06	4858833	4.94273e+06	4.42394e+06	3.11612e+06	5.97045e+06	5.67396e+06	3.78408e+06	1.91938e+06	2.98125e+06	2.42039e+06	7.41569e+06	3.97605e+06
4.14_802.537995421053	(38:8)	PC	758345	648508	314958	363038	1.15769e+06	1.16212e+06	1.15925e+06	2.06965e+06	1.87791e+06	1.99527e+06	840303	651558	664204	925120	905659	929715	1.08912e+06	1.08479e+06	1.22579e+06	2.0302e+06
4.15_802.535708421053	(16:0/20:5)	PC	765635	655535	317029	365992	1.17349e+06	1.16311e+06	1.16048e+06	2.07269e+06	1.88555e+06	1.99525e+06	842921	668846	686450	936086	906849	934649	1.0932e+06	1.08501e+06	1.2274e+06	2.03951e+06
4.22_780.55319665	(16:0/20:5)	PC	1.30937e+07	1.30187e+07	1.07701e+07	1.36176e+07	1.45936e+07	1.2927e+07	1.23474e+07	22636395	1.92108e+07	2.12142e+07	1.00657e+07	8.54502e+06	1.31781e+07	1.48098e+07	1.15407e+07	1.09018e+07	1.16616e+07	1.40648e+07	1.22015e+07	2.23437e+07
4.22_854.56896855	(42:10)	PC	5.57296e+06	6.08165e+06	5.2642e+06	6.81492e+06	6.67451e+06	3.80041e+06	4.45893e+06	2.78261e+06	2.50525e+06	3.21097e+06	6.31618e+06	4.93842e+06	8.16254e+06	6.38717e+06	4.30293e+06	2.3593e+06	3.54818e+06	3.84862e+06	3.33494e+06	3.58367e+06
4.24_876.5513599	(42:10)	PC	3.0993e+06	2.03051e+06	659182	3.65155e+06	712022	2.40661e+06	2.68489e+06	2.66793e+06	2.76361e+06	2.65962e+06	2.25783e+06	2.86607e+06	1.03106e+06	682437	486354	2.33985e+06	2.26505e+06	1.69797e+06	7.57243e+06	2.81787e+06
4.43_830.56974685	(40:8)	PC	3.18999e+07	2.84622e+07	2.35558e+07	2.34074e+07	3.49856e+07	2.10947e+07	2.67406e+07	28903729	2.66007e+07	35960515	3.02051e+07	2.35702e+07	3.30706e+07	3.58866e+07	2.70338e+07	2.40392e+07	2.1526e+07	1.88579e+07	2.42005e+07	3.23786e+07
4.44_852.551595	(40:8)	PC	2.74706e+06	2.59692e+06	2.08391e+06	2.05716e+06	3.49957e+06	2.09542e+06	2.5674e+06	2.77528e+06	3.06037e+06	3.27078e+06	2.60317e+06	2.29573e+06	3.04809e+06	3.21476e+06	2.77712e+06	2.21415e+06	2.09957e+06	1.61148e+06	2.3846e+06	3.61317e+06
4.52_730.5383785	(32:2)	PC	7.37064e+06	6.51229e+06	4.25353e+06	7.76862e+06	6.65636e+06	6.85547e+06	6.82748e+06	6.90587e+06	8.11527e+06	1.04381e+07	5.25292e+06	4.89704e+06	9.2615e+06	6.70524e+06	6.16276e+06	5.90464e+06	6.78469e+06	5.30041e+06	3.87183e+06	1.21391e+07
4.55_800.5472066	(16:1/18:2)	PC	2.68457e+06	2.60853e+06	2.16702e+06	3.22956e+06	2.35295e+06	5.49752e+06	4.85018e+06	6.71028e+06	7.27482e+06	6.87415e+06	3.51601e+06	2.35229e+06	2.81108e+06	5.32677e+06	6.37758e+06	5.00229e+06	5.23589e+06	4.30271e+06	3.25586e+06	8.88046e+06
4.57_778.535381052632	(16:1/18:2)	PC	4.05079e+06	3.99527e+06	3.07503e+06	3.65668e+06	5.19858e+06	1.4774e+06	3.10008e+06	3811499	7.88441e+06	7.81547e+06	1.97463e+06	3.0993e+06	4.43189e+06	4.79915e+06	5.53277e+06	1.39877e+06	1.44713e+06	4.52937e+06	2.31825e+06	2.76797e+06
4.58_804.55352015	(38:7)	PC	3.21381e+06	3.04129e+06	1.83721e+06	3.07692e+06	4.0372e+06	2.91689e+06	3.32203e+06	2.93544e+06	3.12418e+06	2.37864e+06	2.29763e+06	2.86996e+06	2.9904e+06	3.5113e+06	2.88446e+06	2.14254e+06	1.74425e+06	1.20243e+06	1.62766e+06	2.81861e+06
4.61_792.553757894737	(37:6)	PC	1.99802e+06	1.70237e+06	1.09796e+06	1.04281e+06	2.6707e+06	1.11063e+06	2.03489e+06	965667	1.48005e+06	1.69553e+06	1.75891e+06	1.89955e+06	2.12996e+06	1.89953e+06	1.7727e+06	1.35907e+06	1.28444e+06	749580	1.00285e+06	2.30333e+06
4.66_756.5531462	(16:1/18:2)	PC	5.43695e+07	4.80544e+07	40970568	3.68518e+07	6.00259e+07	7.19424e+07	7.25354e+07	75817035	8.86621e+07	8.3827e+07	5.27117e+07	4.87062e+07	5.84739e+07	5.91625e+07	6.22824e+07	5.91414e+07	6.27529e+07	4.90477e+07	6.54848e+07	103463021
4.69_856.58505	(42:9)	PC	966372	1.00517e+06	904827	1.03484e+06	1.11464e+06	580843	603554	682162	503745	832052	881817	676124	1.74325e+06	1.37862e+06	759235	489787	627810	464832	629991	937536
4.72_802.537888473684	(38:8)	PC	2.89477e+06	2.82427e+06	2.28335e+06	4.62519e+06	1.49376e+06	3.18595e+06	3.07573e+06	4.31154e+06	3.35381e+06	3.46734e+06	2.14527e+06	2.09683e+06	3.66225e+06	2.88838e+06	2.20929e+06	2.35775e+06	3.14163e+06	1.41427e+06	1.49872e+06	2.72679e+06
4.73_780.5532047	(36:5)	PC	3.15468e+07	3.21692e+07	2.80677e+07	5.25224e+07	1.65397e+07	3.29102e+07	3.25237e+07	47793249	3.72974e+07	36646186	2.46355e+07	2.48748e+07	3.9876e+07	3.36618e+07	2.46199e+07	2.54906e+07	3.47966e+07	1.91606e+07	1.68272e+07	2.98174e+07
4.73_802.535714842105	(36:5)	PC	2.90367e+06	2.82634e+06	2.30115e+06	4.60592e+06	1.49463e+06	2.86116e+06	3.03688e+06	4.2605e+06	3.42662e+06	3.4893e+06	2.14598e+06	2.12515e+06	3.67388e+06	2.91688e+06	2.25352e+06	2.35999e+06	3.09038e+06	1.41497e+06	1.49978e+06	2.72679e+06
4.91_768.553755052632	(35:4)	PC	2.37897e+06	2.02586e+06	1.44739e+06	1.36423e+06	2.91286e+06	1.0133e+06	1.42261e+06	977038	1.3914e+06	1.50574e+06	1.96113e+06	2.03853e+06	2.51811e+06	2.01364e+06	1.83211e+06	925073	1.16558e+06	616854	759990	1.55799e+06
4.91_782.5690802	(18:2/18:2)	PC	7.16031e+07	7.07383e+07	4.13555e+07	4.18435e+07	1.28151e+08	5.04418e+07	6.12711e+07	97757181	118703674	114120783	7.19927e+07	5.33122e+07	6.59985e+07	8.37413e+07	7.15962e+07	5.6871e+07	5.36803e+07	7.07329e+07	2.29538e+08	136585534
4.91_804.55123575	(18:2/18:2)	PC	6.15436e+06	6.21117e+06	3.68692e+06	2.98982e+06	1.20136e+07	4895195	5.71901e+06	8.9101e+06	1.07999e+07	1.14651e+07	5.93208e+06	5.08268e+06	5.45712e+06	6.50321e+06	6.1213e+06	5.84859e+06	4.96407e+06	4.67521e+06	1.91187e+07	1.23189e+07
5.11_744.5540589	(33:2)	PC	5.59782e+06	4.53446e+06	2.62415e+06	2.34298e+06	7.57291e+06	5.69962e+06	8.08367e+06	5.62227e+06	7.7816e+06	7.52129e+06	4.83055e+06	5.3481e+06	5.4253e+06	4.85661e+06	5.23175e+06	6.32851e+06	6.27144e+06	3.18227e+06	3.31587e+06	9.26891e+06
5.19_806.5696097	(38:6)	PC	9.39666e+08	8.6092e+08	622887508	8.55486e+08	1025641556	772013716	9.71438e+08	692445537	902872125	962210302	7.56417e+08	8.97069e+08	8.70354e+08	1013783894	9.83135e+08	832963107	757026769	403924530	5.09565e+08	1132196111
5.19_828.5516779	(38:6)	PC	9.27019e+07	8.72305e+07	5.95032e+07	9.47492e+07	1.01968e+08	8.95689e+07	1.04967e+08	78322682	9.73618e+07	120063100	8.29206e+07	9.02408e+07	8.68624e+07	1.07778e+08	1.21218e+08	8.96086e+07	7.92332e+07	3.61868e+07	4.91033e+07	152174492
5.32_832.5858118	(18:1/22:6)	PC	1.06418e+08	1.23745e+08	9.34498e+07	1.26033e+08	1.69078e+08	1.05641e+06	8.14817e+07	99290341	116478251	126624673	1.11037e+08	8.86792e+07	1.31968e+08	1.41192e+08	1.52884e+08	6.57815e+07	6.14275e+07	5.05358e+07	9.44647e+07	148242408
5.32_854.56640205	(18:1/22:6)	PC	9.91274e+06	1.18684e+07	9.00126e+06	1.21108e+07	1.64489e+07	48855.5	7.81106e+06	8.7376e+06	1.24746e+07	1.44332e+07	1.14523e+07	7.97556e+06	1.16313e+07	1.18466e+07	1.29377e+07	6.02629e+06	6.33267e+06	4.06053e+06	1.04975e+07	1.35793e+07
5.48_732.5538854	(16:0/16:1)	PC	1.98125e+07	2.50079e+07	1.81804e+07	4.24314e+07	1.96073e+07	2.96923e+07	2.14428e+07	28305885	2.64336e+07	2.86866e+07	1.66288e+07	1.85443e+07	2.54412e+07	2.07093e+07	2.86495e+07	2.74574e+07	2.71541e+07	3.19163e+07	1.66558e+07	3.40334e+07
5.55_802.5634819	(16:0/18:2)	PC	1.5951e+08	1.28597e+08	7.74814e+07	1.04935e+08	1.7246e+08	234128986	2.55634e+08	223774487	261854509	228017151	1.16767e+08	137948387	1.27062e+08	1.4542e+08	144789713	249429634	2.29458e+08	132684881	1.10421e+08	250136050
5.56_782.5691209	(16:0/20:4)	PC	955755873	8.88883e+08	703563837	8.84433e+08	1011780904	809453142	7.78394e+08	651075606	831858539	843617701	7.53108e+08	803061170	9.17874e+08	9.30658e+08	867325586	618736472	6.81579e+08	375647883	4.02063e+08	792645811
5.69_790.5380774	(37:7)	PC	2.31007e+07	2.29739e+07	1.88258e+07	2.20087e+07	2.79606e+07	2.59783e+07	2.90861e+07	29060057	4.22937e+07	3.42336e+07	2.45179e+07	1.63054e+07	2.7119e+07	3.16248e+07	3.23e+07	3.09102e+07	2.55053e+07	1.21151e+07	2.26911e+07	4.31106e+07
5.7_808.58522715	(18:1/20:4)	PC	181075837	2.12536e+08	1.82812e+08	2.1043e+08	2.75827e+08	139586751	1.27514e+08	172194847	177790932	205526882	1.71653e+08	1.36897e+08	2.54847e+08	2.03873e+08	2.00262e+08	107343333	1.10861e+08	9.02878e+07	1.18089e+08	182966111
5.7_830.56923935	(40:8)	PC	1.68942e+07	2.00691e+07	1.66021e+07	2.09185e+07	2.58616e+07	1.55409e+07	1.33555e+07	18278622	2.15154e+07	2.56324e+07	1.77731e+07	1.25778e+07	2.38127e+07	2.03712e+07	2.27141e+07	1.27812e+07	1.08442e+07	7.17307e+06	1.13745e+07	2.39889e+07
5.76_758.56893765	(16:0/18:2)	PC	1592919112	1.32653e+09	887422507	1065029599	1760750233	2271119814	2359264465	2146000000	2653801905	2383527394	1120896014	1407529630	1294911332	1402211752	1609474586	2484807469	2189812473	1375459792	1042303200	2653391513
5.76_780.55073095	(16:0/18:2)	PC	1.51177e+08	1.26642e+08	7.62906e+07	109864851	1.69237e+08	288107817	2.88008e+08	273044361	357047372	319967715	1.19454e+08	1.37588e+08	1.2281e+08	1.48583e+08	2.11595e+08	298331454	2.68367e+08	131099707	103089802	364588755
5.78_796.5250185	(37:7p)	PC	1.48004e+07	1.14221e+07	5.3684e+06	9.49066e+06	1.60289e+07	3.42138e+07	3.34971e+07	32330384	4.27637e+07	3.78257e+07	1.23205e+07	1.27574e+07	1.12105e+07	1.48852e+07	1.66802e+07	3.59573e+07	3.18755e+07	8.11009e+06	1.00182e+07	4.15266e+07
5.89_820.585189	(39:6)	PC	7.82257e+06	7.51507e+06	5.48401e+06	4.76615e+06	1.19876e+07	6.63005e+06	1.00083e+07	6004130	8.76035e+06	1.02936e+07	8.11247e+06	6.87676e+06	9.75444e+06	8.73213e+06	8.86644e+06	7.05471e+06	5.83337e+06	4.17537e+06	5.17662e+06	1.25376e+07
5.9_806.5669619	(18:1/18:2)	PC	1.39383e+07	1.658e+07	9.73948e+06	1.24628e+07	3.01792e+07	1.20604e+07	1.99504e+07	28056975	31133526	3.4586e+07	1.43998e+07	1.24322e+07	1.5858e+07	1.72135e+07	1.90173e+07	1.65729e+07	1.44875e+07	1.3672e+07	2.25412e+07	4.41282e+07
5.91_784.58489305	(18:1/18:2)	PC	1.66655e+08	2.06748e+08	1.36157e+08	157516772	3.66664e+08	200746978	1.80526e+08	309934286	322326543	367293130	161800745	1.25492e+08	2.02144e+08	2.03257e+08	2.15499e+08	193794678	1.61162e+08	179545558	2.28109e+08	427482773
5.92_806.5691805	(38:6)	PC	1.38137e+07	1.68765e+07	1.06731e+07	1.26937e+07	3.03256e+07	1.85384e+07	1.63075e+07	27419405	3.32845e+07	3.76571e+07	1.41925e+07	1.24322e+07	1.5858e+07	1.70725e+07	1.94038e+07	1.67157e+07	1.48904e+07	13208196	1.87692e+07	1.58959e+07
5.99_792.5901618	(38:6e)	PC	963110	1.0324e+06	793267	730372	1.64286e+06	2.3088e+06	1.85595e+06	2.36796e+06	1.91776e+06	2.85375e+06	761669	1.46022e+06	1.22567e+06	973279	1.15659e+06	2.16283e+06	2.58484e+06	2.92994e+06	3.14888e+06	4.30702e+06
6.07_766.5380519	(17:4/18:1)	PC	3.47514e+07	3.36917e+07	2.67691e+07	3.52593e+07	3.79871e+07	31939318	2.28325e+07	41035113	4.16768e+07	4.26673e+07	3.17448e+07	2.31156e+07	4.33105e+07	3.75327e+07	3.73536e+07	22983696	2.50379e+07	1.58418e+07	2.60204e+07	4.12003e+07
6.3_796.58495475	(37:4)	PC	1.40627e+07	1.44304e+07	1.22935e+07	1.01666e+07	2.1199e+07	1.11739e+07	1.28971e+07	10837227	1.36721e+07	1.51726e+07	1.5442e+07	1.00213e+07	1.93429e+07	1.58195e+07	2.02215e+07	8.4337e+06	7.9551e+06	7.95895e+06	7.47401e+06	7.95544e+06
6.39_878.594471	(18:0/22:6)	PC	3.64554e+07	3.29208e+07	3.01165e+07	3.11083e+07	3.40028e+07	5.16929e+07	4.473e+07	48173526	5.08066e+07	6.03599e+07	3.31756e+07	2.81079e+07	4.35044e+07	4.05562e+07	4.07801e+07	4.29552e+07	3.9737e+07	2.84484e+07	2.88992e+07	5.46569e+07
6.43_768.5897674	(36:4e)	PC	4.40334e+06	4.40382e+06	3.35651e+06	3.19149e+06	6.66394e+06	6.57368e+06	6.08506e+06	6.96723e+06	5.86602e+06	6.57368e+06	3.98481e+06	6.73729e+06	5.86629e+06	4.05481e+06	5.60889e+06	7.54385e+06	9.46518e+06	1.03822e+07	9.03695e+06	1.19005e+07
6.51_784.58480085	(36:3)	PC	1.29598e+07	1.36695e+07	1.08496e+07	1.50922e+07	1.57762e+07	8.37176e+06	7.42094e+06	9.77924e+06	1.04258e+07	1.11814e+07	8.50177e+06	8.51257e+06	1.46223e+07	1.11958e+07	1.14329e+07	7.39749e+06	6.1009e+06	9.86469e+06	9.76728e+06	1.15055e+07
6.55_772.58446415	(17:0/18:2)	PC	1.9019e+07	1.66454e+07	1.0575e+07	8.70634e+06	2.82814e+07	1.90867e+07	2.45938e+07	20672989	2.70012e+07	2.63189e+07	1.59948e+07	1.4669e+07	2.04298e+07	1.84823e+07	2.06287e+07	2.04255e+07	1.80153e+07	1.46128e+07	1.22039e+07	3.16907e+07
6.55_794.6051232	(38:4p)	PC	8.05184e+06	8.89764e+06	6.05966e+06	5.64299e+06	1.5836e+07	1.07612e+07	9.0411e+06	9.59191e+06	8.37466e+06	9.82807e+06	7.78795e+06	1.24538e+07	1.16021e+07	7.74202e+06	9.77339e+06	1.15569e+07	1.14138e+07	1.20055e+07	1.2032e+07	1.1752e+07
6.58_778.56074235	(16:0/16:0)	PC	3.78915e+06	4.67047e+06	3.28352e+06	3.59458e+06	8.01463e+06	5.49048e+06	1.0343e+07	2.67049e+06	2.76369e+06	3.34573e+06	5.26946e+06	1.0651e+07	7.08207e+06	11232.6	1.0926e+07	6.69072e+06	1.13377e+07	6.7002e+06	4.39553e+06	24316.8
6.63_880.60753768421	(18:0/22:5)	PC	1.64363e+06	1.63549e+06	1.46741e+06	1.94844e+06	1.48248e+06	2.28906e+06	1.90755e+06	2.8013e+06	2544614	3.04006e+06	1.41709e+06	1.0924e+06	2.12006e+06	1.88815e+06	1.73435e+06	1.78871e+06	1.85898e+06	1.4469e+06	1.31139e+06	2.03169e+06
6.65_834.6014982	(18:0/22:6)	PC	4.39268e+08	4.09438e+08	4.02239e+08	3.76649e+08	4.19594e+08	565444742	4.89067e+08	548503971	555336165	624136913	3.88433e+08	3.56167e+08	5.2264e+08	476395099	539737081	483981489	4.72122e+08	377511751	3.56099e+08	595337156
6.65_856.58214995	(18:0/22:6)	PC	3.9904e+07	3.58588e+07	3.3306e+07	3.26712e+07	3.7554e+07	5.31303e+07	4.46843e+07	49845237	5.43124e+07	6.46659e+07	3.5251e+07	3.14234e+07	4.69366e+07	4.30308e+07	3.8907e+07	4.57984e+07	4.22931e+07	2.30435e+07	3.08801e+07	6.01904e+07
6.72_804.57929235	(16:0/18:1)	PC	2.7835e+07	3.44511e+07	2.46142e+07	4.97315e+07	3.56239e+07	55610911	4.6965e+07	47441644	5.28032e+07	4.20816e+07	2.15511e+07	2.46953e+07	3.53657e+07	2.63072e+07	3.3924e+07	49444269	4.58208e+07	2.9073e+07	2.85419e+07	4.35701e+07
6.8_734.5695331	(16:0/16:0)	PC	4.58038e+07	2.26538e+06	3.79607e+07	4.16605e+07	3.19226e+07	6.15766e+07	1.16085e+08	33053211	3.34142e+07	3.83737e+07	6.09865e+07	1.14107e+08	8.14272e+07	5.35183e+07	1.0358e+08	76551279	1.21188e+08	6.29047e+07	5.19139e+07	4.91763e+07
6.8_756.55127365	(16:0/16:0)	PC	3.31593e+06	4.07221e+06	2.75098e+06	3.02519e+06	7.19673e+06	4.32371e+06	8.80353e+06	2.44699e+06	2.32919e+06	2.92192e+06	4.38481e+06	8.57468e+06	6.09453e+06	3.97611e+06	7.04626e+06	5.97008e+06	8.44388e+06	4.20511e+06	3.8123e+06	3.64577e+06
6.97_760.5844869	(16:0/18:1)	PC	3.12499e+08	3.96319e+08	310285094	547849107	4.14641e+08	558557120	4.95524e+08	513090957	534665151	419300675	247881364	2.83023e+08	378607118	2.90381e+08	4.44817e+08	504956112	4.83759e+08	388793847	3.15145e+08	469248990
6.97_782.5666932	(16:0/18:1)	PC	2.44703e+07	3.14246e+07	2.32688e+07	4.4016e+07	3.39432e+07	4.80008e+07	4.07149e+07	42922047	4.92038e+07	3.77598e+07	2.00603e+07	2.35412e+07	2.97673e+07	2.36701e+07	3.1202e+07	42092796	4.00822e+07	2.41637e+07	2.37963e+07	4.20906e+07
7.03_830.5934005	(18:0/18:2)	PC	1.2069e+08	9.35332e+07	7.46529e+07	7.84288e+07	1.00361e+08	162240970	1.2979e+08	182937589	196374379	189539318	9.70343e+07	8.32092e+07	1.31004e+08	1.13103e+08	1.08823e+08	138587526	1.36512e+08	112708327	8.1605e+07	183660831
7.12_810.60128025	(18:0/20:4)	PC	1095225360	1.11316e+09	1165271355	9.98965e+08	1193194633	1332210783	8.76438e+08	1097000000	1184635501	1303524599	1103828259	7.861e+08	1569414948	1329780199	1262497836	806762806	897870804	686126638	6.5837e+08	1049714042
7.18_836.6154495	(40:5)	PC	2.20102e+07	2.02697e+07	1.77454e+07	2.30867e+07	1.82364e+07	2.6084e+07	2.16213e+07	31141597	2.71731e+07	3.1257e+07	1.61271e+07	1.22303e+07	2.49867e+07	1.9837e+07	2.02311e+07	2.07126e+07	20814920	1.7901e+07	1.39952e+07	2.37066e+07
7.2_786.600772	(18:0/18:2)	PC	3.3186e+07	4.60969e+07	3.10114e+07	4.79004e+07	7.22899e+07	3.78127e+07	3.88775e+07	56122184	5.40481e+07	5.25243e+07	2.98326e+07	2.73005e+07	3.35241e+07	3.29521e+07	4.40114e+07	3.74193e+07	4.07288e+07	3.27917e+07	3.71921e+07	59224119
7.29_808.582277	(18:0/18:2)	PC	1.17807e+08	1.0211e+08	8.44927e+07	8.82053e+07	1.17936e+08	205786418	1.38986e+08	228606792	257800695	270837657	1.03653e+08	2.69556e+06	1.27331e+08	1.27384e+08	1.52309e+08	161944765	1.61176e+08	113033017	8.65764e+07	260340277
7.39_824.556680947368	(39:7p)	PC	7.15201e+06	5.38928e+06	3.01058e+06	3.99217e+06	7.40237e+06	1.78225e+07	1.0226e+07	18504868	2.60372e+07	2.62014e+07	6.48815e+06	4.5357e+06	9.28284e+06	9.0538e+06	4.77616e+06	1.39769e+07	1.23962e+07	2.74215e+06	5.19613e+06	2.49912e+07
7.4_808.58482905	(38:5)	PC	1.13e+08	9.67039e+07	7.92525e+07	8.18661e+07	1.12697e+08	195019996	1.29702e+08	219189069	245152485	261913885	9.79952e+07	7.72906e+07	1.22971e+08	1.2301e+08	1.41197e+08	158973370	1.53027e+08	107294459	8.65764e+07	255044744
7.75_812.6161761	(38:3)	PC	1.59609e+08	1.70163e+08	1.95654e+08	204626610	1.2076e+08	127363723	9.22134e+07	133715087	114596195	127997731	1.49357e+08	1.10318e+08	217956975	1.96644e+08	1.45094e+08	8.40748e+07	1.1024e+08	7.60491e+07	6.52634e+07	9.87108e+07
7.79_746.605835	(34:1e)	PC	9.08082e+06	2.26538e+06	7.44495e+06	7.40137e+06	6.54813e+06	1.2199e+07	1.69599e+07	10820548	8.33513e+06	8.70912e+06	9.53208e+06	1.62617e+07	1.48368e+07	8.01283e+06	1.24848e+07	1.26206e+07	1.78249e+07	1.42076e+07	1.32441e+07	13972812
7.86_800.616336	(37:2)	PC	6.81188e+06	7.04204e+06	5.54756e+06	4.78706e+06	1.10217e+07	3.6914e+06	5.45348e+06	5.13414e+06	5.90133e+06	7.19544e+06	5.88686e+06	4.65849e+06	7.77999e+06	5.63528e+06	7.6955e+06	3.86233e+06	4.32759e+06	4.37409e+06	3.72753e+06	4.07288e+06
7.87_806.5924046	(18:0/16:0)	PC	1.40964e+06	1.3481e+06	30193.1	1.20485e+06	2.7477e+06	1074339	2.00681e+06	609814	5958.8	694739	1.87755e+06	2.54085e+06	13238.3	1.61378e+06	2.38449e+06	1.30104e+06	2.03962e+06	1.207e+06	10673.4	861517
7.88_838.63188175	(40:4)	PC	6.61899e+06	6.77258e+06	6.30845e+06	7.69377e+06	6.46912e+06	8.50649e+06	7.33791e+06	9.237e+06	7.44925e+06	9.39375e+06	4.67606e+06	5.46802e+06	6.58333e+06	5.34508e+06	6.771e+06	6.16929e+06	7.28256e+06	7.52603e+06	5.46359e+06	7.76825e+06
7.9_832.6086477	(18:0/18:1)	PC	9.35018e+06	1.3026e+07	1.32501e+07	1.7682e+07	1.18219e+07	2.35264e+07	1.4961e+07	26955056	2.33288e+07	1.96676e+07	9.16984e+06	7.39803e+06	1.6012e+07	1.07583e+07	1.37463e+07	1.73831e+07	1.68579e+07	15680192	1.33034e+07	1.63938e+07
7.92_762.60002065	(18:0/16:0)	PC	1.22018e+07	1.50266e+07	1.2422e+07	1.08801e+07	2.46026e+07	238584	1.51705e+07	6.71766e+06	5.108e+06	5.76968e+06	1.62654e+07	2.24068e+07	2.09716e+07	68453.6	2.19896e+07	1.0946e+07	1.67661e+07	11972766	9.56744e+06	6.69082e+06
7.96_788.6161102	(18:0/18:1)	PC	9.82172e+07	1.22471e+08	1.23701e+08	1.57852e+08	1.10112e+08	206833485	125918783	240364882	197099331	163631216	8.01458e+07	6.69257e+07	135604697	9.82144e+07	1.07467e+08	147578336	1.42918e+08	135671272	1.16339e+08	136119405
7.96_810.5999535	(18:0/18:1)	PC	1.27979e+07	1.46595e+07	1.47724e+07	1.61281e+07	1.49395e+07	1.75171e+07	1.22739e+07	18742454	1.6865e+07	1.61093e+07	3.87463e+06	9.54736e+06	1.73073e+07	1.12872e+07	1.16835e+07	1.54135e+07	1.52912e+07	1.71185e+07	1.25363e+07	1.33018e+07
4.13_836.522456055555	(22:6/22:6)	PE	59178.8	77488.1	218030	7129.51	25613.9	60928.5	191043	27697.9	75108.8	106915	81434.3	12320.4	125056	132889	49490.7	190555	149880	259752	164994	59789.9
4.14_810.508105315789	(20:4/22:6)	PE	121996	104173	47572.1	110878	136244	147621	191519	108180	135398	138529	135978	85139.1	194380	205004	113409	130267	163923	325165	189574	138940
4.45_738.506843105263	(16:0/20:5)	PE	209657	200185	139162	146553	305367	640650	441523	1.88145e+06	1.35389e+06	1.64662e+06	272190	240117	282517	280156	220621	496378	517477	784900	598083	1.33919e+06
4.46_762.506705684211	(38:7)	PE	1.3185e+06	1.3531e+06	1.33728e+06	1.78229e+06	974340	1.53309e+06	1.28476e+06	1.6434e+06	2.28805e+06	2.14666e+06	1535100	933423	1.86012e+06	1.99132e+06	1.69541e+06	1.73009e+06	1.26929e+06	942184	1.55585e+06	2.5935e+06
4.58_736.4929579	(16:0/20:5)	PE	1.14939e+06	862244	932851	913343	453388	1.84445e+06	1.36129e+06	2.40603e+06	2.16946e+06	1.97837e+06	1.00999e+06	668016	1.31048e+06	1.4062e+06	1.10098e+06	1.09854e+06	1.7367e+06	680523	870830	1.32689e+06
4.61_788.5224333	(18:2/22:6)	PE	1.784e+06	1.58502e+06	1.10766e+06	1.00317e+06	2.44523e+06	1.6266e+06	2.01514e+06	3.06614e+06	3.79862e+06	3.66018e+06	2.09118e+06	1.32059e+06	1.62252e+06	2.29784e+06	1.91165e+06	2.40823e+06	1.74631e+06	2163003	8.75976e+06	4.55492e+06
5.28_762.50943605	(16:0/22:6)	PE	1.02035e+08	8.7106e+07	6.79745e+07	8.99208e+07	8.84942e+07	174076021	1.81545e+08	127234413	187741265	161425257	9.0796e+07	8.9055e+07	1.01627e+08	1.02393e+08	1.0102e+08	164007426	1.55485e+08	5.93901e+07	1.01031e+08	180243050
5.31_740.52251145	(16:0/20:4)	PE	3.03552e+06	1.50493e+06	2.0176e+06	880997	85607.8	4.52938e+06	4.62795e+06	12215043	1.41029e+07	1.81055e+07	4.4421e+06	3.41113e+06	3.70462e+06	116226	181136	5.26152e+06	266615	7.38619e+06	9.49844e+06	1.4643e+07
5.37_788.52718085	(18:1/22:6)	PE	1.55368e+07	1.45914e+07	1.20189e+07	1.43044e+07	1.65055e+07	1.85344e+07	2.06733e+07	19143255	2.79413e+07	23816035	1.62547e+07	1.01655e+07	1.66837e+07	1.97093e+07	2.10551e+07	1.98904e+07	1.61602e+07	8.05806e+06	1.45066e+07	2.92381e+07
5.42_738.5101751	(16:0/20:4)	PE	3.07766e+07	2.65746e+07	2.31998e+07	2.82608e+07	2.40613e+07	4.01406e+07	3.21501e+07	41839688	4.55812e+07	44374603	2.2334e+07	2.4211e+07	3.0091e+07	2.636e+07	2.71325e+07	2.63124e+07	3.035e+07	1.65976e+07	2.58049e+07	4.11417e+07
5.45_764.5218667	(16:0/22:6)	PE	1.41495e+08	1.2663e+08	1.09988e+08	1.28918e+08	126119520	220155478	2.33403e+08	2.34035e+06	245909313	3.10427e+06	1.26171e+08	1.23129e+08	136806713	1.46341e+08	1.47462e+08	210031333	204645720	8.92279e+07	5.30512e+06	256431952
5.59_790.5378905	(18:1/22:6)	PE	2.42477e+07	2.32468e+07	1.88716e+07	2.19218e+07	2.79463e+07	2.5978e+07	2.9074e+07	29047398	4.22937e+07	3.42336e+07	2.44888e+07	1.60897e+07	2.70886e+07	3.15615e+07	3.23e+07	3.09159e+07	2.54841e+07	1.26059e+07	2.26684e+07	4.31106e+07
5.65_764.52659015	(18:1/20:4)	PE	2.37116e+07	2.2549e+07	2.00359e+07	2.14079e+07	2.50408e+07	2.25698e+07	1.91433e+07	27828586	3.04164e+07	2.98153e+07	2.18662e+07	1.58737e+07	2.94148e+07	2.34559e+07	2.44932e+07	1.75506e+07	1.73664e+07	1.04641e+07	1.9119e+07	2.85908e+07
5.7_746.51413415	(16:0p/22:6)	PE	2.02147e+06	1.63222e+06	1.05283e+06	1.12447e+06	2.33011e+06	2.49523e+06	2.78443e+06	3.03667e+06	2.86453e+06	3.33975e+06	1.62271e+06	3.00004e+06	1.94175e+06	1.55897e+06	1.85656e+06	2.45482e+06	2.9105e+06	1.81475e+06	2.15372e+06	3.72655e+06
5.83_714.51052755	(16:0/18:2)	PE	1.64097e+07	1.34704e+07	1.18988e+07	1.1198e+07	1.43752e+07	5.50284e+07	3.99422e+07	62261268	7.15229e+07	7.52475e+07	1.36584e+07	1.80904e+07	1.73841e+07	1.47116e+07	1.67921e+07	4.53482e+07	3.97473e+07	3.43138e+07	3.20443e+07	5.55355e+07
5.89_766.538012	(18:1/20:4)	PE	3.49352e+07	3.46621e+07	3.02368e+07	3.53979e+07	3.80785e+07	3.21851e+07	2.25661e+07	41035113	4.16768e+07	4.26673e+07	3.16024e+07	2.37398e+07	4.33932e+07	3.79717e+07	3.79229e+07	2.58059e+07	2.49582e+07	1.78262e+07	2.601e+07	4.24813e+07
5.89_788.5200354	(18:1/20:4)	PE	5.2391e+06	5.13162e+06	4.40789e+06	5.29759e+06	5.5819e+06	4.62019e+06	3.68297e+06	6.49585e+06	5.78226e+06	6.35754e+06	4.79266e+06	3.19236e+06	6.28351e+06	5.89742e+06	5.68299e+06	3.71457e+06	3.56913e+06	2.16553e+06	3.82407e+06	5.64389e+06
5.96_740.52588375	(18:1/18:2)	PE	9.26469e+06	9.45505e+06	7.44624e+06	6.90753e+06	1.42017e+07	1.57402e+07	1.22583e+07	27471841	3.1538e+07	3.6452e+07	9.99481e+06	8.00231e+06	1.20023e+07	1.11814e+07	1.21026e+07	1.64989e+07	1.16236e+07	14421718	1.70679e+07	3.56907e+07
6.05_716.52254125	(16:0/18:2)	PE	2.16394e+07	1.48621e+07	1.76201e+07	423490	1.97653e+07	64613802	4.86797e+07	73138867	83067985	8.52148e+07	1.81084e+07	2.29271e+07	203905	1.85869e+07	2.21204e+07	5.47461e+07	4.83652e+07	4.72215e+07	3.92306e+07	6.5236e+07
6.05_738.50462465	(16:0/18:2)	PE	3.62374e+06	2.57439e+06	3.41952e+06	6632.49	3.24766e+06	1.03594e+07	7.5812e+06	12081987	1.29226e+07	1.35123e+07	3.02736e+06	3.80151e+06	3.81095e+06	3.19233e+06	5.3419e+06	8.90554e+06	8.19933e+06	1.35582e+07	6.70965e+06	10507743
6.12_722.51481665	(16:0p/20:4)	PE	3.67502e+06	2.95732e+06	2.06691e+06	2.16769e+06	3.91966e+06	3.52272e+06	3.68579e+06	4.2111e+06	3.74369e+06	4.39877e+06	3.04118e+06	4.18998e+06	3.44387e+06	2.39808e+06	3.97768e+06	3.59707e+06	4.04611e+06	3.39239e+06	3.29937e+06	5.03805e+06
6.19_742.5386026	(18:1/18:2)	PE	1.21783e+07	1.40128e+07	1.23674e+07	1.15863e+07	1.99193e+07	2.08125e+07	1.65121e+07	38299951	3.90129e+07	4.41877e+07	1.44946e+07	1.12886e+07	1.66147e+07	1.51121e+07	2.23212e+07	2.23428e+07	1.6903e+07	2.50057e+07	2.31083e+07	4.58139e+07
6.19_764.5200108	(18:1/18:2)	PE	1.80051e+06	1.59866e+06	1.17629e+06	1.02366e+06	2.39418e+06	1.49784e+06	1.48676e+06	4.71262e+06	5.60125e+06	6.25595e+06	1.44947e+06	1.29004e+06	1.90499e+06	1.45533e+06	2.2906e+06	2.33557e+06	1.22427e+06	3.12971e+06	2.75146e+06	6.4802e+06
6.45_728.523702315789	(17:0/18:2)	PE	248494	206659	162071	86993.8	329076	741457	760872	845430	1.26485e+06	1.3812e+06	278203	233979	337727	277530	253504	805552	576816	368767	591290	1.34842e+06
6.45_766.53795795	(18:0/20:5)	PE	4.16569e+06	3.23095e+06	3.12951e+06	2.86525e+06	2.76335e+06	6.91626e+06	4.66094e+06	7.15055e+06	6.29979e+06	5.82456e+06	2.61786e+06	3.08433e+06	3.63406e+06	3.2787e+06	3.53521e+06	4.56743e+06	6.17607e+06	3.15082e+06	3.54344e+06	4.76077e+06
6.53_790.54276065	(18:0/22:6)	PE	3.74935e+07	2.70741e+07	2.40706e+07	2.21416e+07	2.45907e+07	79984505	7.1853e+07	59257610	8.63524e+07	7.22135e+07	3.19919e+07	2.52217e+07	3.15878e+07	35779896	3.73516e+07	8.01532e+07	7.57516e+07	3.02467e+07	5.00884e+07	7.54869e+07
6.9_716.52491705	(16:0/18:1)	PE	1.84287e+06	2.44804e+06	2.16865e+06	3.47005e+06	2.31058e+06	4.26943e+06	4.17648e+06	4.85611e+06	5.21183e+06	5.17304e+06	2.19026e+06	2.27805e+06	3.25286e+06	1.91594e+06	2.3784e+06	3.77432e+06	3.92318e+06	2.70172e+06	3.07654e+06	4.04498e+06
6.99_766.54183285	(18:0/20:4)	PE	8.77865e+07	6.57107e+07	5.53066e+07	5.75762e+07	6.21735e+07	146632269	1.0346e+08	118637000	128692821	122188205	6.20954e+07	5.96611e+07	7.67666e+07	7.65852e+07	8.73085e+07	101886760	1.15478e+08	5.98045e+07	7.37531e+07	116321008
7.04_792.55646195	(18:0/22:5)	PE	2.09032e+06	1.52135e+06	1.27649e+06	1.5426e+06	1.17597e+06	3.62114e+06	3.08703e+06	3.59954e+06	4.04402e+06	3.63555e+06	1.40877e+06	1.2376e+06	1.71426e+06	1.5199e+06	1.79857e+06	3.09856e+06	3.17686e+06	1.86829e+06	2.28244e+06	3.32966e+06
7.1_792.55384465	(40:6)	PE	5.73577e+07	4.45442e+07	4.2368e+07	3.75748e+07	4.08762e+07	116560351	1.08631e+08	92130466	126944049	112469285	4.97716e+07	3.90617e+07	4.879e+07	5.61331e+07	6.98663e+07	115625556	1.09386e+08	5.25293e+07	7.30094e+07	120914182
7.26_774.544518947368	(18:0p/22:6)	PE	1.64165e+06	1.21136e+06	887152	855093	1.46154e+06	1.13076e+06	1.83864e+06	1.46745e+06	1.37662e+06	1.70917e+06	1.5138e+06	2.56717e+06	1.52422e+06	1.27221e+06	1.91277e+06	1.7524e+06	1.83991e+06	1.46096e+06	1.63048e+06	2.50541e+06
7.48_742.54131635	(18:0/18:2)	PE	2.44137e+07	1.92486e+07	1.77399e+07	1.38225e+07	2.10184e+07	5.87626e+07	4.72015e+07	64800500	7.73359e+07	8.34451e+07	2.19806e+07	1.99295e+07	2.2743e+07	2.32916e+07	2.71406e+07	5.64283e+07	4.90583e+07	4.74855e+07	4.74514e+07	7.65514e+07
7.6_768.5531468	(18:0/20:4)	PE	1.29395e+08	1.07821e+08	1.01583e+08	9.57474e+07	1.04559e+08	206187308	1.36317e+08	175059903	173186574	167428409	1.07933e+08	8.87001e+07	1.21458e+08	1.13878e+08	2.02629e+08	145692369	1.62682e+08	128072878	1.29055e+08	166095620
7.71_768.55561935	(18:0/20:3)	PE	5.2572e+06	3.69347e+06	3.17791e+06	2.56916e+06	3.76961e+06	3.53611e+06	3.32651e+06	3.19172e+06	3.51124e+06	3.90141e+06	3.02069e+06	2.46711e+06	4.63832e+06	3.48542e+06	3.78141e+06	3.86422e+06	3.95272e+06	2.71525e+06	2.63904e+06	2.97478e+06
7.84_794.5723809	(18:0/22:4)	PE	1.85799e+06	1.49954e+06	1.16378e+06	1.12646e+06	1.84994e+06	1.94529e+06	2.39031e+06	1.95265e+06	1.88722e+06	2.09338e+06	1.13627e+06	1.95614e+06	1.5758e+06	1.04072e+06	1.55023e+06	2.1552e+06	2.57051e+06	1.83985e+06	1.50598e+06	2.0237e+06
7.94_744.5562326	(18:0/18:1)	PE	2.31258e+06	2.49466e+06	2.61917e+06	2.5553e+06	2.49158e+06	3.60331e+06	3.68473e+06	3.73535e+06	3.81806e+06	3.58303e+06	2.17243e+06	2.53129e+06	3.06739e+06	1.86518e+06	2.84105e+06	3.5851e+06	3.80706e+06	3.23004e+06	3.05456e+06	3.23191e+06
8.02_802.575803368421	(42:6p)	PE	308984	265562	261034	255310	236919	211362	266436	337275	366381	479285	531643	628883	377706	361696	596055	475188	427732	234502	448006	788802
8.14_778.575803263158	(40:4p)	PE	467052	341060	140710	219175	537303	274024	257215	383697	395394	384594	632761	519285	465771	326179	500499	492007	624336	345265	451785	689327
9.34_812.6538895	(42:2p)	PE	2.17328e+08	1.93599e+08	2.02653e+08	1.65111e+08	1.89304e+08	177091380	6.34301e+07	129075503	126748430	8.79687e+07	8.14789e+07	2.28862e+08	113691880	2.20922e+08	1.92579e+08	138041827	1.46673e+08	266936578	1.33328e+08	102430614
9.34_840.68432775	(44:2p)	PE	9.30697e+07	8.20876e+07	9.12231e+07	6.62071e+07	7.78505e+07	7.06164e+07	2.78352e+07	55279607	5.59504e+07	3.7219e+07	3.6038e+07	9.3143e+07	4.80442e+07	8.87286e+07	7.40754e+07	6.20959e+07	6.22004e+07	106440190	5.41832e+07	4.38608e+07
1.43_677.455765736842	(34:6e)	PEt	289377	1.33828e+06	2.77158e+06	1.88936e+06	402795	868708	535099	1.03355e+06	656030	803236	2.78373e+06	504861	190540	653659	1.0332e+06	518030	679921	2.67668e+06	7.61815e+06	1.8906e+06
3.82_727.490900428571	(34:5e)	PG	9635.84	119455	211148	117262	139775	3610.78	3394.29	123868	110197	829.739	191591	307775	7805.29	329036	66707.4	2349.98	97983.2	3.78441e+06	1.5331e+06	2078.04
4.14_745.502638842105	(16:0/18:2)	PG	369311	398461	268425	560429	395678	181188	326955	121640	173889	153923	306776	380314	292851	378909	731771	134025	258825	62792.4	37507.6	132089
8.98_915.70490895	(46:2)	PG	1.53276e+07	1.40957e+07	1.60592e+07	1.12314e+07	1.37645e+07	3.97544e+06	5.41429e+06	4.94396e+06	4.94177e+06	4.57416e+06	6.62577e+06	1.54275e+07	5.52922e+06	1.81957e+07	8.8977e+06	10817265	6.64528e+06	8.92948e+06	8.56368e+06	9.69171e+06
9.22_891.7047593	(44:0)	PG	5.38033e+07	3.69525e+07	3.86535e+07	1.78743e+07	3.74788e+07	1.45088e+07	2.07483e+07	11946308	1.80594e+07	9.17468e+06	1.75128e+07	4.93161e+07	2.46016e+07	2.84307e+07	2.29687e+07	2.16827e+07	2.34605e+07	1.68958e+07	3.23837e+07	2.13765e+07
1.23_551.38275245	(d22:1)	phSM	2.3951e+07	2.05232e+07	2.25252e+07	9.41098e+06	2.62055e+07	9.85825e+06	1.2645e+07	8.58693e+06	7.50677e+06	7.10645e+06	1.13206e+07	2.22928e+07	2.36672e+07	1.03882e+07	5.56072e+06	1.46897e+07	1.27507e+07	1.10475e+07	1.4633e+07	5.53124e+06
3.88_883.537739421053	(18:1/20:4)	PI	5.06818e+06	6.25361e+06	5.89726e+06	6.95654e+06	7.09248e+06	3.23622e+06	1.9235e+06	5.5341e+06	6.07976e+06	4.86034e+06	4.17564e+06	2.69298e+06	5.75194e+06	5.61233e+06	7.18336e+06	2.98362e+06	2.59315e+06	3.44616e+06	2.51276e+06	5.61413e+06
3.9_833.521231578947	(16:0/18:2)	PI	3.25053e+06	2.82063e+06	2.16404e+06	2.84064e+06	3.02732e+06	2.71778e+06	6.2387e+06	2.72666e+06	3.58647e+06	2.38346e+06	2.4556e+06	3.60245e+06	2.96488e+06	1.83695e+06	2.92412e+06	3.54804e+06	4.19843e+06	3.12731e+06	2.04134e+06	3.00997e+06
4.23_871.534438368421	(17:0/20:4)	PI	1.09059e+06	1.0574e+06	817357	807447	1.51423e+06	1.00278e+06	1.3199e+06	1.08158e+06	1.81058e+06	1.86998e+06	1.06223e+06	987458	1.30522e+06	1.06977e+06	964481	1.20201e+06	897944	794085	1.52888e+06	2.33041e+06
4.28_876.5593541	(16:0/20:4)	PI	3.49143e+06	3.26079e+06	2.71728e+06	3.97573e+06	2.85874e+06	2.73396e+06	3.11514e+06	3105869	3.16035e+06	3.08667e+06	2.44416e+06	3.14875e+06	3.70447e+06	2.49365e+06	2.44858e+06	2.74894e+06	2.59784e+06	1.98027e+06	7.64807e+06	3.17689e+06
4.39_902.575385736842	(18:1/20:4)	PI	1.25108e+06	1.57568e+06	1.43809e+06	1.69406e+06	1.9195e+06	764238	664316	1.4257e+06	1509077	1.1058e+06	1.25848e+06	799888	1.52909e+06	1.57012e+06	1.71243e+06	696388	705811	992709	954278	1.41683e+06
4.46_909.552369947368	(18:0/22:6)	PI	1.69655e+06	1.92846e+06	1.98512e+06	2.04802e+06	1.98413e+06	1.48021e+06	3.05687e+06	1.4417e+06	2.39532e+06	1.99052e+06	1.85677e+06	1.549e+06	1.86732e+06	1.4766e+06	2.20595e+06	2.01559e+06	2.08769e+06	1.61921e+06	2.18524e+06	2.51181e+06
4.74_885.5537621	(18:0/20:4)	PI	2.67996e+08	2.51305e+08	2.26321e+08	2.27438e+08	2.83467e+08	328983594	2.88177e+08	330154142	368525377	367727342	284028527	2.5488e+08	3.32131e+08	3.04853e+08	2.63667e+08	325590139	2.95868e+08	218016851	3.86501e+08	376554852
4.9_861.550080421053	(18:0/18:2)	PI	5.74714e+06	5.47681e+06	4.11119e+06	4.62665e+06	7.42225e+06	4.62608e+06	1.02584e+07	5.56766e+06	9.63801e+06	7.57e+06	5.61901e+06	5.55845e+06	5.75062e+06	5.69251e+06	5.65515e+06	6.74738e+06	5.55509e+06	5.09829e+06	5.7184e+06	9.33967e+06
5.23_887.569413473684	(18:0/20:3)	PI	8.02457e+06	8.26006e+06	7.41938e+06	1.04372e+07	7.15904e+06	4.95974e+06	7.70315e+06	6.01753e+06	6.77406e+06	5.85174e+06	7.79245e+06	7.29518e+06	9.12728e+06	9.89515e+06	1.02202e+07	4.86494e+06	5.48444e+06	3.74942e+06	6.902e+06	6.50667e+06
5.44_904.5914546	(18:0/20:4)	PI	5.2375e+07	5.12842e+07	4.54968e+07	4.83991e+07	5.8866e+07	7.34316e+07	6.06092e+07	72376048	8.55408e+07	8.93947e+07	6.06146e+07	5.04893e+07	6.63298e+07	6.34259e+07	6.64186e+07	6.88045e+07	6.3831e+07	4.59455e+07	8.16721e+07	100896538
3.82_806.499080105263	(16:0/22:6)	PS	2.00729e+06	1.89438e+06	1.42378e+06	2.26023e+06	1.88622e+06	2.58692e+06	3.42458e+06	3629076	4.59654e+06	4.45932e+06	2.05328e+06	2.08984e+06	2.16732e+06	2.0651e+06	2.07365e+06	3.37512e+06	2.29331e+06	35854.4	3.06332e+06	5.90724e+06
3.88_824.545205105263	(39:4)	PS	720491	611971	394184	278552	1.05466e+06	1.09128e+06	1.17498e+06	2.09268e+06	1.72071e+06	2.05249e+06	723283	674021	680931	813550	952370	915981	946010	1.22778e+06	1.03086e+06	1.9434e+06
3.92_782.498553736842	(16:0/20:4)	PS	2.31113e+06	2.28435e+06	1.49037e+06	2.60298e+06	2.73293e+06	2.39482e+06	2.09184e+06	2.40881e+06	3.67362e+06	3.31711e+06	2.21817e+06	2.70858e+06	1.9863e+06	2.41925e+06	2.18093e+06	2.37107e+06	2.19951e+06	1.52875e+06	2.4874e+06	3.80834e+06
4.56_826.56279425	(39:3)	PS	7.18527e+06	6.10096e+06	3.15408e+06	3.03704e+06	1.10274e+07	5.39832e+06	5.45518e+06	9.16374e+06	1.0456e+07	1.12402e+07	6.21612e+06	4.70677e+06	5.21524e+06	7.60595e+06	7.57712e+06	5.42873e+06	4.89652e+06	5.96905e+06	2.0932e+07	15669959
4.63_834.53183825	(18:0/22:6)	PS	1.42444e+07	1.40534e+07	1.06307e+07	1.31886e+07	1.81501e+07	2.08705e+07	2.65654e+07	29076191	3.56544e+07	3.71064e+07	1.64711e+07	1.66333e+07	1.87961e+07	1.67668e+07	1.49435e+07	2.49847e+07	1.78334e+07	1.54048e+07	2.37764e+07	41533472
4.63_856.5145614	(42:9)	PS	3.02642e+06	3.20177e+06	2.52292e+06	3.08007e+06	4.17767e+06	4.84352e+06	6.3784e+06	7.02922e+06	8.18064e+06	8.67861e+06	3.7348e+06	3.8705e+06	4.52272e+06	4.06046e+06	3.50537e+06	6.01735e+06	4.28924e+06	3.93092e+06	5.25772e+06	9.34575e+06
4.92_810.5323334	(18:0/20:4)	PS	3.30812e+07	3.11519e+07	2.39037e+07	2.54336e+07	4.2189e+07	3.63806e+07	2.29505e+07	34876848	4.26692e+07	4.24247e+07	3.28038e+07	3.27338e+07	3.88308e+07	3.76001e+07	3.37161e+07	2.99423e+07	2.8296e+07	1.94288e+07	2.81286e+07	4.53473e+07
4.93_832.5139934	(40:7)	PS	6.82158e+06	6.40968e+06	4.90003e+06	5.56329e+06	8.35381e+06	7.29797e+06	5.55405e+06	6.936e+06	8.21802e+06	8.19547e+06	6.56768e+06	6.85097e+06	8.26761e+06	7.87768e+06	7.06855e+06	5.9958e+06	6.16169e+06	3.5499e+06	5.74751e+06	8.75017e+06
5.12_786.529409473684	(18:0/18:2)	PS	867768	825972	415930	659012	1.36118e+06	1.42188e+06	1.62883e+06	2.66511e+06	2.23e+06	3.3359e+06	986431	1.35356e+06	835351	720502	877848	1.80412e+06	1.64355e+06	1.31624e+06	1.14184e+06	3.74643e+06
5.31_858.5253876	(18:0/22:6)	PS	3.67055e+06	4.15829e+06	2.92395e+06	4.60839e+06	5.43027e+06	5.47938e+06	6.69539e+06	7.65838e+06	9.20683e+06	8.70535e+06	4.94854e+06	4.7869e+06	5.00001e+06	5.51403e+06	6.30291e+06	6.57454e+06	5.20892e+06	4.18584e+06	6.22223e+06	1.08487e+07
5.37_802.560523	(37:1)	PS	1.43329e+08	1.16071e+08	7.47947e+07	9.23255e+07	1.53835e+08	208843656	2.33018e+08	201317692	239305039	205816540	1.068e+08	1.26139e+08	1.18423e+08	1.30505e+08	128994370	225043681	2.0684e+08	119999179	9.8917e+07	250136050
5.48_806.49828275	(38:6)	PS	7.30736e+06	6.36636e+06	5.521e+06	6.84684e+06	5.79025e+06	9.27221e+06	7.88166e+06	9.35796e+06	9.87787e+06	9.47566e+06	5.41043e+06	6.03488e+06	7.61496e+06	6.43327e+06	6.24756e+06	6.30628e+06	7.42265e+06	3.83913e+06	6.08385e+06	8.32902e+06
5.49_828.5780941	(39:2)	PS	1.64954e+07	1.90265e+07	1.26909e+07	1.43391e+07	3.25807e+07	2.08129e+07	1.87362e+07	27920914	3.57247e+07	3.81263e+07	1.5926e+07	1.19417e+07	1.88655e+07	2.03835e+07	2.11222e+07	1.85017e+07	1.61318e+07	1.55999e+07	2.37209e+07	4.19011e+07
5.61_832.51370415	(40:7)	PS	5.00941e+06	5.02588e+06	4.17207e+06	5.56738e+06	5.35465e+06	5.59001e+06	4.692e+06	6455477	6.76522e+06	7.69989e+06	5.18397e+06	3.5045e+06	6.60744e+06	6.07548e+06	6.15197e+06	4.08133e+06	3.87978e+06	2.24045e+06	4.4572e+06	7.14955e+06
5.67_834.5262171	(18:0/20:4)	PS	7.42056e+06	7.22587e+06	5.35264e+06	5.42634e+06	1.07039e+07	7.38568e+06	5.54788e+06	6.67873e+06	7.32787e+06	7.45752e+06	7.65518e+06	7.66833e+06	9.68992e+06	8.85005e+06	6.25222e+06	5.89379e+06	5.5826e+06	4.12134e+06	6.32701e+06	8.30129e+06
5.71_782.4989837	(18:2/18:2)	PS	3.8609e+06	3.16726e+06	2.86163e+06	2.61491e+06	3.3316e+06	1.28347e+07	9.57509e+06	14490395	1.62327e+07	1.68087e+07	3.12894e+06	4.33703e+06	4.13683e+06	3.35904e+06	3.78108e+06	1.05355e+07	9.27664e+06	8.07419e+06	7.6783e+06	1.23138e+07
5.84_808.51394225	(38:5)	PS	2.34611e+06	2.44121e+06	1.92885e+06	1.77235e+06	3.71754e+06	3.99474e+06	3.26768e+06	6.91999e+06	7.74845e+06	8.77266e+06	2.5844e+06	1.96912e+06	3.08818e+06	2.7929e+06	2.95001e+06	4.12674e+06	3.11035e+06	3.71681e+06	4.46805e+06	8.43832e+06
6.64_830.5928414	(39:1)	PS	4.5344e+06	4.5344e+06	2.92436e+06	4.42433e+06	6.25451e+06	4277421	3.99233e+06	5.01281e+06	5.10067e+06	4.69254e+06	3.11336e+06	3.59807e+06	4.28825e+06	3.44717e+06	3.54353e+06	3.59469e+06	3.76931e+06	2.99014e+06	3.50304e+06	5.31999e+06
6.99_834.5294645	(40:6)	PS	2.13443e+07	1.68694e+07	1.49833e+07	1.39927e+07	1.71574e+07	3.31284e+07	2.50236e+07	27546563	2.87923e+07	2.72112e+07	1.68285e+07	1.482e+07	2.03812e+07	1.82786e+07	1.94644e+07	2.33942e+07	2.70527e+07	1.41445e+07	2.06511e+07	2.54343e+07
7.29_810.52976835	(38:4)	PS	7.03199e+06	5.32525e+06	4.71886e+06	3.6218e+06	5.92834e+06	1.4992e+07	1.26833e+07	16332466	1.90078e+07	19947634	5.82373e+06	5.2181e+06	6.32921e+06	6.03038e+06	6.50701e+06	1.4613e+07	1.27046e+07	1.23196e+07	1.22773e+07	1.86551e+07
5.18_703.5746255	(d16:0/18:1)	SM	8.09782e+06	2.26538e+06	8.75126e+06	7.26732e+06	6.59545e+06	3.60856e+07	2.73361e+07	22341127	1.73371e+07	1.91873e+07	9.45377e+06	1.34221e+07	1.25817e+07	9.71334e+06	2.17822e+07	3.0812e+07	3.28443e+07	3.61575e+07	1.23683e+07	24161923
5.2_725.5589387	(d36:4)	SM	853666	1.15589e+06	818293	793241	2.15835e+06	5.70383e+06	3.12446e+06	3.01163e+06	2.30035e+06	2.6601e+06	1.17469e+06	1.49802e+06	1.37567e+06	1.10424e+06	2.66863e+06	3.84858e+06	3.89149e+06	4.22818e+06	3.971e+06	3.91576e+06
5.71_705.590513	(d34:0)	SM	164854	265942	185634	188957	524322	4.16062e+06	2.54905e+06	3.49273e+06	2.80017e+06	2505815	299704	314892	296687	125190	749417	2.61354e+06	2.45791e+06	4.0676e+06	1.50522e+06	2.594e+06
6.71_731.60620235	(d36:1)	SM	2.33303e+06	2.92226e+06	2.58669e+06	2.03923e+06	4.73009e+06	1.42583e+07	9.59994e+06	8.09211e+06	5.55596e+06	6.22344e+06	3.00881e+06	4.2078e+06	4.02812e+06	2.65735e+06	6.61121e+06	1.1872e+07	1.2684e+07	1.37364e+07	6.18717e+06	6.66277e+06
8.3_813.68437235	(d42:2)	SM	1.84149e+07	2.11607e+07	1.58421e+07	1.18665e+07	3.85194e+07	2.36204e+07	2.34621e+07	23760057	1.62708e+07	1.85998e+07	2.01378e+07	2.35995e+07	3.07141e+07	2.19127e+07	2.71806e+07	3.02184e+07	3.40501e+07	2.68231e+07	1.48913e+07	19437517
8.32_787.66869515	(d40:1)	SM	6.19903e+06	8.2967e+06	7.41918e+06	6.91122e+06	1.26574e+07	1.04608e+07	1.33566e+07	8.04991e+06	5.5085e+06	6.84394e+06	8.27907e+06	7.77563e+06	1.28519e+07	8.02385e+06	1.31675e+07	9.35995e+06	1.39191e+07	1.2244e+07	5.63712e+06	7.0221e+06
8.71_815.7002437	(d42:1)	SM	5.81077e+06	7.15269e+06	7.01857e+06	6.1071e+06	9.67434e+06	7.94714e+06	1.15217e+07	6.1464e+06	4.94897e+06	4.68472e+06	6.91687e+06	6.76692e+06	8.9718e+06	7.05724e+06	1.12972e+07	7.83474e+06	1.09773e+07	9.42262e+06	4.78406e+06	4.78389e+06
10_896.77089855	(16:0/16:0/22:6)	TG	28528181034	1.76016e+10	16456800161	7077792544	18343714852	9330414385	13437591168	10360000000	9806204413	9417647309	11834910315	17370231711	11680137517	19842936251	6542444502	15284000000	14067150819	15725000000	14065797834	9472909115
10.05_972.8014919	(20:2/18:2/22:6)	TG	4.86553e+08	301471062	2.08366e+08	9.15762e+07	4.19389e+08	131039893	1.89723e+08	120194407	9.77779e+07	168199193	1.69676e+08	2.88729e+08	1.29332e+08	3.42416e+08	7.71277e+07	177273937	1.76513e+08	219038671	1.68756e+08	113992027
10.06_832.7390155	(15:0/16:1/18:2)	TG	195697053	1.33251e+08	157774018	1.35714e+08	4.38202e+07	118515612	8.31302e+07	142607214	141973078	144138362	8.82158e+07	1.09301e+08	9.53535e+07	2.22037e+08	5.94885e+07	129948910	9.89458e+07	8.3713e+07	1.40656e+08	125022130
10.1_858.75437715	(15:0/18:2/18:2)	TG	1327250611	6.90236e+08	644358193	419171521	3.70165e+08	435138401	5.58822e+08	421181943	432429922	448843725	604355816	612221794	5.07783e+08	1423860358	3.2344e+08	591831230	6.27497e+08	274740410	5.39805e+08	429074731
10.11_884.77018545	(18:2/17:1/18:2)	TG	1138419385	6.17062e+08	5.49681e+08	2.85084e+08	495063235	308470638	4.00254e+08	323799808	355021941	327090427	4.73286e+08	4.5977e+08	5.71831e+08	1275235547	2.55381e+08	433635503	4.58348e+08	381583135	4.80599e+08	371010246
10.15_910.7858551	(20:3/17:1/18:2)	TG	2.43428e+08	1.32373e+08	1.40507e+08	6.85078e+07	7.70501e+07	5.64694e+07	7.33364e+07	60926391	5.80924e+07	5.58906e+07	1.04743e+08	1.44164e+08	6.78508e+07	1.77528e+08	2.78668e+07	7.94269e+07	7.18538e+07	6.4548e+07	7.71355e+07	5.36973e+07
10.17_794.72322235	(16:0/12:0/18:1)	TG	1.01565e+08	1.37863e+08	1.95797e+08	2.34174e+08	1.99166e+07	155279641	7.5653e+07	188850934	170325413	159779242	5.50726e+07	1.25972e+08	9.32423e+07	114988687	4.85974e+07	145495592	1.20209e+08	6.84847e+07	128700654	129273565
10.19_820.73895995	(16:0/14:0/18:2)	TG	1729718182	1.70347e+09	2297717920	2415379628	3.71049e+08	1589621617	9.84339e+08	1837000000	1637772548	1629307490	7.5257e+08	1603995889	1275809047	1651856567	6.18597e+08	1572890919	1397755768	783556214	1577804866	1234784838
10.2_846.75419145	(16:0/16:0/18:3)	TG	14425712983	1.07076e+10	14088361958	10678353587	3638087325	7596669204	5055591545	8296000000	7267838016	6233355478	6004987669	9413561823	9729157658	12653375887	4318796810	8322735651	7173326155	4632795383	7744186902	5333491962
10.24_872.77029255	(16:0/18:1/18:3)	TG	74796044118	4.95068e+10	60224819179	27724062510	35282198082	27054000000	36232320801	26620000000	24941000000	20617000000	31371804274	50438563137	45913336737	49788869786	17966945948	36423000000	34643790809	19436000000	31316197281	18666000000
10.24_877.725559	(16:0/18:1/18:3)	TG	4644075280	3.90215e+09	5208718117	2308332364	3447456508	1675888638	1.72247e+08	1751000000	1616307930	1209328800	2070306906	4235624238	4477382530	2379113054	1193828181	2645717831	2213394152	1890613961	2209233659	1249699840
10.34_834.7553256	(15:0/16:0/18:2)	TG	3.8932e+08	2.965e+08	368795722	3.32839e+08	9.50461e+07	227551616	1.79513e+08	216094419	237817209	241363873	1.59658e+08	2.63215e+08	2.49139e+08	4.20018e+08	1.21446e+08	253800634	2.2531e+08	9.288e+07	2.38786e+08	214633935
10.35_860.77022655	(15:0/18:1/18:2)	TG	2751699806	1.61555e+09	1749635168	1167670258	7.9319e+08	868577048	8.08503e+08	788068513	858090281	730693517	1102120502	1196536763	1420003321	2921357934	6.83096e+08	1044589932	1025190453	428547940	9.03903e+08	699480571
10.37_886.7863107	(18:1/17:1/18:2)	TG	2655258358	1.54131e+09	1563252741	7.93585e+08	1153129558	718679202	8.82706e+08	658230882	706094712	631539195	1122193298	1118137547	1340549998	2687719171	5.81611e+08	986671323	9.38429e+08	567339886	8.59844e+08	650448447
10.37_950.81635775	(18:1/18:2/22:4)	TG	2867528956	2.12574e+09	2671183431	8.87371e+08	2076884269	839971597	1088037973	767358787	703474377	750286715	9.41172e+08	2212680567	1652545452	2589851975	4.31174e+08	1157705612	1183623592	849012805	9.51428e+08	659555807
10.37_976.83274975	(24:5/18:1/18:2)	TG	6.70524e+08	4.99784e+08	454865713	179182363	6.94565e+08	256616842	3.26788e+08	247079638	214920057	275327977	2.5639e+08	4.30334e+08	3.71303e+08	4.63888e+08	7.28179e+07	397296375	3.96943e+08	294372097	3.64412e+08	248794625
10.39_912.8019768	(19:1/18:2/18:2)	TG	3.99754e+08	3.11323e+08	3.19212e+08	1.54036e+08	3.72291e+08	106853440	1.76931e+08	124202837	114181860	107827805	2.15864e+08	2.76278e+08	2.16648e+08	4.38614e+08	6.74177e+07	159053067	1.57388e+08	140341096	1.40584e+08	112280445
10.45_822.75482555	(16:0/14:0/18:1)	TG	1028797331	1.0635e+09	1606655600	1375268818	2.43287e+08	782835917	5.22421e+08	773564061	716277972	712748325	4.30353e+08	1132455410	912786780	8.5997e+08	3.57285e+08	767644292	6.71102e+08	352226383	6.75308e+08	533891479
10.46_848.7698887	(16:0/16:0/18:2)	TG	13658727806	11669704906	15822457734	12374502081	4823132003	7694539178	6818581115	7588000000	6789539675	6610217579	5474288298	12846348762	10157819279	10907340210	4022143072	8580421138	7150541990	4132365247	7719393318	5354978548
10.49_874.7864078	(16:0/18:1/18:2)	TG	76897675121	5.5669e+10	70169025410	33569748623	42039558651	28648000000	32572877372	27080000000	24882000000	19754000000	30711310358	55524803521	56614931423	51244744577	18710637087	37005000000	33429559723	18527000000	31579340305	17962000000
10.51_900.80172675	(18:1/18:1/18:2)	TG	43521482997	2.98605e+10	28929226745	12254722961	34736755191	12890000000	13776693193	13110000000	11611000000	9678228129	15285812374	23603780612	25461684234	25130618209	8339650259	16600000000	16414499916	16045000000	17350617347	10271000000
10.52_916.83305485	(19:1/18:1/18:1)	TG	6105147544	2.94272e+09	2842311196	9.57882e+08	1865523217	1120192294	1387423797	1180000000	1156020924	908808880	1457531310	2343218324	2763630643	2.32916e+08	701150973	1541959153	1467886248	1038189981	1591587158	712979315
10.53_926.81778225	(18:1/18:1/20:3)	TG	17126656911	7.21133e+09	5034383775	2719464632	3964806304	2976301384	8.95825e+08	953364122	3940031440	709727238	2250520202	9652066337	2608456373	4283330438	2210548944	3723937702	1401839306	1138667593	1557242596	601387783
10.6_836.76977515	(15:0/16:0/18:1)	TG	268438902	2.05645e+08	2.71722e+08	210485012	7.19332e+07	119295924	9.25777e+07	85929641	9.75647e+07	8.62992e+07	9.69269e+07	1.68531e+08	1.66231e+08	276558635	7.38981e+07	117615726	1.05062e+08	3.93312e+07	8.88137e+07	8.58649e+07
10.61_862.78587795	(16:0/17:0/18:2)	TG	1910472306	1.39218e+09	1837494618	1243814062	5.76929e+08	639622131	5.11232e+08	448847403	483089305	398323055	6.88054e+08	1015545682	1250460932	2168927447	5.02502e+08	659606161	5.8672e+08	229994985	499319024	399626582
10.61_952.8327173	(18:1/18:1/22:4)	TG	1741056786	1111994769	8.69022e+08	4.34065e+08	1403835923	425205303	4.65642e+08	406150501	310053184	328074637	5.41812e+08	1127988567	6.97477e+08	1172599770	2.35046e+08	607762957	5.71588e+08	366367873	4.81463e+08	264034652
10.61_978.8486779	(24:5/18:1/18:1)	TG	354216676	2.47329e+08	185888429	7.92986e+07	3.69911e+08	111675872	1.31546e+08	90896224	7.43907e+07	8.67024e+07	108524707	2.56025e+08	1.198e+08	2.06424e+08	3.98588e+07	159783732	163439412	154863040	1.41861e+08	8.99681e+07
10.63_888.80176965	(17:0/18:1/18:2)	TG	2902450842	1.82265e+09	1960620420	9.78474e+08	1449037062	680180492	7.3151e+08	533496444	562221689	366668250	1100358319	1240500074	1679317146	2931450791	5.81466e+08	821229913	7.72904e+08	380549675	6.64236e+08	477129219
10.63_914.8175802	(19:1/18:1/18:2)	TG	6.00706e+08	3.98537e+08	3.05067e+08	1.5993e+08	5.28443e+08	105592920	1.60293e+08	93402912	113943624	9.71947e+07	2.10847e+08	2.72263e+08	2.82742e+08	5.22488e+08	1.07169e+08	138816340	1.49164e+08	118940858	1.59087e+08	121339596
10.74_824.77043975	(16:0/16:0/16:0)	TG	2.81077e+08	1.81786e+08	202565487	7.51113e+07	1.68392e+08	8.22666e+07	1.17128e+08	89559804	7.60999e+07	6.52003e+07	1.41774e+08	2.9616e+08	2.59722e+08	1.78355e+08	8.34164e+07	133331661	1.22841e+08	163849650	1.181e+08	63796196
10.74_850.7857207	(16:0/16:0/18:1)	TG	7396628796	5.83415e+09	7802757941	5027026104	3110193693	4213790463	4087793229	3472000000	3282149727	3227448201	2794164676	7003937354	5125386595	4878578766	1877017957	4556777298	3968264260	1750791870	3851100391	2739647077
10.74_876.80213005	(16:0/18:1/18:1)	TG	47964717264	3.82748e+10	53693114073	28850748488	22590599992	19927000000	16893611701	16150000000	14016000000	11154000000	17967051271	35650498140	39706504113	35985108818	12549908363	22499000000	18843062720	8494552806	17025852629	10234000000
10.74_918.8481415	(19:0/18:1/18:1)	TG	2477453934	1.2815e+09	3.13016e+07	1132665939	1484571357	889339105	1124267374	886868831	773244701	632403472	1.26091e+07	2179667241	2273083450	1430687140	7.44701e+08	1416630094	9.91013e+08	664377429	1058497601	567328657
10.76_902.81754165	(18:1/18:1/18:1)	TG	23620251367	17585138629	19346872033	8197189103	19176242013	8696063230	6824019486	7719000000	6157343139	4992918040	9652079182	14270297292	18100397866	18309969975	4830382909	9416410891	8984481736	6709687307	8191550404	4851867768
10.76_928.8338107	(18:0/18:1/20:3)	TG	2785489838	2.13526e+09	1962788592	7.26179e+08	3066583042	886636293	8.60278e+08	847317385	647826524	555468194	1200542000	1691225580	1733936009	2142821954	4.93526e+08	919785179	1157287914	849433729	9.66818e+08	488415132
10.87_864.80145775	(16:0/17:0/18:1)	TG	2.08513e+08	1.54874e+08	2.23112e+08	1.31067e+08	5.68035e+07	7.17327e+07	8.06999e+07	55830102	5.76543e+07	5.32261e+07	7.06347e+07	1.40174e+08	1.54505e+08	1.9121e+08	4.44134e+07	9.11716e+07	7.41015e+07	2.63471e+07	6.47613e+07	5.06176e+07
10.87_890.8174892	(17:0/18:1/18:1)	TG	6.34301e+08	4.77253e+08	6.65615e+08	3.23172e+08	2.85924e+08	195100713	1.4899e+08	130101154	111921612	8.99409e+07	2.2032e+08	3.38702e+08	5.13718e+08	7.14377e+08	1.27576e+08	182794502	164480265	6.54986e+07	1.31335e+08	9.97388e+07
10.89_860.80647595	(18:0p/16:0/18:2)	TG	8.79047e+07	5.42725e+07	5.31456e+07	2.12577e+07	5.4782e+07	10414823	1.80771e+07	10518616	9.78199e+06	4.46979e+06	2.12557e+07	9.11776e+07	4.03726e+07	4.56087e+07	1.89733e+07	2.03115e+07	2.23068e+07	5.44528e+07	1.02105e+07	8.19833e+06
10.95_886.8221729	(18:0p/16:0/20:3)	TG	1.34733e+08	7.62401e+07	7.78244e+07	2.89952e+07	6.34081e+07	1.21094e+07	2.51607e+07	14020797	1.23774e+07	6.18443e+06	2.84351e+07	1.56253e+08	5.87219e+07	6.05344e+07	2.37863e+07	2.85551e+07	3.02566e+07	4.55795e+07	1.31474e+07	1.01937e+07
10.99_930.8488718	(20:1/18:1/18:1)	TG	1232497247	9.59871e+08	1136445246	4.61491e+08	1009048296	499242495	2.38015e+08	311103971	208096396	150661980	426243321	6.46341e+08	9.39245e+08	1239823762	1.99731e+08	322018699	3.90908e+08	178768441	2.31262e+08	131455007
11_878.81747765	(18:0/16:0/18:1)	TG	3653118553	2.68518e+09	3988936631	2112346830	9.86327e+08	1822680879	1025045884	904231118	743548690	668416086	9.80242e+08	2385266343	2464303710	3183788113	6.06585e+08	1462227896	1247652005	341202807	8.27791e+08	546346448
11_904.83376765	(18:0/18:1/18:1)	TG	5225167250	3.75982e+09	5052554353	2332483182	2429085086	1873858673	9.25089e+08	1082000000	803748645	600923839	1568927298	2878569553	3728484645	5128302807	8.67121e+08	1459558689	1379557895	523415193	8.78685e+08	564773398
11_956.8640533	(18:1/18:2/22:1)	TG	1.30389e+08	1.00088e+08	1.03978e+08	3.49825e+07	1.31005e+08	3.89413e+07	3.93847e+07	31339639	2.25769e+07	1.77487e+07	4.67404e+07	1.12041e+08	8.72905e+07	1.01197e+08	1.77271e+07	4.43713e+07	4.70188e+07	2.81928e+07	2.83184e+07	1.7108e+07
11.01_852.8009332	(18:0/16:0/16:0)	TG	1.91505e+08	1.10639e+08	1.13074e+08	3.07408e+07	1.07236e+08	3.50867e+07	2.87671e+07	27542155	2.32919e+07	1.6065e+07	6.27138e+07	145403386	1.99378e+08	199066756	4.25586e+07	3.86625e+07	3.69798e+07	5.97613e+07	3.03373e+07	1.45999e+07
11.12_862.82206945	(18:0e/16:0/18:2)	TG	9.98837e+07	6.23754e+07	5.89988e+07	2.41658e+07	6.64535e+07	2.65328e+07	2.3542e+07	14470575	1.24328e+07	7.0086e+06	2.38504e+07	1.10456e+08	4.91403e+07	5.67487e+07	2.06826e+07	2.56083e+07	2.44779e+07	4.11928e+07	1.52056e+07	1.32493e+07
11.13_836.80574895	(16:0e/16:0/18:1)	TG	7.05724e+07	4.15281e+07	4.34993e+07	1.70505e+07	3.499e+07	7.98056e+06	1.61914e+07	11176475	8.58893e+06	3.68804e+06	1.50036e+07	7.80708e+07	2.75903e+07	3.12753e+07	1.1896e+07	1.67766e+07	1.89519e+07	1.76845e+07	8.36635e+06	7.14018e+06
11.13_892.83294695	(18:0/17:0/18:1)	TG	2.88284e+07	1.98494e+07	2.76525e+07	1.11312e+07	1.17855e+07	8.71901e+06	9.81103e+06	5586295	4.56512e+06	4.59086e+06	8.62602e+06	1.91892e+07	2.0744e+07	2.46332e+07	4.09989e+06	8.88592e+06	8.14496e+06	3.29916e+06	6.56782e+06	4.71341e+06
11.14_888.83784985	(18:0e/18:1/18:2)	TG	3.69371e+07	2.23236e+07	1.96181e+07	8.57669e+06	2.41624e+07	6.54161e+06	7.89409e+06	3.46488e+06	3.3034e+06	2.29367e+06	9.69281e+06	3.4971e+07	1.51117e+07	1.68843e+07	6.05071e+06	8.12676e+06	8.70293e+06	1.33839e+07	3.9674e+06	3.39039e+06
11.23_958.87944025	(18:1/18:1/22:1)	TG	3.49357e+07	2.37785e+07	2.58473e+07	8.09478e+06	2.6236e+07	8.15802e+06	1.06926e+07	6.76119e+06	5.15316e+06	3.01916e+06	1.07204e+07	3.16485e+07	2.42014e+07	2.30422e+07	3.71443e+06	1.10387e+07	9.10974e+06	6.51712e+06	5.13061e+06	3.60375e+06
11.24_932.8650134	(18:0/18:1/20:1)	TG	8.61514e+07	6.01695e+07	7.60652e+07	2.67334e+07	5.17282e+07	2.7556e+07	2.09793e+07	17325461	1.19885e+07	8.64367e+06	2.58066e+07	6.54909e+07	6.25693e+07	7.03424e+07	1.08005e+07	2.51626e+07	2.38721e+07	1.01515e+07	1.3099e+07	8.34768e+06
11.25_906.8495108	(18:0/18:0/18:1)	TG	1.38502e+08	8.37934e+07	1.1031e+08	3.66764e+07	4.96857e+07	39309240	3.59525e+07	22516148	1.83141e+07	1.35918e+07	3.50341e+07	1.19082e+08	8.96243e+07	9.60806e+07	1.57906e+07	4.44302e+07	3.67089e+07	1.25122e+07	1.88604e+07	14260398
11.38_864.83707445	(18:0e/16:0/18:1)	TG	2.79075e+07	1.62973e+07	1.63741e+07	5.27749e+06	1.56299e+07	2.64006e+06	7.59944e+06	3.14598e+06	3.16934e+06	1.28558e+06	6.2823e+06	3.65024e+07	1.30859e+07	1.2963e+07	4.26556e+06	6.37829e+06	6.01624e+06	8.583e+06	3.06278e+06	2.77584e+06
11.39_890.8534716	(20:0e/16:0/18:2)	TG	2.32985e+07	1.45818e+07	1.28102e+07	4.18497e+06	1.80334e+07	1.99189e+06	4.37239e+06	2.47007e+06	2.42121e+06	1.15502e+06	5.90872e+06	2.39232e+07	1.17981e+07	1.1542e+07	3.85667e+06	5.05452e+06	4.01707e+06	7.94492e+06	2.63137e+06	2.18292e+06
11.39_890.85350515	(20:0p/16:0/18:1)	TG	2.20791e+07	1.41511e+07	1.18777e+07	4.2043e+06	1.84432e+07	1.90256e+06	4.35765e+06	2.25755e+06	2.55037e+06	1.10654e+06	5.70893e+06	2.29549e+07	1.19663e+07	1.11277e+07	3.48766e+06	5.20198e+06	3.9106e+06	7.48384e+06	2.47839e+06	1.97286e+06

## Sheet: 2. LD Proteome
Proteomics data from top lipid droplet-enriched fraction from mouse liver. Data shown is post-QC and contains 4,638 proteins with 2 or more unique peptides. Zero values in each group counted; any proteins that did not have at least one group with all samples containing non-zero values removed; any protein with a total abundance <1000 removed
													E3 Saline					E3 LPS					E4 Saline					E4 LPS
Accession	Description	Gene Symbol	Entrez Gene ID	Coverage [%]	# Peptides	# PSMs	# Unique Peptides	# AAs	MW [kDa]	calc. pI	Score Sequest HT: Sequest HT	# Peptides (by Search Engine): Sequest HT	sample 1	sample 2	sample 3	sample 4	sample 5	sample 1	sample 2	sample 3	sample 4	sample 5	sample 1	sample 2	sample 3	sample 4	sample 5	sample 1	sample 2	sample 3	sample 4	sample 5
Q8R0Y6	Cytosolic 10-formyltetrahydrofolate dehydrogenase OS=Mus musculus OX=10090 GN=Aldh1l1 PE=1 SV=1	Aldh1l1	107747	65	48	1056	48	902	98.6	5.91	3615.55	48	140237	134346	100075	101834	101004	100438	77072.3	105919	132830	90997.7	115641	84890.3	137467	137834	114679	94327.5	112527	90349.3	94384.7	80561.4
Q8C196	Carbamoyl-phosphate synthase [ammonia], mitochondrial OS=Mus musculus OX=10090 GN=Cps1 PE=1 SV=2	Cps1	227231	45	60	1048	56	1500	164.5	6.92	3263.84	60	103815	116473	93857.5	128506	121120	115998	86575	71206.9	113021	140149	108134	115135	101139	105005	105537	75018.4	96969.5	134861	72491	92443.7
P19096	Fatty acid synthase OS=Mus musculus OX=10090 GN=Fasn PE=1 SV=2	Fasn	14104	38	84	1020	84	2504	272.3	6.58	3235.81	84	130206	140200	79134.1	78509	87689.8	101004	79118.4	96552.3	78711.3	67670.3	93953.1	58723.8	124356	125139	106802	77040.4	95499.9	81143.1	67301.7	57915.6
P43883	Perilipin-2 OS=Mus musculus OX=10090 GN=Plin2 PE=1 SV=2	Plin2	11520	66	21	776	21	425	46.6	6.87	2400.52	21	21145	31000.7	24674.3	93010.9	30884.5	146744	192034	124212	36639.6	252116	63034.9	53041.4	39641.7	52612	99944.5	133721	58710.6	100507	167537	83613
P10649	Glutathione S-transferase Mu 1 OS=Mus musculus OX=10090 GN=Gstm1 PE=1 SV=2	Gstm1	14862	76	17	985	9	218	26	7.94	3037.34	17	98579.8	106699	103412	114007	86436	79681.9	83943.7	96301.3	105576	72046.3	92286	78733.6	107772	96716.2	91113.8	78850.1	86668.8	73388.7	70375.5	68190.7
P50247	Adenosylhomocysteinase OS=Mus musculus OX=10090 GN=Ahcy PE=1 SV=3	Ahcy; Gm4737	269378; 11615	55	23	864	22	432	47.7	6.54	2637.99	23	100707	90942.2	78066	80445.9	82214	75180.8	64036.6	86064.8	99105.1	77447.4	93009	78445.1	94275.6	104275	91192.3	80311.1	86816.9	75356.7	90656	87006.3
Q9ET01	Glycogen phosphorylase, liver form OS=Mus musculus OX=10090 GN=Pygl PE=1 SV=4	Pygl	110095	50	40	674	33	850	97.4	7.09	2056.11	40	85996.6	59627.7	49902	92025.2	55836.3	93525.9	72763.5	102469	98247.4	78768.2	114699	46478.5	61724	60855.7	53667.4	89541.8	91066.6	83240.3	87944	82717.7
P00329	Alcohol dehydrogenase 1 OS=Mus musculus OX=10090 GN=Adh1 PE=1 SV=2	Adh1	11522	30	12	528	12	375	39.7	8.1	1415.17	12	95716.4	82768.5	85859.9	67189.7	89295.1	63312.5	66163.4	72165.9	83655	62649.9	80626.2	83600.2	86597	91219.2	78352.9	69627.4	70278.6	69196.4	75949.1	75419.9
P63017	Heat shock cognate 71 kDa protein OS=Mus musculus OX=10090 GN=Hspa8 PE=1 SV=1	Hspa8	15481	57	33	744	20	646	70.8	5.52	2398.12	33	82877.5	77514.4	89142.7	68750.3	84183.2	66225.7	72546.6	80459	77661	71217.4	76095.8	79134.7	79669.1	81426.2	78605.7	71467.7	78413.9	75451.7	80614.6	76395.6
Q91Y97	Fructose-bisphosphate aldolase B OS=Mus musculus OX=10090 GN=Aldob PE=1 SV=3	Aldob	230163	53	20	842	19	364	39.5	8.27	2962.68	20	85031.6	89049.4	85126.5	70855.2	82890.4	63325.8	55002.8	74976	79303.7	46783.2	84635.7	72007.9	79251.3	103342	95529.6	57035.6	66587.3	51860.2	69907.3	62251
P11499	Heat shock protein HSP 90-beta OS=Mus musculus OX=10090 GN=Hsp90ab1 PE=1 SV=3	Hsp90ab1	15516	52	34	693	24	724	83.2	5.03	2461.15	34	77742.2	74872	88361.4	65630.2	69958.1	53054.3	56914.6	59442.8	70733.1	51600.2	68071.9	75589.6	81916.4	77851.2	69817.6	65579.2	75126.1	60217.5	64741.4	62994.9
P07724	Albumin OS=Mus musculus OX=10090 GN=Alb PE=1 SV=3	Alb	11657	62	37	772	37	608	68.6	6.07	2576.12	37	78600.9	62864	63964.8	131740	50243.3	97061.9	75632.8	60885.8	42301.2	53984.5	55165.5	89471.4	46320.3	57665.9	41960.8	72737.1	67185.2	81304	42399.2	79528.2
P12710	Fatty acid-binding protein, liver OS=Mus musculus OX=10090 GN=Fabp1 PE=1 SV=2	Fabp1	14080	76	10	869	10	127	14.2	8.56	3351.12	10	81806.7	73255.1	71907.1	68422.5	74004.7	53022.4	58816.3	66438.9	58789.9	46676.7	76010.6	80775	72667.7	80116.6	75932.5	64610.2	60018.2	47267.7	68070.7	66633.3
P60710	Actin, cytoplasmic 1 OS=Mus musculus OX=10090 GN=Actb PE=1 SV=1	Actb	11461	53	17	853	6	375	41.7	5.48	3018.13	17	55182.9	55096.9	61672	50566.3	72442.4	61447.3	64351.1	69702.8	70824.7	64647.4	54504.4	62674.8	61638.7	52243.1	57616.4	71413	73407.3	74577.5	71924.1	77702.5
Q91YI0	Argininosuccinate lyase OS=Mus musculus OX=10090 GN=Asl PE=1 SV=1	Asl	109900	56	24	815	24	464	51.7	6.96	2327.39	24	74031.4	67544.7	53107.8	60753.1	66268.1	57358.2	45978.2	61096.8	75795.8	57691.4	67127.4	52660.1	70399.3	78921.1	68286.9	60475.6	65086	56627.4	65323.5	60631.4
Q64374	Regucalcin OS=Mus musculus OX=10090 GN=Rgn PE=1 SV=1	Rgn	19733	65	16	729	16	299	33.4	5.34	2773.11	16	79778	69460.1	66761.1	62588.2	64941.3	46745.8	50445.2	58908.4	62717.8	51253.8	66834.8	68623.2	69703.2	72839.8	66854.8	54537.5	56633.3	51907.9	60126.2	55644.4
O35490	Betaine--homocysteine S-methyltransferase 1 OS=Mus musculus OX=10090 GN=Bhmt PE=1 SV=1	Bhmt	12116	57	18	607	16	407	45	7.9	1944.62	18	85029.1	82961.7	51152.8	85472.3	38299.3	59281.8	65996.9	67157	64701.4	46700.5	76603.1	40916.9	61483.8	73897.1	54478.9	59058.1	58207.3	50450.8	49612.2	49136
O88844	Isocitrate dehydrogenase [NADP] cytoplasmic OS=Mus musculus OX=10090 GN=Idh1 PE=1 SV=2	Idh1	15926	56	23	622	22	414	46.6	7.17	1994.15	23	71502.1	69790.3	63236.3	56321.6	65669.9	49359.1	47078.7	57831.4	56226.1	46225.3	64114.6	56344.5	70521.1	75282.8	62550.5	53352.7	57704.5	51173.2	55338.8	52664.3
Q00519	Xanthine dehydrogenase/oxidase OS=Mus musculus OX=10090 GN=Xdh PE=1 SV=5	Xdh	22436	36	42	557	40	1335	146.5	7.56	1820.97	42	21648.5	25233.9	22172.8	42474.4	26661.8	94328.5	88984.8	93989.3	40345.8	126995	32878.5	33445.7	33409.6	39560.9	55150.8	78787.7	41559	64831.1	113175	64841.4
P49429	4-hydroxyphenylpyruvate dioxygenase OS=Mus musculus OX=10090 GN=Hpd PE=1 SV=3	Hpd	15445	64	22	566	22	393	45	7.06	1716.41	22	69163.3	70988	58120.4	62123.5	49617.9	49653.3	41636.2	54088.7	63625.9	49548.3	61820.9	58071.7	66026.1	66129.7	60485.8	50734.4	52314.8	46871.9	54890.3	50213.5
Q9D0F9	Phosphoglucomutase-1 OS=Mus musculus OX=10090 GN=Pgm1 PE=1 SV=4	Pgm2	72157	58	28	524	27	562	61.4	6.57	1592.05	28	63905.7	65295.9	57095.1	57387.2	58490.8	49410.3	48571.2	57407.1	59496	44051.4	59713.1	56252.6	62008.2	67207.9	59904.6	52665.9	54494.7	48551.5	53949.7	50492.5
P17182	Alpha-enolase OS=Mus musculus OX=10090 GN=Eno1 PE=1 SV=3	Eno1; Gm5506; Eno1b	13806; 433182	49	19	488	15	434	47.1	6.8	1614.96	19	61890.7	62247.3	59068.9	51674.3	56955.1	49909	49827.4	54692.8	53781.7	42623.4	59932.2	53092.1	62141.6	68307.7	60567.6	53861.1	54762.7	48932	53258.6	54031.9
P16015	Carbonic anhydrase 3 OS=Mus musculus OX=10090 GN=Ca3 PE=1 SV=3	Car3	12350	60	12	584	12	260	29.3	7.37	2075.97	12	62144.2	76076.1	67602.9	65143.9	35787.2	54967.3	50004.7	65669.6	61971.5	35586.5	62386.7	44392.2	58620.1	70776.7	55859.3	57401.7	47837.9	39016.9	46640	42053.3
P09411	Phosphoglycerate kinase 1 OS=Mus musculus OX=10090 GN=Pgk1 PE=1 SV=4	Pgk1	18655	69	25	532	25	417	44.5	7.9	1710.56	25	59384.3	62366.9	59054.3	53575.2	57002.3	45389.2	47299.7	52808.9	52809	41424.9	59087	53513	60363.5	66007.7	57241.1	49873.5	54457.4	49098.4	52783.2	50603.1
Q8BX70	Vacuolar protein sorting-associated protein 13C OS=Mus musculus OX=10090 GN=Vps13c PE=1 SV=2	Vps13c	320528	28	96	499	95	3748	419.8	6.81	1672.89	96	30663.4	42362.8	30151.5	83600.5	51713	43810.5	63773.9	45874	40447	72653.8	63311.7	74330.1	55192.8	48091.3	63228.4	70572	50776	43468	64458.8	34860.2
P10126	Elongation factor 1-alpha 1 OS=Mus musculus OX=10090 GN=Eef1a1 PE=1 SV=3	Eef1a1; LOC101056619	13627	29	16	391	15	462	50.1	9.01	1029.5	16	50300.1	50797.3	56907	40659.8	57517.9	44551.4	50081.1	62955.6	62522.5	38848.9	49211.8	55443.9	60990.5	59337.2	50854.5	52036.1	61949.6	50598.9	55140.8	50528.6
P70694	Estradiol 17 beta-dehydrogenase 5 OS=Mus musculus OX=10090 GN=Akr1c6 PE=1 SV=1	Akr1c6	83702	56	17	308	13	323	37	8.28	919.85	17	62071.6	65598.8	72964.1	56508	55834.3	41841.9	40940.2	53076.1	48969.3	39109.4	57099.5	54199.8	62164.7	65314.8	53119.6	43508.5	47160	42475.1	43860.1	47393.4
Q8VC30	Triokinase/FMN cyclase OS=Mus musculus OX=10090 GN=Tkfc PE=1 SV=1	Dak; Tkfc	225913	44	21	535	21	578	59.7	6.92	1679.3	21	59463.7	59164.4	58094.2	45605.6	63040.7	45790.1	39491.3	50683.1	42756.1	38478.3	60098.5	48635.1	54207.5	73154.1	65318.6	42333.6	43726.4	40204	48502.4	48366
P14152	Malate dehydrogenase, cytoplasmic OS=Mus musculus OX=10090 GN=Mdh1 PE=1 SV=3	Mdh1	17449	39	14	371	14	334	36.5	6.58	1089.95	14	60569.8	55955.6	57129.5	46847.4	50920.6	43608.9	38838.2	45776.5	53990.3	40258.6	52874.3	49007.6	58624.3	61215.8	51240.9	44986.5	49844.2	41954.8	46403.5	41636
P24549	Retinal dehydrogenase 1 OS=Mus musculus OX=10090 GN=Aldh1a1 PE=1 SV=5	Aldh1a1	11668	46	21	456	10	501	54.4	7.8	1567.83	21	55736.3	60794.2	68310	52109.8	32798.8	43285	41844.6	50054.5	54224.8	35939.7	56969.4	41388.1	54591.4	69763.8	63743.4	41119.6	45231.5	31986.1	40051.5	33694.7
P14824	Annexin A6 OS=Mus musculus OX=10090 GN=Anxa6 PE=1 SV=3	Anxa6	11749	56	37	441	35	673	75.8	5.5	1223.49	37	57949.6	56276.3	47284.8	50783.3	50491.9	41346.5	37937.8	48788.5	51911.1	40067.4	47422.2	46385.4	54127	58008.7	45647.1	44229.9	45594.5	42801.3	46211.2	44448.5
P08228	Superoxide dismutase [Cu-Zn] OS=Mus musculus OX=10090 GN=Sod1 PE=1 SV=2	Sod1	20655	64	11	531	11	154	15.9	6.51	1677.45	11	58040.3	44348.5	43862.8	40200.4	52095.6	37645.6	42125.9	49088.4	50332.4	44145.6	50434.1	53266.5	47115.5	54329.9	52629	43948.6	43133.4	39560.5	56676.7	50880.1
P30115	Glutathione S-transferase A3 OS=Mus musculus OX=10090 GN=Gsta3 PE=1 SV=2	Gsta3	14859	43	11	424	6	221	25.3	8.73	1404.19	11	54994.3	58493.5	50347	54733.6	43071.3	41272.1	38358.1	48761.9	48223.9	36680.3	50749.1	44410.4	54835.3	54972.3	48731.6	43948.9	43849.8	38546.9	39969.2	40942.7
P01942	Hemoglobin subunit alpha OS=Mus musculus OX=10090 GN=Hba PE=1 SV=2	Hba-a1; Hba-a2	15122; 110257	37	6	367	6	142	15.1	8.22	1065.67	6	44119.7	31264.3	31739.5	65022.4	24074.4	70804.8	51608.3	31485.4	49376	47220	29724.6	56206.3	33638.4	32753.9	20263.3	70770.1	112453	49751.6	25035.4	52866.7
Q8VC12	Urocanate hydratase OS=Mus musculus OX=10090 GN=Uroc1 PE=1 SV=2	Uroc1	243537	38	24	497	24	676	74.5	7.53	1452.37	24	48856.9	55192.1	49545.7	47548.7	45049.7	44704.5	37074.9	44698.1	48546.7	33187.8	49994.9	41247.4	53999.2	55442.4	45074.3	46996.8	46634.6	38412.6	38876.4	41353.6
P35700	Peroxiredoxin-1 OS=Mus musculus OX=10090 GN=Prdx1 PE=1 SV=1	Prdx1	18477	50	11	355	9	199	22.2	8.12	1142.88	11	48507.6	44993.2	77196.9	48445.8	43201.1	41589.3	38102.3	42765.1	39549.3	38452	49195.6	55505.8	52024	37945.5	38876.6	36105.9	42664.3	46410.3	39337.5	38475
P28271	Cytoplasmic aconitate hydratase OS=Mus musculus OX=10090 GN=Aco1 PE=1 SV=3	Aco1	11428	37	33	330	32	889	98.1	7.5	990.29	33	54775.1	55330.4	45433.3	45014.6	42754.7	36764.4	36295.9	43656.6	44913.7	33470.2	52189.6	44443.8	51833.1	59907.3	49407.7	36887.4	41856.3	36756.4	40967.8	40509.3
Q8VDD5	Myosin-9 OS=Mus musculus OX=10090 GN=Myh9 PE=1 SV=4	Myh9	17886	47	93	591	74	1960	226.2	5.66	1976.82	93	31271	35941.8	31750.6	30497	55413	32646.9	43706.8	46068	61017.7	38250.2	34830.1	52256.4	49639.7	45527.4	45526.1	48110.9	56428.4	40360.8	53730	44843.6
P28474	Alcohol dehydrogenase class-3 OS=Mus musculus OX=10090 GN=Adh5 PE=1 SV=3	Adh5	11532	29	10	312	10	374	39.5	7.25	851.84	10	50016.6	46972.4	50107.2	40725.2	50649.3	35202.2	33395	42069.8	46324.7	35078.6	44109.2	44448.7	46574.4	51500.8	45973.6	36090.2	41190.1	36544.4	41824.6	40302.6
P16460	Argininosuccinate synthase OS=Mus musculus OX=10090 GN=Ass1 PE=1 SV=1	Ass1	11898	40	20	388	20	412	46.6	8.22	1047.3	20	47383.2	47087.2	28127.1	46783.6	30349.7	46864.9	36102.8	52064.9	54857	38907.8	51513.7	33626	50433	40420.5	35050.7	40743.7	44942.9	54272.8	41657.6	35972.9
P16858	Glyceraldehyde-3-phosphate dehydrogenase OS=Mus musculus OX=10090 GN=Gapdh PE=1 SV=2	Gapdh; Gm20899; LOC100042025; Gapdh-ps15; Gm12033	14433; 100042025; 100042746	50	14	600	12	333	35.8	8.25	2021.56	14	47907.7	46489.4	42115.1	36625.5	43606.5	38806.6	34021.8	42863.9	46960.8	34341.4	44327.6	37435.2	45368.9	52023.8	46861.5	40172.6	43642.6	38271.8	43338.8	40005.4
Q9QXD6	Fructose-1,6-bisphosphatase 1 OS=Mus musculus OX=10090 GN=Fbp1 PE=1 SV=3	Fbp1	14121	60	19	509	19	338	36.9	6.57	1722.15	19	45442.9	46015.9	47466.1	41134.4	37964.8	44033.7	35848.4	45298.7	49045.2	34343	38628.5	36797.9	42724.9	46548.9	41676.2	42376.2	43660.2	36890.7	41047.9	39997.7
Q99L04	Dehydrogenase/reductase SDR family member 1 OS=Mus musculus OX=10090 GN=Dhrs1 PE=1 SV=1	Dhrs1	52585	48	15	383	15	313	34	8.35	1289.21	15	18627.1	24008.4	16525.1	76362.7	23893.4	35855.1	59408.3	35401.1	20626.5	59455.3	56762.6	62697	38701.2	39344.4	71783.1	54306.8	37296.5	26240.7	44543.3	21109.5
Q64442	Sorbitol dehydrogenase OS=Mus musculus OX=10090 GN=Sord PE=1 SV=3	Sord	20322	50	16	458	16	357	38.2	7.02	1615.23	16	50642.4	46368.2	46643.3	38024.6	43041.5	31459.1	31021.7	37589.5	41835.4	31629.1	45057.8	42666.2	45055.7	52861.5	46514	34160.5	35945.7	31958.7	37363.3	36043
P17742	Peptidyl-prolyl cis-trans isomerase A OS=Mus musculus OX=10090 GN=Ppia PE=1 SV=2	Ppia	268373	40	7	382	7	164	18	7.9	925.36	7	40015.1	37424	40810.7	36464.6	44836.3	35254.3	37138.3	38851.5	40442.9	38266.5	39330.2	42365.1	40431.4	41644.1	38865.8	38974.3	38476.5	38228.6	40792.8	39989.4
P11679	Keratin, type II cytoskeletal 8 OS=Mus musculus OX=10090 GN=Krt8 PE=1 SV=4	Krt8	16691	54	30	416	22	490	54.5	5.82	1139.4	30	32214.5	46085.4	24194.2	33739.1	40053	39159.5	39840.4	40417.3	49479.8	59030.1	43656.4	42895	48504.6	21617.7	35525	30965	41888.9	39576.5	33691.1	40278.4
Q91X83	S-adenosylmethionine synthase isoform type-1 OS=Mus musculus OX=10090 GN=Mat1a PE=1 SV=1	Mat1a	11720	48	16	414	14	396	43.5	5.82	1490.13	16	40241.3	44762.2	40026.3	38131.4	35600.2	39990.6	34564	43076.1	45241.2	37156.5	36612.4	31749	35311.7	43555.5	37269.9	37812.6	39401	40733.9	40529.1	37642.8
P68368	Tubulin alpha-4A chain OS=Mus musculus OX=10090 GN=Tuba4a PE=1 SV=1	Tuba4a	22145	53	17	312	6	448	49.9	5.06	1064.28	17	33368.8	39179	48084.5	37778.2	38792.2	33957.2	32965.2	38908.6	39134.8	32774.5	36631.2	39361.6	44444.2	40097.4	36848.8	40821.6	41242.4	37179.1	40072.6	42081.3
P17751	Triosephosphate isomerase OS=Mus musculus OX=10090 GN=Tpi1 PE=1 SV=4	Tpi1	21991	55	13	339	13	299	32.2	5.74	1203.82	13	40428.1	40567.1	41154.8	35804.4	42014.3	31951	31643.8	35402.5	39752.7	30603.9	37338.1	37902.4	40283.8	40377	37661.1	35489.5	38136.8	32738.3	36834.6	34703.4
P09103	Protein disulfide-isomerase OS=Mus musculus OX=10090 GN=P4hb PE=1 SV=2	P4hb	18453	46	26	273	24	509	57	4.88	840.41	26	33421.5	30445	50333.5	39927.6	52063.3	43628.7	48974.5	29475.9	30388.4	40900.8	32786.3	40646.9	28493	28704	34159.5	35421.4	34434.4	41789.2	26686.4	27289.8
P34914	Bifunctional epoxide hydrolase 2 OS=Mus musculus OX=10090 GN=Ephx2 PE=1 SV=2	Ephx2	13850	40	17	390	17	554	62.5	6.19	1192.43	17	42580.7	43505.7	34967.9	38743.8	33837.3	32650	30177.3	34221.8	38701.7	29964.1	43645.2	37289.6	36620.2	45271.9	42884.7	30646.1	30985.5	27268.9	33742.3	34878.7
P26039	Talin-1 OS=Mus musculus OX=10090 GN=Tln1 PE=1 SV=2	Tln1	21894	45	97	434	82	2541	269.7	6.18	1447.05	97	35879.1	30778.6	37031.5	29508.3	42229.9	33702.6	33504.1	33948.9	39781.9	32896.9	32049.5	37068.2	34595.2	33847.5	32694.8	35479.6	37954.3	39894.3	35822.8	40718.6
Q64727	Vinculin OS=Mus musculus OX=10090 GN=Vcl PE=1 SV=4	Vcl	22330	58	63	350	63	1066	116.6	6	1131.25	63	36763.4	31225.8	39217.1	30326.8	41044.4	34841.8	34870.8	35043	39434	37187.3	32194.5	35138.3	31973.2	30711.4	31799.2	34471.4	35486.9	38782.2	35925	40718.8
P24270	Catalase OS=Mus musculus OX=10090 GN=Cat PE=1 SV=4	Cat	12359	69	31	438	31	527	59.8	7.88	1379.86	31	38159.4	38746.2	37659.8	44978.8	38586.2	38203.4	28732.1	25750.3	30927.1	40460.4	41391	31964.1	40115.5	43180.3	44077.5	28627.6	27462.8	29419.4	25156.8	27923.8
P06801	NADP-dependent malic enzyme OS=Mus musculus OX=10090 GN=Me1 PE=1 SV=2	Me1	17436	41	21	320	21	572	63.9	7.44	1053.3	21	37349.9	51959.2	28964.5	29251.9	22567.9	39911.7	38374.6	38092.9	24349.5	25430.4	36285.7	23592.1	49407.5	46223.2	49288.4	36550	38997.9	30546.7	27705.4	26109.4
Q91V92	ATP-citrate synthase OS=Mus musculus OX=10090 GN=Acly PE=1 SV=1	Acly	104112	36	37	340	37	1091	119.7	7.44	1019.22	37	51671.3	56793.4	33176.9	33651	27702.2	48480.6	34322.8	33307.4	31164.4	22941.3	32428.4	25344.2	41923.6	44592.7	37315.4	26160.7	31436.8	34808.8	25477.8	19034.5
P62259	14-3-3 protein epsilon OS=Mus musculus OX=10090 GN=Ywhae PE=1 SV=1	Ywhae	22627	73	17	416	14	255	29.2	4.74	1382.11	17	36766	36248.4	38085.6	33112.9	34881.8	31541.1	31334.5	34357.9	35742	28026.1	33571.2	34752.1	35414.2	35380.6	31943	35952.4	35522.9	33499.1	34240.8	36174
P57780	Alpha-actinin-4 OS=Mus musculus OX=10090 GN=Actn4 PE=1 SV=1	Actn4	60595	52	45	422	31	912	104.9	5.41	1498.74	45	32727.4	29867.5	35646.3	27792.1	37693	30609.9	29849.2	35140.6	32810	31012.6	29709.5	31307.6	32102.3	31212.9	32682.5	33135.1	34917.8	36529.4	34799.7	40219.7
P68372	Tubulin beta-4B chain OS=Mus musculus OX=10090 GN=Tubb4b PE=1 SV=1	Tubb4b	227613	38	15	555	2	445	49.8	4.89	1425.46	15	30819.9	29603.5	34874.4	28177.8	36277.9	28453.4	30443.9	33675.7	33534.5	30178.8	32522.2	34352.3	33414.3	34433	33613	32023.8	32934.5	33128.8	37724.4	39264.5
Q01853	Transitional endoplasmic reticulum ATPase OS=Mus musculus OX=10090 GN=Vcp PE=1 SV=4	Vcp	269523	58	39	416	38	806	89.3	5.26	1255.09	39	35302.1	33615.4	35740.8	28388.1	32625.3	28479.3	29073.1	32265.5	33167	27430	32601.2	31802.7	34993.8	39878.1	35217.2	29184.9	30556.9	29981	32388.6	32880.1
Q8CHR6	Dihydropyrimidine dehydrogenase [NADP(+)] OS=Mus musculus OX=10090 GN=Dpyd PE=1 SV=1	Dpyd	99586	45	39	334	39	1025	111.2	7.27	1089.26	39	39108	41615.3	34843.4	37400	35918.1	27060.9	22435.4	28745.2	35858.5	23820.2	36278.4	29585.5	38501.5	44248.5	39252.5	22148	29567.3	24120.6	24476.7	21669.3
Q91ZJ5	UTP--glucose-1-phosphate uridylyltransferase OS=Mus musculus OX=10090 GN=Ugp2 PE=1 SV=3	Ugp2	216558	47	23	290	23	508	56.9	7.61	989.86	23	40110.7	35764	29880.2	35023.7	28910.1	31344.9	26020.2	31670.5	36903.7	24885.3	35357.6	30293.5	35561.8	36221.3	31995.3	29257.9	30647.1	26846.4	26299.5	26870.5
Q3UQ44	Ras GTPase-activating-like protein IQGAP2 OS=Mus musculus OX=10090 GN=Iqgap2 PE=1 SV=2	Iqgap2	544963	42	62	427	57	1575	180.4	5.64	1357.04	62	30243.2	31348.4	32571.7	27034.4	32408.4	27098.8	30217.4	35754.4	31632.1	27915.7	30960.2	29863.7	32315.5	35132	30905.8	30711.1	31368.5	32426.9	31971.9	36541.8
Q9Z2V4	Phosphoenolpyruvate carboxykinase, cytosolic [GTP] OS=Mus musculus OX=10090 GN=Pck1 PE=1 SV=1	Pck1	18534	47	27	334	27	622	69.3	6.6	1064.43	27	22790.2	20547.1	31287.3	24247.9	31978.8	30424.5	30515.1	32259.3	38308.2	32311	28688.1	29428.3	25828.7	31394.1	29646.3	36094.3	32429.5	37084.5	43972.9	37260.6
P58710	L-gulonolactone oxidase OS=Mus musculus OX=10090 GN=Gulo PE=1 SV=3	Gulo	268756	48	19	314	19	440	50.4	8.24	1115.37	19	20489.2	25838.6	18532.3	71419.9	18654	19647	35636.8	23694.3	16526.5	31805.8	41147.8	51041	35382.9	36187.8	50513.7	29994.7	25375	19387.8	27248.9	16281.7
P40142	Transketolase OS=Mus musculus OX=10090 GN=Tkt PE=1 SV=1	Tkt	21881	40	20	315	20	623	67.6	7.5	1100.06	20	30034	31938.8	35948.7	26128.5	29462.4	29540.2	30115.3	30695.5	30238.9	24865	30435.4	30311	34177.1	35041.4	33048.4	31408.6	32173.8	29323.3	29121.1	30769.1
Q9CPU0	Lactoylglutathione lyase OS=Mus musculus OX=10090 GN=Glo1 PE=1 SV=3	Glo1	109801	49	10	254	10	184	20.8	5.47	674.63	10	35843	31667	31507.3	30253.7	32149.1	25824.2	24734.3	29251	34151.6	23543.7	35139.5	34457.7	33820.4	37351	34425.3	27596.2	28742.9	23272.9	29420	28569.7
P35492	Histidine ammonia-lyase OS=Mus musculus OX=10090 GN=Hal PE=1 SV=1	Hal	15109	50	26	252	26	657	72.2	6.34	859.85	26	35084.7	32189.5	28241	30388.2	36249.9	28920.3	18361.3	26162	43369.3	26554	32335.9	25411.6	36564.2	37149	31938.7	27994.9	31483.1	24182.7	28691.7	25123.3
Q78JT3	3-hydroxyanthranilate 3,4-dioxygenase OS=Mus musculus OX=10090 GN=Haao PE=1 SV=1	Haao	107766	63	17	484	17	286	32.8	6.54	1451.95	17	38914.4	35874.1	28752.1	31795.2	31997.4	26882.3	26413.8	30791.8	31484.4	24112.6	32408.9	27226.4	33424.4	34784.9	29899.5	27104.3	29592.4	27206.9	27092.1	26834.9
Q80X90	Filamin-B OS=Mus musculus OX=10090 GN=Flnb PE=1 SV=3	Flnb	286940	40	91	356	82	2602	277.7	5.71	1208.73	91	30174.5	28584.4	29818.1	23765.6	29006.6	29257.8	31111.3	31047	32191.2	30259.4	29045.2	27450.8	29414.3	29328.8	29829.9	30643.1	31211.4	32681.4	31906.6	32901.2
Q9JII6	Aldo-keto reductase family 1 member A1 OS=Mus musculus OX=10090 GN=Akr1a1 PE=1 SV=3	Akr1a1	58810	59	18	269	17	325	36.6	7.39	794.4	18	34103.1	32827.4	34192.4	28956.1	30908.6	25818	27454.4	29635.1	30023.3	23857.4	31880.4	31972	32279	36466.5	32008.7	26726.3	27304.2	24602.3	28678.1	29044.7
Q02053	Ubiquitin-like modifier-activating enzyme 1 OS=Mus musculus OX=10090 GN=Uba1 PE=1 SV=1	Uba1	22201	39	36	343	36	1058	117.7	5.66	1143.99	36	31090.1	29503.4	32645.6	25530.3	31256.1	28090.9	26552.1	30996.6	31590.2	25318.2	28746.3	28952.3	29831.9	31841.5	27837.4	31135.1	30825.4	29755.9	31807.1	34026.5
Q93092	Transaldolase OS=Mus musculus OX=10090 GN=Taldo1 PE=1 SV=2	Taldo1	21351	45	17	274	17	337	37.4	7.03	866.78	17	30133.8	27783.5	31903.4	23582.4	32304.1	25990.7	29388.2	29893	27716.8	26102.4	28850.2	30730.4	29447.5	33393.7	31246.3	28569.4	29694.4	30685.2	33011	33445.3
P05201	Aspartate aminotransferase, cytoplasmic OS=Mus musculus OX=10090 GN=Got1 PE=1 SV=3	Got1	14718	40	17	288	17	413	46.2	7.14	785.37	17	34063.4	31478.5	23652.8	29679.4	29450.8	27621.1	23408.4	28794.1	34092.1	28719.7	28498.5	25353.8	30557	33768.6	29877.1	29523.8	30846.7	31476.6	30836.9	29726.3
O08709	Peroxiredoxin-6 OS=Mus musculus OX=10090 GN=Prdx6 PE=1 SV=3	Prdx6	11758	44	10	274	10	224	24.9	6.01	963.95	10	37137.4	36320.4	29165.6	30848.4	28630.1	24891.9	23262.5	29793.4	31725.4	22946.3	33190.3	29365	34381.6	37090	26386.1	27178.6	29350.1	24468	28575.6	24061.5
Q68FD5	Clathrin heavy chain 1 OS=Mus musculus OX=10090 GN=Cltc PE=1 SV=3	Cltc	67300	38	54	387	54	1675	191.4	5.69	1445.06	54	27073.9	27335.7	34206.1	25287.6	29507.1	29152	28463.1	31034.2	32988.2	25884.5	26031.7	26749.3	28469.1	27156.8	26291.4	29947.8	33319.1	31681.9	27861.3	33012.2
P05784	Keratin, type I cytoskeletal 18 OS=Mus musculus OX=10090 GN=Krt18 PE=1 SV=5	Krt18	16668	52	24	288	21	423	47.5	5.33	787.12	24	23737.2	34033.9	17045.2	23971.2	30285.8	27323.6	28924.2	28045.8	35085.3	47997.5	31181.7	33081.5	32113.8	16110.5	27394	21573.9	28327	27644.5	28805.9	29261.1
P06151	L-lactate dehydrogenase A chain OS=Mus musculus OX=10090 GN=Ldha PE=1 SV=3	Ldha	16828	43	14	299	12	332	36.5	7.74	985.16	14	24260.5	25248.1	26937.5	22538.2	33528.2	25858.6	25851.5	32798.4	32989.1	23924.8	25287.4	27462.2	23457.7	29492.7	26318.1	30183.7	32857.5	26396	35063.9	33316.9
P13707	Glycerol-3-phosphate dehydrogenase [NAD(+)], cytoplasmic OS=Mus musculus OX=10090 GN=Gpd1 PE=1 SV=3	Gpd1	14555	57	19	296	19	349	37.5	7.17	903.99	19	29276.4	31964.7	34260	26138.8	29430.9	21237	23802.4	27219.7	22193.8	20307.1	33184.4	29522.4	28909.9	42004.3	37103.1	22438.9	23997.2	19170.7	25610.5	26193.5
Q8BGQ7	Alanine--tRNA ligase, cytoplasmic OS=Mus musculus OX=10090 GN=Aars1 PE=1 SV=1	Aars	234734	35	32	311	32	968	106.8	5.67	823.36	32	28232.4	27351.6	29434.8	24883.3	28389.6	26016.1	24718.4	28604.7	27214.4	24664.5	26136.5	28034.8	25918.7	28819.3	27551.9	27960.8	27428	26534.5	33160.9	29881.7
Q61316	Heat shock 70 kDa protein 4 OS=Mus musculus OX=10090 GN=Hspa4 PE=1 SV=1	Hspa4	15525	56	41	385	41	841	94.1	5.24	1302.99	41	29426	28815.7	31509.5	24015.4	27683.4	23594.5	24450.3	27067.1	28849.1	23307.9	26825.3	28565.5	29150.9	30782.7	28985.7	26786.2	28542.6	25606	28631.3	28183.5
P21981	Protein-glutamine gamma-glutamyltransferase 2 OS=Mus musculus OX=10090 GN=Tgm2 PE=1 SV=4	Tgm2	21817	44	27	277	27	686	77	5.1	877.45	27	17367.5	16812.5	43106.7	15913.4	23017.7	30019.1	39641.8	32313.8	32405.3	32026.3	15704.1	26383.5	19087.5	15584.8	15613.9	31637.3	32341.5	39342.2	35594.7	36032.7
P58252	Elongation factor 2 OS=Mus musculus OX=10090 GN=Eef2 PE=1 SV=2	Eef2	13629	40	31	372	30	858	95.3	6.83	1119.4	31	24222.8	24199.9	31234.8	24936.3	26615.1	30313.1	27876.3	31287.1	29127.7	25917.1	24422.4	29617.8	27420.8	23226.8	23284.6	26778.4	29568	31513.4	28830.1	28133.4
P01027	Complement C3 OS=Mus musculus OX=10090 GN=C3 PE=1 SV=3	C3	12266	35	57	299	57	1663	186.4	6.73	923.37	57	18193.1	16004.4	25522.8	26917.4	19736.3	39367	33086.1	29788.7	31654.4	39456.2	17776.8	28286.1	16684.9	17844.7	18085.9	30601.3	33503	30784.2	25552.3	30163
P15105	Glutamine synthetase OS=Mus musculus OX=10090 GN=Glul PE=1 SV=6	Glul	14645	48	16	345	16	373	42.1	7.08	1052.93	16	30886.4	27176.2	41385.3	24810.8	24748.9	17647.8	21882.9	22708.2	25085.4	19764.9	25908.6	37417.9	29662	28324.8	33377.2	21433.4	27641	21033.4	19992.3	24443.3
Q99LX0	Parkinson disease protein 7 homolog OS=Mus musculus OX=10090 GN=Park7 PE=1 SV=1	Park7	57320	50	8	206	8	189	20	6.77	679.68	8	29267.1	28192.1	23856.4	25180.1	25425.8	21898.8	23146.8	27178.2	27435.4	21996	28630	25382.9	25440.5	31861.9	28459.9	23718.7	24607.4	21562.4	28287.9	25821
P53657	Pyruvate kinase PKLR OS=Mus musculus OX=10090 GN=Pklr PE=1 SV=1	Pklr	18770	47	25	272	24	574	62.3	7.09	921.58	25	32462.5	29498	23720.4	22725.9	24576.4	23939.7	23382.6	25956.7	24851.8	19359.4	29099.2	21712.3	28758.4	36409.8	36199.7	22068.5	22330.9	20356.5	20275.6	20299.5
Q9CPY7	Cytosol aminopeptidase OS=Mus musculus OX=10090 GN=Lap3 PE=1 SV=3	Lap3	66988	53	25	412	25	519	56.1	7.72	1304.43	25	30991.5	27472.1	29010.1	25063.4	26833.1	21541.7	20214.7	23502.8	29703.9	21968.3	26874.7	24761.2	27089.2	30907.3	27220.9	20769	24631.1	20598.8	23765.3	22138.7
Q8CGC7	Bifunctional glutamate/proline--tRNA ligase OS=Mus musculus OX=10090 GN=Eprs1 PE=1 SV=4	Eprs	107508	32	46	285	45	1512	170	7.66	926.75	46	25140.7	24056.9	28657.6	20613.8	27943.3	21610.8	20747.5	24360.3	28464.2	20962.9	23741.2	24302	24944.9	27930.9	25908.1	23000.6	26728	22614.5	26176.1	24821.2
P06745	Glucose-6-phosphate isomerase OS=Mus musculus OX=10090 GN=Gpi PE=1 SV=4	Gpi1	14751	35	19	223	19	558	62.7	8.13	678.39	19	27379.9	25819.9	40270.4	20889.6	30105.9	21967.6	22774.3	22180.3	25294.1	20312.8	23002.1	27470.9	24336.5	26134.8	24486.4	20795.6	22611.6	21338.4	22546.1	22086.4
P48036	Annexin A5 OS=Mus musculus OX=10090 GN=Anxa5 PE=1 SV=1	Anxa5	11747	71	20	209	19	319	35.7	4.96	632.33	20	26062.7	23928.7	26368.9	22506.1	26414.4	21131.6	24106.6	23507.2	24329	21844.6	23621.3	25017.7	24480.5	23974.8	24744.1	23402.1	23838.2	26318.8	25324.4	28271.9
P62821	Ras-related protein Rab-1A OS=Mus musculus OX=10090 GN=Rab1A PE=1 SV=3	Rab1; Rab1a	19324	65	12	175	6	205	22.7	6.21	551.04	12	12804.2	15583	14906.2	29658.1	16505.1	29385	36122.4	24658.8	15624.1	43355.7	21623.8	22915.2	20410.4	20234.1	30148.4	35842.9	22451.3	23783.3	31708.3	20131.1
P32020	Non-specific lipid-transfer protein OS=Mus musculus OX=10090 GN=Scp2 PE=1 SV=3	Scp2	20280	36	20	246	20	547	59.1	7.44	809.42	20	22985.1	26103.3	28730.3	35365.2	21938.3	29937.3	22664.8	20852.8	19739.9	29976.8	33230.6	22690.7	20286.5	23319.5	27272.2	20362.8	18014	20777.9	19128.5	23154.7
P60843	Eukaryotic initiation factor 4A-I OS=Mus musculus OX=10090 GN=Eif4a1 PE=1 SV=1	Eif4a1	13681	37	16	225	8	406	46.1	5.48	772.06	16	22337.4	21441.1	25495.4	18449.1	25966.2	23927.9	23425.6	25560.3	26499.2	23965.9	20538.2	24004.3	22328.3	22298.4	22218.6	24610.1	25863.6	26491.7	27600.2	28616.5
O88492	Perilipin-4 OS=Mus musculus OX=10090 GN=Plin4 PE=1 SV=2	Plin4	57435	66	38	280	38	1403	139.3	8.59	913.47	38	4321.56	6203.76	5640.73	9423.96	6008.13	23936.9	47107.9	34542.4	20296.6	74541.8	6428.5	8622.61	5474.37	6237.54	10927.9	54854.3	18390.8	45026.5	60489.7	32869.9
Q9JLJ2	4-trimethylaminobutyraldehyde dehydrogenase OS=Mus musculus OX=10090 GN=Aldh9a1 PE=1 SV=1	Aldh9a1	56752	49	21	249	21	494	53.5	6.98	903.65	21	30515.3	26070.4	24147.5	21877.3	24015.4	21149.8	19800.7	23364.5	25655.3	20516.6	25358.3	22696.6	27092.6	28963.4	24571.1	22823.1	23632.6	20059.3	24379.9	22770.3
Q9EQF5	Dihydropyrimidinase OS=Mus musculus OX=10090 GN=Dpys PE=1 SV=2	Dpys	64705	40	19	227	19	519	56.7	7.2	709.96	19	27796.4	27056.1	26597.3	23932	24414.6	19262	17983.8	22440.4	25973.8	18275.4	25755	24319.5	27220.8	30905.2	25686.9	21351.1	21725.3	18493.1	21714	22103
P17563	Methanethiol oxidase OS=Mus musculus OX=10090 GN=Selenbp1 PE=1 SV=2	Selenbp1	20341	58	23	374	4	472	52.5	6.29	1360.09	23	27805.8	29193.6	23429.1	25300.8	23092	21607.4	18615.7	23804.9	25581.3	18647.6	24854.9	21096.1	26707.4	27600	24693.5	21865.4	23400.8	19874.7	22721.6	21476.8
P55264	Adenosine kinase OS=Mus musculus OX=10090 GN=Adk PE=1 SV=2	Adk	11534	32	11	220	11	361	40.1	6.21	616.02	11	27706.3	26047.2	18735.2	22137.7	25931.4	21076	19720.5	24028.9	25277.5	19667.1	24616.1	23386.3	24773.7	27853.5	23946.8	22195.6	22291.7	22763.3	23589	23877.6
Q5SWU9	Acetyl-CoA carboxylase 1 OS=Mus musculus OX=10090 GN=Acaca PE=1 SV=1	Acaca	107476	32	72	328	60	2345	265.1	6.39	1065.25	72	26885.7	29736.5	20835.4	19569	25586.9	26919.7	22145.4	24437.8	21321.6	20636.9	22702.8	17023.3	28745.2	28681.7	27643.5	21020.4	24024.8	21613.2	20126.1	16709.6
Q6ZQ38	Cullin-associated NEDD8-dissociated protein 1 OS=Mus musculus OX=10090 GN=Cand1 PE=1 SV=2	Cand1	71902	31	38	221	37	1230	136.2	5.78	633	38	25121.6	22770.4	25383.9	19899.1	25554	20121	19458.3	22772.6	25522	21185.6	23817.1	25590.9	24594.9	25541.6	24064.5	21007.9	22973.7	21636	24096.8	23736.8
Q8CIE6	Coatomer subunit alpha OS=Mus musculus OX=10090 GN=Copa PE=1 SV=2	Copa	12847	35	42	200	42	1224	138.3	7.65	660.88	42	22947.9	20226.7	23479.6	19787.1	26031	22049.7	21452.4	25919.2	25583.7	24138.7	22730.6	21874.8	22208.5	22144.7	22270	20454.9	23226.4	24774	26423.5	26274.5
Q9DD20	Methyltransferase-like protein 7B OS=Mus musculus OX=10090 GN=Mettl7b PE=1 SV=2	Mettl7b	71664	46	10	190	10	244	28	8.59	564.67	10	13796.1	21876.4	13659.6	68812.1	11667.5	14465.9	21559.4	14212.1	8680.77	19290.3	38042.6	34004.7	31748.1	29033	39372.9	21730.5	18755.1	14954.9	16226.9	9102.72
P50431	Serine hydroxymethyltransferase, cytosolic OS=Mus musculus OX=10090 GN=Shmt1 PE=1 SV=3	Shmt1	20425	43	20	235	19	478	52.6	6.95	686.51	20	29180.3	27613.4	25535.1	20355.5	23907.4	19260.1	18430.2	21779	21681.6	16872.1	24882.1	22703.6	28262.7	28709	24402.3	21802.7	22107	19892.9	20802.3	20923.5
P09405	Nucleolin OS=Mus musculus OX=10090 GN=Ncl PE=1 SV=2	Ncl	17975	38	30	211	30	707	76.7	4.75	597.61	30	19777.8	17411.3	22759.6	15434.2	22927.8	26691.8	24894.3	27538.4	21226.9	26385.3	18948.1	19104.3	16891.9	17757.5	18733.5	22791.6	20809.2	34270.6	27354.8	30609.1
Q8VDJ3	Vigilin OS=Mus musculus OX=10090 GN=Hdlbp PE=1 SV=1	Hdlbp	110611	40	51	293	51	1268	141.7	6.87	1010.52	51	22150.5	20198.9	33264.2	17072.7	28488	26825.5	22629.7	24484.2	25042.7	24134.4	21505.2	23840.5	20812.4	10937.1	14478.4	20848.7	20801.4	29107.8	19795	23767.2
P11352	Glutathione peroxidase 1 OS=Mus musculus OX=10090 GN=Gpx1 PE=1 SV=2	Gpx1	14775	69	12	340	12	201	22.3	7.21	1082.06	12	24972.9	25892.8	25315.6	22352.9	20999.8	19054.6	17875.2	20018.1	21027.3	17849.8	23917.6	22549.2	26596.9	27273.6	22782	22127.2	22000.1	18789.3	22878.8	22594.6
Q91XD4	Formimidoyltransferase-cyclodeaminase OS=Mus musculus OX=10090 GN=Ftcd PE=1 SV=1	Ftcd	14317	46	20	259	20	541	58.9	6.11	837.27	20	26133.9	25229.1	21238.6	20617	24350.2	20646.2	17767.5	23155.5	25477	17767.5	24136.1	19500.2	23591.1	27371.4	21930.1	21436.6	22632.1	18220.6	23115.9	22057
E9Q414	Apolipoprotein B-100 OS=Mus musculus OX=10090 GN=Apob PE=1 SV=1	Apob	238055	20	88	285	88	4505	509.1	6.81	899.5	88	22578.1	24300.4	15594.7	19242.9	23221.6	30423.3	26380	22044.6	11879.6	37130.4	15315.9	14940.3	17472.8	18572.1	21221.6	25955.2	17488.4	30155.7	24354	20294.5
Q9QZ85	Interferon-inducible GTPase 1 OS=Mus musculus OX=10090 GN=Iigp1 PE=1 SV=2	Iigp1; Iigp1b	60440; 435565	50	17	198	17	413	47.5	6.33	674.85	17	11643.5	12529.3	11359.6	20728.5	12929.8	31029.4	37514.2	25317.2	17823.7	38841.9	16199.1	19908.4	15955.3	13820.1	21792.8	40455	24957.1	22693.2	24572.5	18161.3
Q60864	Stress-induced-phosphoprotein 1 OS=Mus musculus OX=10090 GN=Stip1 PE=1 SV=1	Stip1	20867	49	28	228	28	543	62.5	6.8	611.64	28	22212.3	22912.5	29232.6	19927	21019.4	18835	18084.7	19875.8	23280	17969	21380.3	23585.5	25711.5	23303.7	21929.1	21849.8	23880.6	20966.4	21003.5	21012.2
Q99K51	Plastin-3 OS=Mus musculus OX=10090 GN=Pls3 PE=1 SV=3	Pls3	102866	43	28	273	18	630	70.7	5.62	871.17	28	24232.4	24526.4	20163.5	20867.5	25323.3	19314.6	20358.2	23922.9	22720.5	18935.9	23590.2	19438.3	22375.2	25219.8	21670.4	19454.8	21131.6	21831.5	20013.2	21824.7
Q8VCN5	Cystathionine gamma-lyase OS=Mus musculus OX=10090 GN=Cth PE=1 SV=1	Cth	107869	46	16	225	16	398	43.5	7.65	760.82	16	27937	26602.3	17954.8	21198.8	18463.4	19950.3	13816.1	19880.3	28589.4	20657.7	23652.1	15942.2	25271.5	28733.3	21571.9	19259.4	21449.5	18233.2	21262.5	19414
P41216	Long-chain-fatty-acid--CoA ligase 1 OS=Mus musculus OX=10090 GN=Acsl1 PE=1 SV=2	Acsl1	14081	42	30	167	27	699	77.9	7.15	542.56	30	9533.82	13455.7	12364.2	33187.2	14302.4	25951.9	32955.8	17994.7	13887.9	31690.8	22431.8	26139.6	20669.5	21606.4	34632.6	29036.7	18624.9	14014.9	23013.4	12805.3
P21107-2	Isoform 2 of Tropomyosin alpha-3 chain OS=Mus musculus OX=10090 GN=Tpm3	Tpm3	59069	61	19	273	11	248	29	4.78	775.76	19	19550	16812.2	20985.2	15360.9	24676.6	19976.6	21070.3	20920.1	23788.3	22047	20006.3	20198.8	19764.6	18334.5	19659.3	24718	24204.1	24885.7	24166.7	26987.5
P16331	Phenylalanine-4-hydroxylase OS=Mus musculus OX=10090 GN=Pah PE=1 SV=4	Pah	18478	38	18	179	18	453	51.9	6.3	581.73	18	27260.1	28534.1	25557.4	23547.9	23400.3	16316.8	13735.6	18428.8	16519.9	16281.7	26179.6	25331.2	27742.8	27345.3	25140.7	16927.1	15748	15601.3	18196.4	19427.1
O09131	Glutathione S-transferase omega-1 OS=Mus musculus OX=10090 GN=Gsto1 PE=1 SV=2	Gsto1	14873	44	14	180	14	240	27.5	7.36	501.1	14	25084.7	22724.5	25129	19882.7	22948.7	18005.3	15857.4	19771.6	21909.6	16777.1	22204.2	22917.1	24116.3	22374.1	19614	19910.4	19489.4	17051.1	19506.6	22967.4
Q921I1	Serotransferrin OS=Mus musculus OX=10090 GN=Tf PE=1 SV=1	Trf	22041	45	28	218	27	697	76.7	7.18	797.02	28	18659.9	17323.8	19895.5	36041.1	17900.4	29216.1	22569.7	18352.7	15501.3	18508.7	15829.5	23026.4	15339.4	16750.2	14762.5	24615	25155.7	24988.5	13980.4	21618.9
P97807	Fumarate hydratase, mitochondrial OS=Mus musculus OX=10090 GN=Fh PE=1 SV=3	Fh1	14194	39	17	172	17	507	54.3	9.04	565.97	17	18569.3	17166	19769.2	16142.2	17673	23679.3	21064.3	22456.3	25796.2	22442	17101.4	17771.4	17570.9	19183.2	16948.3	22329	23831.6	23975.5	26053	20502.3
P26043	Radixin OS=Mus musculus OX=10090 GN=Rdx PE=1 SV=3	Rdx	19684	40	28	201	18	583	68.5	6.2	583.72	28	22458.4	21252.6	20771	18453	19710.8	21282	20727.2	23348.2	20844	19060.7	20114.7	16871.6	18945.1	20856.1	18693.7	20120.1	19458.3	24976.7	18508.7	21857.7
P02088	Hemoglobin subunit beta-1 OS=Mus musculus OX=10090 GN=Hbb-b1 PE=1 SV=2	Hbb-b1; Beta-s; Hbb-bs; Hbb-bt	15129; 100503605; 101488143	73	8	325	7	147	15.8	7.65	1081.82	8	17844.9	13953.8	15233.7	28632.9	12367.7	31646.3	21313	14457.6	21983.3	19704.3	12912.3	24312	14296.3	14366.2	10562.6	27452.2	49935.3	20533.6	13156.8	22208.3
Q61598	Rab GDP dissociation inhibitor beta OS=Mus musculus OX=10090 GN=Gdi2 PE=1 SV=1	Gdi2	14569	48	20	250	15	445	50.5	6.25	780.92	20	20989.6	20967.7	21186.8	20626.4	20813.7	20503.9	21524.5	21221.9	16469.6	17650.6	21025.3	19614.5	20515.6	22353	19945.4	20994.5	21138.2	19901.7	21511.2	17591.6
Q71RI9	Kynurenine--oxoglutarate transaminase 3 OS=Mus musculus OX=10090 GN=Kyat3 PE=1 SV=1	Ccbl2; Kyat3	229905	38	15	194	14	455	51.1	8.37	629.73	15	25683.6	22294.5	24504.6	19099	25031.5	16947.7	16654.4	17996.1	20884.7	15319.8	20638.6	19883.8	22437	24314	18633.7	18106.5	19616.4	18081.1	18879.8	21520.9
Q99J08	SEC14-like protein 2 OS=Mus musculus OX=10090 GN=Sec14l2 PE=1 SV=1	Sec14l2	67815	49	15	251	15	403	46.3	7.11	856.14	15	23856.7	23618.9	20362.2	19745.8	19827	17475.1	16329.4	19683.1	20045.4	16386.2	21495.9	19296.3	24731.5	25755.7	22954.9	19904.9	20462.3	16213.2	19604	18594
Q64516-1	Isoform 1 of Glycerol kinase OS=Mus musculus OX=10090 GN=Gk	Gyk; Gk	14933	43	21	201	21	524	57.4	5.64	628.15	21	21945.7	22550.1	20670.6	19482.9	19171.6	17497.1	16502.7	21469.9	20146.7	18149.1	21494.6	20078.7	21125.2	25010.2	23271.7	19293.7	19986.9	16456.7	20524	20470
Q8BH00	2-aminomuconic semialdehyde dehydrogenase OS=Mus musculus OX=10090 GN=Aldh8a1 PE=1 SV=1	Aldh8a1	237320	58	20	242	20	487	53.6	7.55	873.45	20	21861.2	22362.2	23076.5	19832.9	20162.7	17618.8	15687.7	19222.3	20960.4	14788.5	21333.4	19330.5	24265.4	25155.1	21397.9	19424	20953.4	16960.3	18168	18736.6
Q9DCN2	NADH-cytochrome b5 reductase 3 OS=Mus musculus OX=10090 GN=Cyb5r3 PE=1 SV=3	Cyb5r3	109754	50	12	211	12	301	34.1	8.38	649.92	12	8953.42	13862.7	8863.24	41832.3	9747.82	24354.7	34470.8	19184.9	9114.9	31349.5	22744.6	17179.5	19534.7	17576	29085.5	27619.5	16883	17599.7	18851.7	11282.5
Q9WVL0	Maleylacetoacetate isomerase OS=Mus musculus OX=10090 GN=Gstz1 PE=1 SV=1	Gstz1	14874	63	12	299	12	216	24.3	7.85	1115.69	12	24622.6	23914.7	20246	20139.9	21945.1	16533.3	16701.7	19452.9	20284.7	14758.7	22316.1	19822.5	22360.7	25099.9	21121.8	18466.9	18581	16025	19235.5	17972.6
P30416	Peptidyl-prolyl cis-trans isomerase FKBP4 OS=Mus musculus OX=10090 GN=Fkbp4 PE=1 SV=5	Fkbp4	14228	43	20	215	20	458	51.5	5.72	666.65	20	26236.9	24382.5	24917.1	17561.5	20918	13748.7	14714.1	15509.6	19811.6	13499.5	21308.5	23018	26217.2	25788.3	21854.1	17539.9	19450.7	15609.5	19060.2	17368.2
Q923D2	Flavin reductase (NADPH) OS=Mus musculus OX=10090 GN=Blvrb PE=1 SV=3	Blvrb	233016	50	9	149	9	206	22.2	7.01	487.09	9	24730.5	22379.9	21637.3	19991	24756.2	15901	19832.7	20731.6	20614.5	17547.6	18093.8	20936.7	21280	19734.7	18826.7	17135.4	18451.7	15353	18205.5	18452.8
Q9DBB8	Trans-1,2-dihydrobenzene-1,2-diol dehydrogenase OS=Mus musculus OX=10090 GN=Dhdh PE=1 SV=1	Dhdh	71755	27	9	162	9	333	36.3	6.44	478.81	9	23366.6	23341	20806.3	20607.9	20295.7	16079.9	14903.2	19263.6	19637.2	15596.7	21126.8	18494.7	21355.7	24054.9	21076.4	17014.3	17438.6	15326.8	18454.5	17196.9
Q9QXS1	Plectin OS=Mus musculus OX=10090 GN=Plec PE=1 SV=3	Plec	18810	30	140	344	136	4691	533.9	5.96	1011.25	140	18132.4	17468.8	16126.8	11665.8	22783.6	19836.5	18765.7	20539.4	24882.1	25515.7	17520.3	20179.1	20366.3	13062.6	17729.9	18097.1	20740.1	21209.5	18785.3	18989.1
Q9Z1Z0	General vesicular transport factor p115 OS=Mus musculus OX=10090 GN=Uso1 PE=1 SV=2	Uso1	56041	38	35	165	13	959	106.9	4.93	621.65	35	18507.6	16514.1	20540.1	14854.7	20525.6	17768.9	18094.7	20462.1	23409.9	18424.2	16697.4	18530.1	17929.2	18624.7	17958.4	19593.6	21814.9	19932	21979	20046.3
Q9WU78	Programmed cell death 6-interacting protein OS=Mus musculus OX=10090 GN=Pdcd6ip PE=1 SV=3	Pdcd6ip	18571	33	30	151	30	869	96	6.52	476.73	30	19354.7	19364.4	19727.3	16974.6	19837.9	17442.4	17319.8	20650.1	20761.9	16818.2	18183.5	18212.3	19704.8	20729.3	18963.2	18851.3	20210.9	18611.6	20187.1	20163.8
Q9WTP6	Adenylate kinase 2, mitochondrial OS=Mus musculus OX=10090 GN=Ak2 PE=1 SV=5	Ak2	11637	55	14	252	14	239	26.5	7.39	717.56	14	19802	21414.1	16316.8	14553.8	19824.1	15051.5	15588.7	15772.4	24123.1	16848.7	20128.1	21590.3	25964.7	22794.3	24210	18804.6	20758.1	14363.3	18833.5	14768.8
Q9D0R2	Threonine--tRNA ligase 1, cytoplasmic OS=Mus musculus OX=10090 GN=Tars1 PE=1 SV=2	Tars	110960	39	27	210	26	722	83.3	7.36	671.7	27	21268.6	20583.4	23021.9	17565.4	22742	16274.3	15253.9	18864.9	19624.9	14220.3	20102.2	17590.7	20656	24453.2	20690.1	17020.4	18722.5	16753	18569.9	17351.8
P08113	Endoplasmin OS=Mus musculus OX=10090 GN=Hsp90b1 PE=1 SV=2	Hsp90b1	22027	35	30	238	29	802	92.4	4.82	750.94	30	13853	12149.2	28844.3	20064.3	27977.7	20248.3	23468.2	15032.6	18374.3	20861.1	16078.7	26057.3	14336.5	13498.5	16211.4	17988.8	19203.5	24330	14668.8	14862.3
P29341	Polyadenylate-binding protein 1 OS=Mus musculus OX=10090 GN=Pabpc1 PE=1 SV=2	Pabpc1	18458	35	22	227	22	636	70.6	9.5	607.56	22	17153.8	15912.2	20700.8	13215.2	18732.2	24104	19735.1	22721.6	20603.1	21384.2	15849	17354.9	15298.7	12155.6	13700.8	17699.7	18254.2	25839.6	20593.4	23552.4
Q8VCR2-2	Isoform 2 of 17-beta-hydroxysteroid dehydrogenase 13 OS=Mus musculus OX=10090 GN=Hsd17b13	Hsd17b13	243168	50	14	144	11	300	33.4	9.31	516.86	14	9348.89	14534.1	8803.66	55446.2	11619.5	13892.8	19835.6	12609.5	7500.01	16092	38034.1	23036.5	22917.1	21889.5	31104.3	21248.3	11926.8	10944	14975.4	8026.95
Q9JHU4	Cytoplasmic dynein 1 heavy chain 1 OS=Mus musculus OX=10090 GN=Dync1h1 PE=1 SV=2	Dync1h1	13424	19	93	254	93	4644	531.7	6.42	781.46	93	18913.2	18302.2	16554.6	17643.9	18166.4	20805.7	19191.2	21198.9	18865.7	20459.7	17982.9	18258.3	17259	17109.3	16946.4	16656.4	16376.1	21103.3	19824	19563.6
Q99PL5	Ribosome-binding protein 1 OS=Mus musculus OX=10090 GN=Rrbp1 PE=1 SV=2	Rrbp1	81910	63	71	276	71	1605	172.8	9.33	887.36	71	18329.9	16725.6	26965.3	13671.1	25940.4	23532.4	22347.6	21964.1	16143	20653.7	17562.7	19215.7	12897.1	9580.7	12138	15923.1	16319	24400.6	14658	20925.5
Q9QXF8	Glycine N-methyltransferase OS=Mus musculus OX=10090 GN=Gnmt PE=1 SV=3	Gnmt	14711	49	10	205	10	293	32.7	7.44	821.12	10	24273.9	21647.6	15462.6	19174.4	17737.8	17013.7	13913.8	18741.8	24221.6	16410.8	20453.5	15426.5	19450.8	24111.7	20617.8	15739	17684.9	15065.9	16061.7	14681.5
Q8QZR5	Alanine aminotransferase 1 OS=Mus musculus OX=10090 GN=Gpt PE=1 SV=3	Gpt	76282	38	15	189	14	496	55.1	6.64	618.78	15	23126.6	23911.1	18564.4	17234.4	17822.9	15625.7	13374.2	17773.6	20109.1	14558.8	20967.1	18390.4	21426.7	25015.4	19528.7	15697.2	16924.9	14168.7	17693.9	14749.3
Q6NZJ6	Eukaryotic translation initiation factor 4 gamma 1 OS=Mus musculus OX=10090 GN=Eif4g1 PE=1 SV=1	Eif4g1	208643	28	45	215	38	1600	176	5.4	641.72	45	16627.8	16727.8	19510.9	14076.8	18332.9	19840.2	18524.8	20397.5	19491.2	18568	16026	17150.3	17409.6	14323.3	15238.1	18448.7	18731.7	20796.3	20162.4	20981.4
Q8K010	5-oxoprolinase OS=Mus musculus OX=10090 GN=Oplah PE=1 SV=1	Oplah	75475	33	35	193	34	1288	137.5	6.28	673.62	35	17420.4	16886.5	20875.1	14255.7	17793.2	15479.5	16761.1	18229.5	19383.1	14866	17371.2	20202.8	17090.1	19681.5	19659.4	17929.4	19426.2	15960.5	20161.2	18804
Q64471	Glutathione S-transferase theta-1 OS=Mus musculus OX=10090 GN=Gstt1 PE=1 SV=4	Gstt1	14871	39	10	152	10	240	27.4	7.27	506.71	10	21104.5	19649.6	17586	16850.8	19123.6	14918.9	14934.7	17236.2	19016.6	15122.6	18892.5	18177.8	19549.9	20439.6	20310.5	16141.6	16527.9	15417.1	18095.6	17816.9
Q61233	Plastin-2 OS=Mus musculus OX=10090 GN=Lcp1 PE=1 SV=4	Lcp1	18826	54	29	226	23	627	70.1	5.33	654.08	29	19649.5	17265.3	17851.7	16579.7	18937.6	15655.6	16829	16062.1	18392.7	14495.8	17013.7	18318.5	18528.9	17332.4	17508.3	17361.5	19275	20556.7	17295.9	20673.6
Q3UPL0	Protein transport protein Sec31A OS=Mus musculus OX=10090 GN=Sec31a PE=1 SV=2	Sec31a	69162	28	32	178	31	1230	133.5	6.76	635.01	32	18285.9	16264.5	18531.2	13954.2	19551.3	15326.8	16785.1	18523.6	20059	15347.7	17366.7	17181.3	16427.9	19096.5	16953.6	17855	18772.3	17746.5	19380	19504.6
Q8VCX1	Aldo-keto reductase family 1 member D1 OS=Mus musculus OX=10090 GN=Akr1d1 PE=1 SV=1	Akr1d1	208665	37	11	188	10	325	37.3	6.9	619.41	11	20219	23564.9	16884.5	18838	16882.1	16211.4	13782	17890	17547	14276.2	18794.1	14882.2	22020.7	21653.3	18592.6	18169.5	16484.2	14847.2	15167.6	15067.2
P62908	40S ribosomal protein S3 OS=Mus musculus OX=10090 GN=Rps3 PE=1 SV=1	Rps3	27050	60	15	149	15	243	26.7	9.66	483.1	15	16743.2	15949.3	21925.9	12998.2	20748.2	17520.8	17190.1	18279.7	20223	16130.1	17150.5	18388	16968.4	13801.9	14740	17271.1	18825.8	19535.2	17359.8	19049.6
P11725	Ornithine carbamoyltransferase, mitochondrial OS=Mus musculus OX=10090 GN=Otc PE=1 SV=1	Otc	18416	38	12	171	12	354	39.7	8.73	544.14	12	18843.7	22895.6	17794.7	21907.9	16587	22639.6	18613.2	12832	17657.4	19050.1	16476.2	17514.8	16282.5	16193.5	15826.4	14724.6	16293.8	20799.9	11502	15389.6
Q9QYG0	Protein NDRG2 OS=Mus musculus OX=10090 GN=Ndrg2 PE=1 SV=1	Ndrg2	29811	29	9	234	9	371	40.8	5.4	795.53	9	24783	23031.7	19429.1	17351.5	19168.5	12644.8	11747	14402.8	16556.9	12667.8	20755.5	20265.3	21161.7	22660.1	20142.4	14158.2	15071.6	12076.8	16215.6	14877
G3X982	Aldehyde oxidase 3 OS=Mus musculus OX=10090 GN=Aox3 PE=1 SV=1	Aox3	71724	29	36	330	33	1335	146.8	6.46	1031.33	36	18834	19057.8	25675.3	17143.1	22081.6	12744.2	12990.6	16540.5	15706.5	12664.1	18852	16817.3	18195.7	23940.9	22813.9	13515.1	15557.7	12201.7	16075.7	14301.6
Q9DCG6	Phenazine biosynthesis-like domain-containing protein 1 OS=Mus musculus OX=10090 GN=Pbld1 PE=1 SV=2	Pbld1	68371	56	15	260	7	288	32	7.03	792.76	15	20773.8	20316.1	19827.2	17419.8	18338.4	14182.6	14001.9	17387.2	17464.2	13448.4	19287.6	17497.4	18494.5	21783.4	18145.9	15219.6	15592.7	13502.8	16158.9	16668.9
P07901	Heat shock protein HSP 90-alpha OS=Mus musculus OX=10090 GN=Hsp90aa1 PE=1 SV=4	Hsp90aa1	15519	44	29	621	20	733	84.7	5.01	2124.01	29	18870	17906.9	21228.8	15613.2	17993.7	13437.3	15759.7	16017.4	17489.5	13939.4	16678	19449.6	17967.8	18644.1	17147.9	16083.3	18534.2	16311.5	17969.6	18297.8
P97328	Ketohexokinase OS=Mus musculus OX=10090 GN=Khk PE=1 SV=1	Khk	16548	50	12	214	12	298	32.7	6.16	516.63	12	19879.3	20662.4	17779	14883.4	17030.3	16575.1	13864.7	18586.6	17815.4	13530.4	18574.9	15265.2	18327.8	21035.1	19522.5	15830.1	15706.4	13981.4	17215.1	16819.1
Q99KQ4	Nicotinamide phosphoribosyltransferase OS=Mus musculus OX=10090 GN=Nampt PE=1 SV=1	Nampt	59027	42	20	141	20	491	55.4	7.15	433.07	20	13963.8	14474.9	13193.6	11740.9	12805.5	21141.4	19672.8	22410.9	19007.8	18255.8	11682.9	13154.9	13118.3	14910.8	12931	20996.7	18362.3	20936.2	24186.6	23658.7
P54869	Hydroxymethylglutaryl-CoA synthase, mitochondrial OS=Mus musculus OX=10090 GN=Hmgcs2 PE=1 SV=2	Hmgcs2	15360	30	15	196	14	508	56.8	8.41	618.31	15	13286.8	20303.6	20684.5	20399.4	17996.7	21000.4	17658.1	13466.7	13341.2	17233.3	17535.9	23787.7	12887.5	18718.3	20234.6	13439.2	13319.6	15522.6	11552.1	16603.3
Q9QXE0	2-hydroxyacyl-CoA lyase 1 OS=Mus musculus OX=10090 GN=Hacl1 PE=1 SV=2	Hacl1	56794	31	17	289	17	581	63.6	6.27	995.29	17	21945.2	17823.7	16956.2	15779.9	19747	15647.9	14679.2	14576.8	18338.9	15514.4	16718.9	16091.1	19910.3	18983.5	17422.4	15192.1	15217.1	16025.2	15024	16635.8
Q9DBF1	Alpha-aminoadipic semialdehyde dehydrogenase OS=Mus musculus OX=10090 GN=Aldh7a1 PE=1 SV=4	Aldh7a1	110695	40	17	163	17	539	58.8	7.47	519.2	17	19867.9	21299.6	20341.9	20542.1	14825.4	16035.8	13970	16474.9	18029.7	13647.7	17762.5	14557.6	18682.9	20823.1	17256.7	14064.5	16896	14348.2	12746	13972.6
P23116	Eukaryotic translation initiation factor 3 subunit A OS=Mus musculus OX=10090 GN=Eif3a PE=1 SV=5	Eif3a	13669	37	57	218	57	1344	161.8	6.77	628.57	57	15742.1	14579.3	19003.4	13505.2	17130.1	16529.2	16332.7	17551.5	19055.4	16187.5	15396.2	15832.2	15759.8	14848	14626.4	17148.9	18197.4	18612	17441.1	19051
Q3UZZ6	Sulfotransferase 1 family member D1 OS=Mus musculus OX=10090 GN=Sult1d1 PE=1 SV=1	Sult1d1	53315	34	10	128	10	295	35.1	5.76	354.53	10	20162.9	20613.7	15713.5	17414.5	15145.6	14225.2	12030.9	15244.9	17473.3	12967.1	17252.8	15330.6	21204.7	18170	14648.5	17016.8	16701.9	15486.1	14152	14831.7
E9PVA8	eIF-2-alpha kinase activator GCN1 OS=Mus musculus OX=10090 GN=Gcn1 PE=1 SV=1	Gcn1l1	231659	25	67	215	67	2671	292.8	7.36	647.08	67	16262.2	14953.7	15581.1	14640.6	17532	16453.2	15351.3	17014	15818.2	17766.1	18181.1	15533.4	14202	14853.4	15443.6	16232.9	15396.4	17552.8	18437.3	17806.8
Q78PY7	Staphylococcal nuclease domain-containing protein 1 OS=Mus musculus OX=10090 GN=Snd1 PE=1 SV=1	Snd1	56463	34	33	190	33	910	102	7.43	602.83	33	15087.2	16055.2	26020.8	12705.5	18320.9	18178.1	14736.4	16832.3	16147.8	16495.9	16365.8	18273.9	17125.4	9174.07	12070	15241.7	14971.6	18746	14028	17113.4
O88428	Bifunctional 3'-phosphoadenosine 5'-phosphosulfate synthase 2 OS=Mus musculus OX=10090 GN=Papss2 PE=1 SV=2	Papss2	23972	43	24	190	22	621	70.3	7.58	549.35	24	17759.9	21274.7	12893.3	15894.3	15995	14022	13161.7	15744.6	17502.6	12732.8	15052.9	15781.9	23231.6	17088.9	15734.8	17488.7	17221.3	14492.4	16114.7	13194.3
Q9D8N0	Elongation factor 1-gamma OS=Mus musculus OX=10090 GN=Eef1g PE=1 SV=3	Eef1g	67160	33	16	158	16	437	50	6.74	466.51	16	14324.2	13715.4	19244.1	11640.2	18186.1	13889.8	13182.5	15612.8	18281.1	14559.2	15822	17634.8	16991.6	18050.6	16299.8	15856.4	17879.8	15426.5	17737.5	17137.6
Q9D819	Inorganic pyrophosphatase OS=Mus musculus OX=10090 GN=Ppa1 PE=1 SV=1	Ppa1	67895	65	15	226	15	289	32.6	5.6	792.2	15	16832.8	17573.3	16471.8	14968.2	15664.3	14433	12468.3	15575.2	19584.3	14032.4	14765.3	15674.4	17368.9	17237.6	16332.5	17043.8	17367.6	13674.6	18367.3	15022.2
P52843	Bile salt sulfotransferase 1 OS=Mus musculus OX=10090 GN=Sult2a1 PE=1 SV=1	Sult2a1	20859	48	13	119	6	285	33.2	7.91	332.12	13	26638.7	27232.7	14487.2	8139.14	16883.1	14916.9	11256.5	15060.6	5259.48	8270.31	13801.7	12141.2	27908.2	21608.4	11540.6	20864.3	16754	14857	16465.4	15092.6
Q9DBA8	Probable imidazolonepropionase OS=Mus musculus OX=10090 GN=Amdhd1 PE=1 SV=1	Amdhd1	71761	45	15	170	15	426	46.5	6.95	613.5	15	17888.3	17848.1	17832.8	14680.7	19676.8	15095.3	11682.5	14870	18015	11755.8	16122.8	13764.5	18942.1	18626.4	14498.5	15456.1	16446.1	12990.4	14633.9	14802.2
Q91X52	L-xylulose reductase OS=Mus musculus OX=10090 GN=Dcxr PE=1 SV=2	Dcxr	67880	53	13	177	13	244	25.7	7.31	588.49	13	19808.8	18023.1	16081.1	15068.5	16250.1	13451.4	11981	14764.6	17604.2	12989.4	17169.7	15807.9	17911.9	19333.6	17288.5	14572.9	14796.3	12659.4	15833.2	13862.1
Q9R0P5	Destrin OS=Mus musculus OX=10090 GN=Dstn PE=1 SV=3	Dstn	56431	65	11	142	10	165	18.5	7.97	379.07	11	13264	15784.5	18928.1	15762.3	13151.9	16602.7	14185.3	18236	16887.8	12743.6	12943.8	12954.3	16112.7	14627.6	12489.9	18843.1	19031.5	17376.6	14563	18682.1
P52760	2-iminobutanoate/2-iminopropanoate deaminase OS=Mus musculus OX=10090 GN=Rida PE=1 SV=3	Hrsp12; Rida	15473	64	7	166	7	135	14.2	8.68	586.23	7	17052.4	18612.7	16294.1	17732.4	13403.6	15376.1	12934.6	14782.4	17395.3	10909.8	16142	14343.7	18597.9	17380.7	13812.8	17745.5	15957.9	12876.7	13718.3	15229
Q920E5	Farnesyl pyrophosphate synthase OS=Mus musculus OX=10090 GN=Fdps PE=1 SV=1	Fdps	110196	35	12	148	12	353	40.6	5.66	465.97	12	19531.4	19155.3	21338	14479.6	18830.4	12531.1	11524.9	15291.8	13541.7	11807.7	15539	12097.5	21127.8	18982	16887.2	12911.1	16624.1	14245.6	12288.9	9548.98
P63038	60 kDa heat shock protein, mitochondrial OS=Mus musculus OX=10090 GN=Hspd1 PE=1 SV=1	Hspd1	15510	31	18	115	18	573	60.9	6.18	341.75	18	15225.1	16457.6	14756.3	16227.2	18663.8	17339	16465.4	11262.3	14524.2	17856.3	15974.8	17234.6	13697.2	15361.8	15101.6	12290.6	13919.5	19114.5	10601.1	15218.4
Q8R1G2	Carboxymethylenebutenolidase homolog OS=Mus musculus OX=10090 GN=Cmbl PE=1 SV=1	Cmbl	69574	34	9	121	9	245	27.9	7.18	299.82	9	18314.8	20596.6	16856.2	18261.4	11245.2	13627.9	12909.7	15125.1	15695.7	11736.6	16219.4	14127.4	18286.6	18437.5	15350.7	15388	14758.8	12380.4	13509.5	13312.6
Q61176	Arginase-1 OS=Mus musculus OX=10090 GN=Arg1 PE=1 SV=1	Arg1	11846	39	11	206	11	323	34.8	7.01	691.76	11	15496.9	19340.7	14957.1	20801.7	10350.9	16713.4	15146.2	16539.3	16569.8	12335.4	15799.4	14181.9	17187.3	15168.4	11899.1	17225.8	16979.3	13182.6	13006	13216.4
P14211	Calreticulin OS=Mus musculus OX=10090 GN=Calr PE=1 SV=1	Calr	12317	50	23	164	22	416	48	4.49	503.73	23	12564.1	11577.9	24465.6	18648.4	19824.8	18356.6	20603	11586.1	13176.5	14516.5	12708.9	17792	11997.6	10139.2	13054.8	16558.3	16704.9	19455.4	9945.73	12148.6
P24527	Leukotriene A-4 hydrolase OS=Mus musculus OX=10090 GN=Lta4h PE=1 SV=4	Lta4h	16993	43	24	152	24	611	69	6.42	517.02	24	16280.2	16109	16918.7	14113.7	15697.2	13911.9	13282	15538.1	15968.7	12654.6	15304.7	15578.4	16026.3	15912.4	14704	14581.1	15732.5	14836.8	15661.1	16249.8
Q9DBE0	Cysteine sulfinic acid decarboxylase OS=Mus musculus OX=10090 GN=Csad PE=1 SV=1	Csad	246277	28	16	155	16	493	55.1	6.61	458.43	16	9553.83	14922.3	29178.2	9013.25	9506.58	7414.66	12057.1	18045.5	9784.58	10774.8	16978.3	19894	19733	21121.3	27358.4	11813.2	13712.2	11006	15209.3	17898.5
Q8BL66	Early endosome antigen 1 OS=Mus musculus OX=10090 GN=Eea1 PE=1 SV=2	Eea1	216238	47	68	202	68	1411	160.8	5.77	712.88	68	16455.3	14368.3	17532.5	13565.3	17160.5	14919.3	13304.2	15667.2	15128.5	14372.4	14739.2	15819.4	14832.9	15577.5	15758.9	12878.1	13983.8	16279.1	15035.1	16184.5
P68040	Receptor of activated protein C kinase 1 OS=Mus musculus OX=10090 GN=Rack1 PE=1 SV=3	Gnb2l1; Rack1	14694	54	16	163	16	317	35.1	7.69	534.95	16	14019	13470.2	20359.5	12117.8	17024.9	14975.9	14340.1	14715.1	17356.3	15690.4	14382.7	17039.9	14312.5	11354.2	13334.4	14329.4	15919.1	16712.5	15112.1	15309.4
Q8JZK9	Hydroxymethylglutaryl-CoA synthase, cytoplasmic OS=Mus musculus OX=10090 GN=Hmgcs1 PE=1 SV=1	Hmgcs1	208715	27	15	144	14	520	57.5	5.99	491.62	15	14632.4	18792	21294.4	16044.9	17240.4	12462.9	9549.3	15101.9	9311.6	11567.8	18269	15715.9	14564.4	21491.2	20401	12713.1	13033.9	10681.1	13722.1	12573.2
O55029	Coatomer subunit beta' OS=Mus musculus OX=10090 GN=Copb2 PE=1 SV=2	Copb2	50797	33	28	159	28	905	102.4	5.3	512.44	28	13588.3	13980.8	17119.9	14157.5	14400.1	16069.4	13456.2	16053	16039	14483.7	13867	13930.3	16185.9	13337.3	13702	15723	17140.4	15202.6	15489	15212.7
P48758	Carbonyl reductase [NADPH] 1 OS=Mus musculus OX=10090 GN=Cbr1 PE=1 SV=3	Cbr1	12408	68	15	182	14	277	30.6	8.31	591.39	15	18864.2	15304.8	15290.7	13352.3	17795.9	11014	12803.4	12386.8	14798.3	12433.2	16689.8	17191.8	16604.1	17197.7	15889.7	12354.5	12584.3	13053.4	15203.5	15864.7
Q3U1J4	DNA damage-binding protein 1 OS=Mus musculus OX=10090 GN=Ddb1 PE=1 SV=2	Ddb1	13194	28	30	149	30	1140	126.8	5.26	449.95	30	14375.5	15949.3	17606.8	13667.2	15123.4	14188	12468.8	15739.9	14092.6	12086.7	15013.3	13973.5	15790	16574.3	14784.6	14146	14662.8	14038.2	14639.4	15836.1
P35505	Fumarylacetoacetase OS=Mus musculus OX=10090 GN=Fah PE=1 SV=2	Fah	14085	35	12	236	12	419	46.1	7.18	789.32	12	20542.8	16934.2	15010	14881.7	16643.8	12894.8	11962	12757	15132.5	12783.5	17342.2	15054.9	15211.5	17303.8	13465.1	11812.8	12464.4	14281.6	13553.5	14638.3
O88587	Catechol O-methyltransferase OS=Mus musculus OX=10090 GN=Comt PE=1 SV=2	Comt	12846	25	6	132	6	265	29.5	5.83	356.82	6	17666.9	15649.1	19664.2	14755.2	16774.8	10814	12845	12032.8	14058.3	12695.9	15205.7	18061	16581.3	15998.7	16454.9	11813.6	13381	12403.2	14177.5	12774
P20029	Endoplasmic reticulum chaperone BiP OS=Mus musculus OX=10090 GN=Hspa5 PE=1 SV=3	Hspa5	14828	50	31	266	28	655	72.4	5.16	864.33	31	10121.5	9891.17	22218.6	15836	20275.4	17784.1	19350.3	12159.3	12665.9	17782.6	12045.6	17875.9	11064.4	10003.8	12805.7	15395.8	15325.8	18013.7	11064.8	11947.4
P05064	Fructose-bisphosphate aldolase A OS=Mus musculus OX=10090 GN=Aldoa PE=1 SV=2	Aldoa	11674	45	16	134	13	364	39.3	8.09	425.68	16	13057.4	13426.2	15414.3	12068.6	15815.4	13081.9	15471.4	15217.9	16978	9965.23	14932.4	14988.2	13948.7	14619.4	13516.3	13922.1	16097.6	16115.7	17145.5	17653.5
P62962	Profilin-1 OS=Mus musculus OX=10090 GN=Pfn1 PE=1 SV=2	Pfn1	18643	71	8	172	8	140	14.9	8.28	535.36	8	16205.9	13562.7	11541.6	11328.3	17880.8	11753.3	12830	13772.7	16829.2	13803.7	13971.1	16726.5	12955.4	15149.5	15900.7	13223.2	14482	14793.2	18121.3	17661.8
Q9DCD0	6-phosphogluconate dehydrogenase, decarboxylating OS=Mus musculus OX=10090 GN=Pgd PE=1 SV=3	Pgd	110208	34	17	198	17	483	53.2	7.23	704.3	17	16524.4	16520.4	14649.6	12874.5	15623	14023.1	15416.9	15292.3	13575.8	12407.5	13806.7	12635.6	15566.7	16345.2	15088.3	13589.4	14507.6	15329.5	14047.2	14134.6
Q922D8	C-1-tetrahydrofolate synthase, cytoplasmic OS=Mus musculus OX=10090 GN=Mthfd1 PE=1 SV=4	Mthfd1	108156	37	32	163	32	935	101.1	7.14	579.92	32	16194.6	14623.8	13117.3	14787	16802.4	12015.8	12819.7	13625.4	16551	10231.5	15473.9	15347.3	17905.2	20574.7	15182	13178.1	14037.8	13188.2	12958.8	13332.5
Q91V76	Ester hydrolase C11orf54 homolog OS=Mus musculus OX=10090 PE=1 SV=1	4931406C07Rik	70984	32	10	144	10	315	35	6.29	478.77	10	17062.7	17515.3	16982.7	13569.4	14654.5	11567.3	12835.3	13891	13903	10714.9	15929.6	16578.4	15158.7	18889	17466.7	12158.2	12837.1	10595.9	14591.5	12969.7
Q9R0P3	S-formylglutathione hydrolase OS=Mus musculus OX=10090 GN=Esd PE=1 SV=1	Esd	13885	38	8	119	8	282	31.3	7.12	419.82	8	15980.7	18310.7	17734	16235.5	13523.5	12748.2	11820.9	15136	14434.5	9721.76	15071.4	12814.2	16569.1	17345	13926.2	13408.3	14266.9	11961.1	11656.1	13148.4
Q91WT9	Cystathionine beta-synthase OS=Mus musculus OX=10090 GN=Cbs PE=1 SV=3	Cbs	12411	25	14	152	14	561	61.5	6.48	399.53	14	15195	15829.3	14616.8	12710.5	17380.7	12579.5	10343.9	13662.8	14662.9	12410.3	13602.8	14406.1	15591.5	16527.3	14512.7	13641	13778.4	12569.9	15383.6	13445
P97351	40S ribosomal protein S3a OS=Mus musculus OX=10090 GN=Rps3a PE=1 SV=3	Rps3a; Rps3a1	20091	50	14	116	14	264	29.9	9.73	325.09	14	13490.1	12608.4	18591.4	10796	16367.7	14080.3	14214.5	14793.9	16088.9	13012.1	14225.2	14640.1	13551.5	11013.9	11724.8	12644.5	15087	17011.9	13155.8	15207.7
Q9QXG4	Acetyl-coenzyme A synthetase, cytoplasmic OS=Mus musculus OX=10090 GN=Acss2 PE=1 SV=2	Acss2	60525	25	18	132	18	701	78.8	6.64	439.6	18	18895.3	21389	14908.8	12370.7	13437.6	14953.1	12679.3	14178.1	11230.3	11459.6	13259.4	9035.05	23088.2	15450.3	15169.1	12066.6	15841.8	14589.1	10404	7148.86
P46638	Ras-related protein Rab-11B OS=Mus musculus OX=10090 GN=Rab11b PE=1 SV=3	Rab11b	19326	59	12	89	11	218	24.5	5.94	277.84	12	7999.04	10404.4	9695.71	26417.6	10072.9	14834.5	18359.3	12214.1	8271.56	18776.7	17393.3	16519.8	14207.7	12050.5	16933.4	16358.4	11123.3	13233.5	14092.2	10527.1
Q922U2	Keratin, type II cytoskeletal 5 OS=Mus musculus OX=10090 GN=Krt5 PE=1 SV=1	Krt5	110308	24	19	213	10	580	61.7	7.75	589.49	19	6409.27	24307.9	7324.14	23927.4	8145.09	11321	22708.6	14193	8797.37	20392.9	16059.7	14251.6	16199.1	7938.54	12998.4	11396.1	13118.5	7664.41	17893.6	13686.5
P97494	Glutamate--cysteine ligase catalytic subunit OS=Mus musculus OX=10090 GN=Gclc PE=1 SV=4	Gclc	14629	32	17	144	17	637	72.5	5.9	471.72	17	15104.9	17881.8	17423.7	15353.5	13849.9	12236.4	11336.3	14101.9	14008.5	10149.6	14596.4	14407.1	15121.9	16724.8	14445.2	12385	12356.9	10207.5	13013.6	13030.2
P50544	Very long-chain specific acyl-CoA dehydrogenase, mitochondrial OS=Mus musculus OX=10090 GN=Acadvl PE=1 SV=3	Acadvl	11370	42	25	129	25	656	70.8	8.75	448.31	25	10726.5	18096.5	7307.26	13837.4	17663.6	15948.9	19615.6	9243.55	9590.63	25096.7	11993.7	22344.1	10529.2	11701.7	15465.5	12934.3	10459.3	11383.7	10870.4	11181.8
P70398	Probable ubiquitin carboxyl-terminal hydrolase FAF-X OS=Mus musculus OX=10090 GN=Usp9x PE=1 SV=2	Usp9x	22284	23	58	207	57	2559	290.5	5.87	633.02	58	13308.1	13249.2	13645	12107.7	13924	12868.4	12689.2	15364.5	16379.7	12498.4	12936.9	12186.8	13373.9	14702.3	13267.6	14020.2	15038.4	13832.2	15069.9	14938.8
Q3TXS7	26S proteasome non-ATPase regulatory subunit 1 OS=Mus musculus OX=10090 GN=Psmd1 PE=1 SV=1	Psmd1	70247	32	29	163	29	953	105.7	5.39	517.77	29	15155.5	13492.3	13534.1	11954.5	14174.8	11824.7	12705.1	14106.6	15876.6	11599.7	13697.5	12714.4	13508.6	16426.2	13886.4	12709.4	14195.7	12908.7	14838.2	14345.7
P16546	Spectrin alpha chain, non-erythrocytic 1 OS=Mus musculus OX=10090 GN=Sptan1 PE=1 SV=4	Spna2; Sptan1	20740	33	81	214	80	2472	284.4	5.33	694.2	81	14890.2	12660	16987.1	11938.8	16792.7	14147.2	12344.1	13927.6	13003.8	18407.2	13322.8	13889.2	13506.3	10679.9	13161.2	10661.2	12324.9	14887.1	12839.5	13126.8
O09173	Homogentisate 1,2-dioxygenase OS=Mus musculus OX=10090 GN=Hgd PE=1 SV=2	Hgd	15233	38	15	188	15	445	49.9	7.24	633.46	15	16283.1	16127.9	14547.6	15147	11650.2	12335.6	11791.6	13210.9	15302.9	10097	15182.3	13011.8	15747.1	16919.2	14790.4	11852.7	13828.9	12214.7	11557.4	11420.7
Q5SW19	Clustered mitochondria protein homolog OS=Mus musculus OX=10090 GN=Cluh PE=1 SV=2	1300001I01Rik; Cluh	74148	38	45	188	45	1315	148	6.02	592.8	45	14220.4	15134.2	18287.3	13149	13471.4	11923.8	11624.1	12254.4	12025.7	12465.4	14452.8	14464.6	14446.7	14142.7	14228.2	12256.1	12536.6	13615.8	13178.5	14699.9
Q8CG76	Aflatoxin B1 aldehyde reductase member 2 OS=Mus musculus OX=10090 GN=Akr7a2 PE=1 SV=3	Akr7a5	110198	36	12	174	12	367	40.6	8.12	552.96	12	17183.1	16293.3	15367.9	13541.3	14476.5	11403.8	11119.6	13459	13917.5	9264.03	15760.2	13275.5	15004.4	17867.1	13813.4	10878.6	12294.9	11046.4	11785.4	11985.6
P47738	Aldehyde dehydrogenase, mitochondrial OS=Mus musculus OX=10090 GN=Aldh2 PE=1 SV=1	Aldh2	11669	43	19	174	16	519	56.5	7.62	618.65	19	14319.6	16349	13940.9	14614.4	15684.8	15743.9	14307	10617.1	12040.3	14925.7	13512.9	15175	11663.2	14016.9	14273.5	10041.8	11893	15937.3	8045	11528.3
Q91X72	Hemopexin OS=Mus musculus OX=10090 GN=Hpx PE=1 SV=2	Hpx	15458	41	17	131	17	460	51.3	7.8	456.65	17	5101.99	5570.15	6230.88	9091.14	5654.02	30697.4	23039	17201.8	14487.2	19061.1	4321.77	7122.66	4804.61	4153.09	4535.15	24922.8	21998	29435.2	12706.5	18413.8
Q9ERK4	Exportin-2 OS=Mus musculus OX=10090 GN=Cse1l PE=1 SV=1	Cse1l	110750	30	28	163	28	971	110.4	5.77	505.07	28	14456.4	13332.6	13594.4	10979.7	14588.6	11592.7	11656	13444.2	13937.9	11793.5	12983.3	13894.2	13222.7	14582.9	14106	12826.9	13509.5	12206.2	15191.1	14242.6
Q8BVI4	Dihydropteridine reductase OS=Mus musculus OX=10090 GN=Qdpr PE=1 SV=2	Qdpr; LOC102643271	110391	59	11	190	11	241	25.6	7.81	679.68	11	17922.6	18776.3	11932.3	14001.1	13346	11759.4	11180.7	12364.9	14276.6	9644.65	15446.3	11001.4	16527.9	17358.2	12968.1	10843.4	12454.8	11800.8	10625.8	11811
Q8VC28	Aldo-keto reductase family 1 member C13 OS=Mus musculus OX=10090 GN=Akr1c13 PE=1 SV=2	Akr1c13	27384	33	10	109	10	323	37	7.08	381.42	10	16200.1	14759.1	15495.9	13412.1	14833.2	10800.5	11185.4	12773.4	13486.2	10473	14628.4	13402.6	14195	15616.3	13287.6	12056.6	11887.3	11800.9	12746.3	12924.4
Q91Z53	Glyoxylate reductase/hydroxypyruvate reductase OS=Mus musculus OX=10090 GN=Grhpr PE=1 SV=1	Grhpr	76238	34	10	133	10	328	35.3	7.65	447.86	10	12586.7	12071.7	16715.9	10619.5	18176.4	11053.3	12104.8	13405	13451.6	11328.7	13087.8	15104.6	12376.9	14383.7	14563	12045.8	13570.8	11473	14609.6	13086.9
Q9DCW4	Electron transfer flavoprotein subunit beta OS=Mus musculus OX=10090 GN=Etfb PE=1 SV=3	Etfb	110826	55	12	140	12	255	27.6	8.1	452.34	12	14884.2	15783.4	13075.9	13425.6	15341	15774	15109.9	8538.85	13688	16037.3	11842.8	16157.1	11837	12249.7	13153	11092.5	12710.4	15159	8506.88	11040.2
Q01768	Nucleoside diphosphate kinase B OS=Mus musculus OX=10090 GN=Nme2 PE=1 SV=1	Nme2	18103	61	9	116	5	152	17.4	7.5	374.58	9	15017.8	11827.8	16126.4	10694	16152.4	10803	11173.4	12237.6	15050.4	10730.3	13213.2	14462.6	13282.5	14289.4	12733.8	12263.2	14126.8	12198.9	13965.8	13620.1
Q91VI7	Ribonuclease inhibitor OS=Mus musculus OX=10090 GN=Rnh1 PE=1 SV=1	Rnh1	107702	59	19	147	19	456	49.8	4.78	633.83	19	14652.5	13671.8	14029.9	11446.5	15645.9	11216.4	11606.9	13381.4	13668.3	11275.9	12954.7	13457.1	12851.2	14324.5	12895.1	12370.6	12077	12130.5	14465.6	14561.1
Q922B2	Aspartate--tRNA ligase, cytoplasmic OS=Mus musculus OX=10090 GN=Dars1 PE=1 SV=2	Dars	226414	52	25	160	25	501	57.1	6.49	531.1	25	14436.6	14245.6	15578.5	11323.2	13234.3	11428.4	10508	13857.6	13875.7	10407.3	12859.6	12292.6	14487.9	15576.2	15309.7	11372.7	13005.1	12000.4	12831.5	13077.8
Q99LB7	Sarcosine dehydrogenase, mitochondrial OS=Mus musculus OX=10090 GN=Sardh PE=1 SV=1	Sardh	192166	28	24	153	24	919	101.6	6.74	488.31	24	13960.3	17779.5	11547.7	16799.1	12891.6	17703.5	12643.5	10000.1	13090.4	14184.2	12499.9	11416.3	12482.6	13373.8	11934.3	11496.4	12933.6	15677.6	7715.22	11130.6
O35945	Aldehyde dehydrogenase, cytosolic 1 OS=Mus musculus OX=10090 GN=Aldh1a7 PE=1 SV=1	Aldh1a7	26358	43	20	404	9	501	54.6	7.71	1301.89	20	15348.2	14688	17155.2	12431.2	10494.9	12297.1	12192.5	12266.4	13762.4	10592.2	13910.2	10245.9	15656.6	16814.4	15727.3	11944.1	14664.6	10238.8	11628.4	8895.31
P08003	Protein disulfide-isomerase A4 OS=Mus musculus OX=10090 GN=Pdia4 PE=1 SV=3	Pdia4	12304	40	23	134	23	638	71.9	5.31	409.74	23	9181.66	9370.65	21742.6	15281.5	19713.6	13237.1	16239.6	10209.3	11039.7	11544.3	10862	17239.1	10289.7	9567.43	11401.4	12829.5	13329.5	14755.2	8545.85	9546.25
P19157	Glutathione S-transferase P 1 OS=Mus musculus OX=10090 GN=Gstp1 PE=1 SV=2	Gstp1	14870	36	6	196	3	210	23.6	7.87	735.92	6	11726.7	13602	17956.1	14188.4	12678.4	10953.3	11811.4	12870.6	14618.2	10250.5	11822.9	13300.8	13708.1	12494.1	12451.4	12435.9	12905	11207.7	11644.3	12063.4
Q99L47	Hsc70-interacting protein OS=Mus musculus OX=10090 GN=St13 PE=1 SV=1	St13	70356	26	10	136	10	371	41.6	5.26	407.14	10	13134.8	12823.3	14877.2	12227.5	12622.4	10451.4	12106.8	12129.3	13178.3	10323	12563.1	13002.4	13446.5	13406.2	12214.2	12614.1	13073.9	12094.7	12771.1	12377.4
Q05920	Pyruvate carboxylase, mitochondrial OS=Mus musculus OX=10090 GN=Pc PE=1 SV=1	Pcx	18563	25	29	147	29	1178	129.6	6.71	438.29	29	10823.7	13709.6	12867.8	14213.5	15213.3	14001.4	12818	10456.8	12421.3	15166.8	12303.7	13357.7	9943.64	13265.5	14237.1	9535.21	11519.2	13492.8	9409.94	12588.5
Q9EQ20	Methylmalonate-semialdehyde dehydrogenase [acylating], mitochondrial OS=Mus musculus OX=10090 GN=Aldh6a1 PE=1 SV=1	Aldh6a1	104776	47	20	160	20	535	57.9	8.07	525.28	20	13832.4	15869.7	10507.3	15072.8	12350.8	15606.6	14799	9661.89	13259.9	14557.8	12765	12375.6	10776.8	11969.3	11914.7	10145.8	11256.8	15069.6	8127.01	11153.8
Q9D6Y9	1,4-alpha-glucan-branching enzyme OS=Mus musculus OX=10090 GN=Gbe1 PE=1 SV=1	Gbe1	74185	26	18	131	18	702	80.3	6.43	391.12	18	14857.1	16512.3	13967.6	13599.7	11841.3	11519.5	10456.3	14240.7	11572.2	9045.92	14377.2	10673.1	13122.8	15717	13415.4	11479.3	11184.5	9671.38	10659	10897.1
P40936	Indolethylamine N-methyltransferase OS=Mus musculus OX=10090 GN=Inmt PE=1 SV=1	Inmt	21743	21	5	72	5	264	29.4	6.39	261.71	5	11789.7	15686.7	13835.3	19297.9	10458.7	12364.8	9136.53	12945.5	14101.9	9708.79	12116.3	10757.3	16818.3	13548.5	12883.1	11530.6	11837.9	9808.09	9283.72	10172.7
Q9EQ06	Estradiol 17-beta-dehydrogenase 11 OS=Mus musculus OX=10090 GN=Hsd17b11 PE=1 SV=1	Hsd17b11	114664	45	12	160	9	298	32.9	8.66	438.73	12	6723.05	9002.12	6161.75	35149.8	6013.69	7249.41	13020.7	7568.66	5594.27	10165.8	23187.4	23910.7	17683.8	13585.8	18670.2	12852.2	9758.41	6732.36	8758.01	5131.28
Q5U5V2	Hydroxylysine kinase OS=Mus musculus OX=10090 GN=Hykk PE=1 SV=2	Agphd1; Hykk	235386	42	15	119	15	376	42.3	6.02	388.68	15	13619.4	14815	12393.5	13186.1	12627.5	10787.9	9598.27	12120.1	12760.2	9714.24	13261.6	12857.6	12433.3	14937.4	13276.8	12531.6	12396.9	9075.72	12565.3	11307.2
Q8VDM4	26S proteasome non-ATPase regulatory subunit 2 OS=Mus musculus OX=10090 GN=Psmd2 PE=1 SV=1	Psmd2	21762	28	24	128	24	908	100.1	5.17	432.94	24	12573.4	12908.7	13846.4	11433	11454.8	11730.8	11111	12660.3	14088.2	9981.79	11791.5	11350.1	12896.1	13482.9	12025.5	12508.7	13739	11583.7	12611.7	12261.2
Q8VBT2	L-serine dehydratase/L-threonine deaminase OS=Mus musculus OX=10090 GN=Sds PE=1 SV=3	Sds	231691	25	8	106	8	327	34.6	7.12	298.4	8	13916.1	12066	7933.38	10432.6	13080.7	13663.3	12164.2	13202.6	15298	11878.3	11259	9070.22	11181.3	12656.3	9828.12	13596.4	13630.2	13290.1	14467.8	13396.7
Q9JMH6	Thioredoxin reductase 1, cytoplasmic OS=Mus musculus OX=10090 GN=Txnrd1 PE=1 SV=3	Txnrd1	50493	27	14	111	13	613	67	7.44	345.28	14	12851.1	13177.8	14598	11977.7	11379.6	11864	11797.5	12114.4	13600.1	9775.55	11206.7	11198.6	13900	12717.7	10951.1	13345.4	13607	12372.4	11493.9	12067
Q91W50	Cold shock domain-containing protein E1 OS=Mus musculus OX=10090 GN=Csde1 PE=1 SV=1	Csde1	229663	31	25	102	25	798	88.7	6.37	313.79	25	12185.2	11643.5	13256.1	10183.5	12072.4	14423.1	13059.8	14152.1	11688.7	12653.2	10673.1	11207.4	10391.2	9722.29	10063	11739.3	10988.2	15644	13554.2	14968.1
Q9D154	Leukocyte elastase inhibitor A OS=Mus musculus OX=10090 GN=Serpinb1a PE=1 SV=1	Serpinb1a	66222	42	16	185	16	379	42.5	6.21	553.99	16	14758	17355.5	7753.51	11932.3	6703.59	12030	10294	13911.7	15065	8203.15	13666.5	7104.08	13869.1	18211.1	13167.3	15241	11141.8	8413.76	12756.7	12270.9
Q76MZ3	Serine/threonine-protein phosphatase 2A 65 kDa regulatory subunit A alpha isoform OS=Mus musculus OX=10090 GN=Ppp2r1a PE=1 SV=3	Ppp2r1a	51792	38	21	144	15	589	65.3	5.11	420.16	21	12842.9	11565.9	11778.3	9948.48	13215.9	10677.6	11312.9	12791.1	13488.6	11918.3	11750.9	12011.7	11235.1	12954.1	12465.5	11249.6	11840	12676.6	13950.4	14008.6
P15626	Glutathione S-transferase Mu 2 OS=Mus musculus OX=10090 GN=Gstm2 PE=1 SV=2	Gstm2	14863	66	14	353	6	218	25.7	7.39	1046.58	14	14686.8	12904	11715.1	13156.2	10399.9	9431.45	12136	12563.4	12921.4	10524.6	13147.7	12203.3	14013.6	12938.4	13594.2	10616.8	12015.8	11482.7	11146	10662.9
O88342	WD repeat-containing protein 1 OS=Mus musculus OX=10090 GN=Wdr1 PE=1 SV=3	Wdr1	22388	43	22	97	22	606	66.4	6.6	356.23	22	11793.8	10795.7	12959	10061.3	14534.9	10453.1	11700.8	12906.5	12291.7	10824.9	10871.7	11714.9	11177.6	11763.1	10569.7	11474.5	12132.3	13975.3	12394.2	15344.9
P27773	Protein disulfide-isomerase A3 OS=Mus musculus OX=10090 GN=Pdia3 PE=1 SV=2	Pdia3	14827	47	22	132	22	505	56.6	6.21	431.62	22	8385.14	8572.43	17185	15134.1	14538.8	13578.1	16091.6	9015.96	10195.5	12051.2	10590.1	15098.9	10424.3	8640.96	11026.5	13452.2	13044	13737.2	8322.16	9144.35
O35643	AP-1 complex subunit beta-1 OS=Mus musculus OX=10090 GN=Ap1b1 PE=1 SV=2	Ap1b1	11764	36	33	153	16	943	103.9	5.17	506.81	33	11395.2	11287.2	15228.1	11440.6	12786.6	11795.6	11068.8	12014.3	12191.1	10932.4	11474.6	12239.9	12346.2	11107.3	11222	11237	11822.9	12095.4	11017.3	12372.9
Q9DBJ1	Phosphoglycerate mutase 1 OS=Mus musculus OX=10090 GN=Pgam1 PE=1 SV=3	Pgam1	18648	37	8	202	5	254	28.8	7.18	640.5	8	12633.6	11412.8	13027.1	10397.1	12644.9	10420.1	11029.6	11203.8	12589.9	10174.3	12261.1	12799	11942	13102.7	12817.7	11251.9	11975.9	10211.6	12926.7	12104.4
Q9JIF7	Coatomer subunit beta OS=Mus musculus OX=10090 GN=Copb1 PE=1 SV=1	Copb1	70349	34	30	150	30	953	107	6	498.29	30	10811.1	10445.8	12510.9	10698.6	11607	12001.5	11132.1	13014.4	13250.6	11735.6	11445.2	11247.1	12022.7	10943.2	11096.6	11762.1	12769.2	12298.7	13056.5	12967.9
Q61699	Heat shock protein 105 kDa OS=Mus musculus OX=10090 GN=Hsph1 PE=1 SV=2	Hsph1	15505	42	29	146	29	858	96.3	5.53	512.82	29	13032.1	12297.2	15927.1	10378.8	12883.7	7845.26	9632.06	9425.91	12754.2	8541.9	11628.3	14493.2	14491	13432.4	13044.5	10515.4	14416.5	9497.92	11542.9	10515.1
P61979-2	Isoform 2 of Heterogeneous nuclear ribonucleoprotein K OS=Mus musculus OX=10090 GN=Hnrnpk	Hnrnpk	15387	31	15	153	15	464	51	5.33	462.19	15	12495.1	11097.3	13872.7	9847.42	13159.9	12983.6	11294.7	13055	11162.2	13335.1	11438.1	12236.8	10190.2	7456.64	9109.93	9750.38	9523.44	17672.2	11249.5	14956.4
P52480-2	Isoform M1 of Pyruvate kinase PKM OS=Mus musculus OX=10090 GN=Pkm	Pkm	18746	53	25	148	3	531	57.9	7.14	494.49	25	9318.31	7856.2	10545.5	8201.05	11967.7	11211	12331.1	11153.4	16588.5	11681.1	8996.19	12172.9	9947.07	8439.28	10310.4	13345.4	15633.6	16423	14308.5	15268.2
P61982	14-3-3 protein gamma OS=Mus musculus OX=10090 GN=Ywhag PE=1 SV=2	Ywhag	22628	50	13	282	7	247	28.3	4.89	803.96	13	11895.4	13965.9	14934.1	12711.7	9893.46	11882.1	10805.6	11858.6	11428.4	8574.02	11358.9	10780.4	13692.3	12300.4	9962.85	12507.7	13172.4	11849.1	10023.6	11569.8
Q8R5I6	Glutathione S-transferase Mu 4 OS=Mus musculus OX=10090 GN=Gstm4 PE=1 SV=1	Gstm4	14865	65	14	161	8	218	25.5	6.93	470.76	14	12396.2	14430	14850.5	14441.5	9543.32	10846.7	11983.6	12332.3	11813.6	8560.52	11809.8	10117.5	16104.5	12078.1	11862.9	11310.2	12548.6	10700.8	8359.91	8701.91
Q8CC86	Nicotinate phosphoribosyltransferase OS=Mus musculus OX=10090 GN=Naprt PE=1 SV=1	Naprt1; Naprt	223646	25	12	87	12	538	58.2	6.46	311.03	12	13821.1	12539.5	13947.8	10924.5	12906.4	9902.88	9515.61	10633.6	12102.6	8602.86	11640	12486.1	14201.5	13463.2	11885.6	11779.9	12471.5	10648.6	10838.5	10173.5
Q00623	Apolipoprotein A-I OS=Mus musculus OX=10090 GN=Apoa1 PE=1 SV=2	Apoa1	11806	50	15	168	15	264	30.6	5.73	507.56	15	9907.24	8853.96	9369.25	16420.1	13186.8	15618.1	12408.8	13467.6	8493.03	19760.1	8409.22	8971.1	7100.33	9518.45	9082.28	12891.3	11004.5	16571.1	9943.57	13424.7
Q61646	Haptoglobin OS=Mus musculus OX=10090 GN=Hp PE=1 SV=1	Hp	15439	42	14	118	14	347	38.7	6.29	328.46	14	3542.59	3963.91	5026.05	6169.64	5201	24687	19795.5	16145.3	16357.3	19598.1	3896.48	5239.94	4164.71	3486.51	4666.02	21779.5	19271.9	21832.1	12761.5	16399.1
Q9DCS2	Methyltransferase-like 26 OS=Mus musculus OX=10090 GN=Mettl26 PE=1 SV=1	0610011F06Rik; Mettl26	68347	44	9	111	9	204	22.7	6.52	291.29	9	13360.1	13854.6	12782.1	11923.4	12392.3	9715.97	9944.08	11498.6	10483.4	8740.94	13926.7	12974.2	12979.6	15000.8	13152.7	9942.89	9588.97	8767.1	11268.2	11255.3
P10639	Thioredoxin OS=Mus musculus OX=10090 GN=Txn PE=1 SV=3	Txn1	22166	38	4	130	4	105	11.7	4.92	410.46	4	13205.5	13260.7	11041.5	12249.3	11438.4	10243.8	11372.4	12073.2	11791.6	9713.95	11776	11311.6	11874.4	12429.8	10818.8	11357.1	11389.8	11407.5	11837.6	12734.1
Q8BWT1	3-ketoacyl-CoA thiolase, mitochondrial OS=Mus musculus OX=10090 GN=Acaa2 PE=1 SV=3	Acaa2	52538	56	16	166	16	397	41.8	8.09	661.16	16	12736	13256.2	11862.3	12814	14092	13333.1	12073.5	7882.22	11449.2	12653.7	11608.5	13562.8	10057.6	11312	11870	8886.19	10880.6	12326.5	8307.36	9920.77
P84084	ADP-ribosylation factor 5 OS=Mus musculus OX=10090 GN=Arf5 PE=1 SV=2	Arf5	11844	57	9	140	5	180	20.5	6.79	437.62	9	11615.3	11221.4	8952.04	10224.1	11889.3	11822.9	12864.3	11650.7	11649.4	11735.7	11019.7	10758.2	11729	11206.2	10937.4	12110.4	12221.6	12435.1	12813.8	11559.9
P42932	T-complex protein 1 subunit theta OS=Mus musculus OX=10090 GN=Cct8 PE=1 SV=3	Cct8	12469	46	24	137	24	548	59.5	5.62	453.89	24	11928	10390.9	12726.4	11132.3	12092.5	10433.5	10765.3	11169.5	12359.5	10918.9	11312.3	11258.7	11543.3	12036.9	11440.8	10806.6	11396.4	11299.4	11454.8	12032.2
P63101	14-3-3 protein zeta/delta OS=Mus musculus OX=10090 GN=Ywhaz PE=1 SV=1	Ywhaz	22631	60	13	323	9	245	27.8	4.79	931.15	13	12661	12348.5	12976.1	10766.2	12455.5	10121	11215.1	11680.8	11477.6	9038.39	10804.8	11049.5	11777.5	11698.8	9246.01	10737.8	11371.6	12786	10513.6	13280.9
Q9CZ30	Obg-like ATPase 1 OS=Mus musculus OX=10090 GN=Ola1 PE=1 SV=1	Ola1	67059	45	16	106	16	396	44.7	7.81	316.68	16	12035.7	11248.6	13033.8	9570.52	11917.5	9400.25	10325.8	10366.4	10708.1	9422.32	12079.8	12806.7	12563.8	12641.8	12596.5	10854.8	11999	10400.5	11864.6	11284.1
P05202	Aspartate aminotransferase, mitochondrial OS=Mus musculus OX=10090 GN=Got2 PE=1 SV=1	Got2	14719	35	15	101	14	430	47.4	9	308.06	15	15312.7	16641.6	10597.7	16762.3	10812.2	13674	15869.8	7700.17	10196.6	10746.7	11445.8	11454.1	9680.34	10151.2	9427.96	9311.51	10726.1	11685.5	6123.32	8360.73
P62983	Ubiquitin-40S ribosomal protein S27a OS=Mus musculus OX=10090 GN=Rps27a PE=1 SV=2	Rps27a; Rps27a-ps2; LOC100042019	78294; 619900; 100042019	51	9	189	1	156	17.9	9.64	528.2	9	11482.2	11963.8	9857.76	9540.13	10024.3	11544.3	10888.8	11673.8	11643.9	11725.5	11501.7	10248.6	10591.8	12277.8	10571.6	12061	11341.6	11434.5	12682.2	13423.7
Q91WQ3	Tyrosine--tRNA ligase, cytoplasmic OS=Mus musculus OX=10090 GN=Yars1 PE=1 SV=3	Yars	107271	58	31	93	31	528	59.1	7.01	291.92	31	11725.3	11362.2	12786.8	9475.67	11996.2	10418.1	10392.4	11407.3	11942.4	8875.5	10418.7	11120.1	12336.8	12340.3	11004.9	11655.7	12548.1	10387.4	11932.3	11426.1
P63242	Eukaryotic translation initiation factor 5A-1 OS=Mus musculus OX=10090 GN=Eif5a PE=1 SV=2	Eif5a	276770	25	5	63	5	154	16.8	5.24	149.71	5	12046.2	9763.9	10613.4	9740.45	12819.8	10271.3	11090	12679.6	11776.3	10452.5	10827.4	10712.7	10861.9	11965.8	11433	9753.42	10530.7	12715.3	11739.1	12624.7
P02535	Keratin, type I cytoskeletal 10 OS=Mus musculus OX=10090 GN=Krt10 PE=1 SV=3	Krt10	16661	14	10	252	6	570	57.7	5.11	727.82	10	3998.81	28310.9	6594.57	18893.5	4282.83	8592.88	14986	14422.5	5132.83	18118.8	11618.4	7701.88	9767.01	7095.76	10044.6	10934.7	11246.4	6102.55	14358.6	11644.3
P23492	Purine nucleoside phosphorylase OS=Mus musculus OX=10090 GN=Pnp PE=1 SV=2	Pnp	18950	54	13	248	13	289	32.3	6.16	766.44	13	9923.87	9720.89	11639.2	9236.57	10163.8	11605.5	10763.7	12264.7	13033.3	10672.1	9655.62	10984.1	11047.1	9597.34	9552.94	12390.9	13713.4	10985.5	13480.2	13163.7
Q9Z1Q9	Valine--tRNA ligase OS=Mus musculus OX=10090 GN=Vars1 PE=1 SV=1	Vars	22321	28	32	190	32	1263	140.1	7.77	629.92	32	10623.5	10003.7	12737	8926.52	12873.9	10133.3	9769.66	11539.9	12044.1	9618.21	10737.9	11445.9	11241.5	12110	10815.4	10562.3	11912.8	10979.3	11521.4	12888.2
P68254	14-3-3 protein theta OS=Mus musculus OX=10090 GN=Ywhaq PE=1 SV=1	Ywhaq; LOC102634437; Gm11226; Ywhaq-ps3; Cdk5rap2	22630; 102634437; 214444	65	16	272	11	245	27.8	4.78	795.35	16	11386.1	11249	13954.8	11106.7	10411.8	10335.4	10820.8	10185.1	12371.5	9209.27	10348.2	11671.6	12420.2	10437.7	10365.4	11315.4	12200	10583.9	10713	10819
P62270	40S ribosomal protein S18 OS=Mus musculus OX=10090 GN=Rps18 PE=1 SV=3	Rps18	20084	44	9	92	9	152	17.7	10.99	280.15	9	9982.05	9281.22	12733.9	7655.81	11743.9	12116.5	10703.2	11233.5	12873.5	11818.1	10207.2	11538.6	10716.9	7937.27	9951.87	11949.2	12503.1	12792.7	12163.6	11706.2
Q80UM3	N-alpha-acetyltransferase 15, NatA auxiliary subunit OS=Mus musculus OX=10090 GN=Naa15 PE=1 SV=1	Naa15	74838	30	31	114	26	865	100.9	7.62	358.79	31	10311	10335.4	11443.5	8794.55	12193.6	10655.8	10941.5	11919.8	11728.2	10853.1	10058	10721.2	10321.7	11236.1	11094.8	11190.5	11602.6	11852.8	12209.4	12063.3
P14131	40S ribosomal protein S16 OS=Mus musculus OX=10090 GN=Rps16 PE=1 SV=4	Rps16-ps2; Rps16	100039355; 20055	51	9	63	9	146	16.4	10.21	183.21	9	9304.81	10550	16692.4	8781.33	10729	12531.1	10047.9	11618.2	12574.6	9513.82	9830.39	11047.2	11814.2	8018.1	8798.5	11917.4	13497.7	12714.3	9674.63	10940
Q9Z2I8	Succinate--CoA ligase [GDP-forming] subunit beta, mitochondrial OS=Mus musculus OX=10090 GN=Suclg2 PE=1 SV=3	Suclg2	20917	40	18	96	18	433	46.8	7.02	293.24	18	10387	12872.7	10198.1	11475.7	13728.8	11897.8	11712.8	8465.05	11860.8	12095.9	10112.1	12733.1	9983.42	11774.9	12021.2	8285.12	9570.24	12255.7	8105.87	10046.8
O88451	Retinol dehydrogenase 7 OS=Mus musculus OX=10090 GN=Rdh7 PE=1 SV=1	Rdh7	54150	42	14	91	7	316	35.6	8.09	289.61	14	7180.08	9358.16	6363.62	17774.6	10010.3	12952.2	13296.5	9198.83	9619.96	13863.2	12699.3	12476.1	13668.9	10894.5	13661.1	13428.1	11431.4	7944.39	6834.16	6410.94
P61458	Pterin-4-alpha-carbinolamine dehydratase OS=Mus musculus OX=10090 GN=Pcbd1 PE=1 SV=2	Pcbd1	13180	52	5	69	4	104	12	6.8	208.36	5	13824	12752.6	11872.1	10478	11635.8	9178.72	9826.89	10243	11593.8	8107.64	12209.4	10532.6	13089.3	13346.8	10900	10516.6	10808.8	9338.22	9589.37	9147.65
Q99LC5	Electron transfer flavoprotein subunit alpha, mitochondrial OS=Mus musculus OX=10090 GN=Etfa PE=1 SV=2	Etfa	110842	47	13	121	13	333	35	8.38	425.77	13	12648.5	13373.7	10780.6	11384.5	12819.7	12538.1	12608.2	7543.57	11320.9	11705.3	10216.9	12270	9552.44	10447	10125.2	8905.91	10382	12771.7	7635.67	9692.63
Q91WU5	Arsenite methyltransferase OS=Mus musculus OX=10090 GN=As3mt PE=1 SV=2	As3mt	57344	51	18	110	18	376	41.8	5.86	372.17	18	11642.1	11206.3	10741.5	9511.27	12000.5	9683.31	9820.28	10715	11558.8	9513.09	10436.2	10628.7	12094.3	11445.1	10574.1	11335.6	12346.5	10340.2	11555.1	11087.2
P52792	Hexokinase-4 OS=Mus musculus OX=10090 GN=Gck PE=1 SV=1	Gck	103988	29	14	153	14	465	52.1	5.29	542.51	14	12172.6	15000.6	9712.7	11242.6	10547.9	11298.1	9976.87	13849.5	9732.68	8874.74	11400.2	8837.33	10487.3	14294.7	12124	10090.9	9060.84	9101.14	9619.83	9906.66
P80318	T-complex protein 1 subunit gamma OS=Mus musculus OX=10090 GN=Cct3 PE=1 SV=1	Cct3	12462	44	26	130	25	545	60.6	6.7	424.15	26	11600.6	10227.2	10663.3	9744.45	11117.1	9872.74	9429.19	10737.3	11879.3	10776.5	10666.7	11103.6	11405.7	11353.6	11162.9	9999.43	10308.4	10511.8	11652	11749.2
Q9CY64	Biliverdin reductase A OS=Mus musculus OX=10090 GN=Blvra PE=1 SV=1	Blvra	109778	45	14	76	14	295	33.5	7.02	261.32	14	12118.9	10472.7	10899.6	8923.85	13023.4	9145.18	9656.12	10192.4	11173.2	9187.78	10231.7	11648.6	10840.9	11006.8	10306.3	10389.2	11138.4	10967.4	11628.7	12465.6
Q8VCR7	Protein ABHD14B OS=Mus musculus OX=10090 GN=Abhd14b PE=1 SV=1	Abhd14b	76491	40	8	135	8	210	22.4	6.27	504.63	8	12245.9	13055.6	11192.8	12508.2	10739.7	9434.21	9073.62	10739.6	11637.6	7957.25	12307.6	10292.3	12378.2	12376.2	10943.7	9873.56	10236.4	8771.75	9689.58	9139.93
Q8VCT3	Aminopeptidase B OS=Mus musculus OX=10090 GN=Rnpep PE=1 SV=2	Rnpep	215615	31	18	133	18	650	72.4	5.35	408.27	18	11614.9	11585.1	11619.9	9543.13	11078.7	9216.11	9619.02	10728.4	9975.07	8481.8	10423.6	11559.6	11607.1	11275.8	10577.1	10823	10700.5	10830.3	11004.2	11613.7
P38647	Stress-70 protein, mitochondrial OS=Mus musculus OX=10090 GN=Hspa9 PE=1 SV=3	Hspa9	15526	43	29	143	28	679	73.4	6.07	445.49	29	9960.48	11983.8	12136.7	11836.6	12196	13533	11216.6	7932.78	9701.03	13568	9810.79	12248.6	9677.64	9119.37	10964.1	8685.2	10168.2	12515.2	7203.16	9370.98
Q9CPV4	Glyoxalase domain-containing protein 4 OS=Mus musculus OX=10090 GN=Glod4 PE=1 SV=1	Glod4	67201	63	18	127	18	298	33.3	5.47	383.92	18	11406.7	12110.6	11761.9	10536.7	11488.9	9982.27	10195.1	11287.2	10314.9	8361.47	10944.4	10523.4	10921	11788.6	10745.4	10560.8	10665.7	9411.16	10072	10624
Q8R1B4	Eukaryotic translation initiation factor 3 subunit C OS=Mus musculus OX=10090 GN=Eif3c PE=1 SV=1	Eif3c	56347	35	32	158	32	911	105.5	5.78	542.69	32	10120.6	9109.75	11149.2	7874.55	11408.9	10020.6	11011.8	12139.3	11845.2	9651.77	9923.18	9610.06	9756.8	9901.18	9138.85	10858.5	11620.2	12234.4	11497.6	13014.2
Q61937	Nucleophosmin OS=Mus musculus OX=10090 GN=Npm1 PE=1 SV=1	Npm1	18148	42	10	93	10	292	32.5	4.77	304.19	10	9888.95	9415.42	10865.9	7126.07	11274.4	10349.9	10063.2	12787	11417.5	11920.4	9385.94	8539.62	10046.4	7852.84	9347.41	10872.7	10864.9	13579.6	12010	13650.5
Q91X44	Glucokinase regulatory protein OS=Mus musculus OX=10090 GN=Gckr PE=1 SV=3	Gckr	231103	32	16	124	16	587	64.6	6.67	452.67	16	11892.1	11525.7	9472.28	9268.16	11599.1	9909.34	10679.6	12281.6	10195.8	9107.28	10804.6	9083.43	10136.3	12336.4	10771.4	10152.7	9499.25	10131.8	10662.5	11074.5
P40124	Adenylyl cyclase-associated protein 1 OS=Mus musculus OX=10090 GN=Cap1 PE=1 SV=4	Cap1	12331	39	14	95	14	474	51.5	7.52	368.4	14	10088.5	8633	11063	8097.13	12624.6	9199.7	9321.37	9808.73	12159.7	9820.2	9229.77	10941.7	10707.8	10039.2	10634.9	10911.4	11786.9	11094.8	11641.7	12435.1
Q9CZX8	40S ribosomal protein S19 OS=Mus musculus OX=10090 GN=Rps19 PE=1 SV=3	Rps19	20085	55	9	99	9	145	16.1	10.4	270.17	9	9555.51	9004.92	12893.4	7474.78	12262.2	10576.7	10445.2	10858.5	12723.5	10381.6	9818.49	11158.6	9737.49	8021.2	8963.32	9656.38	11075.9	12172.1	11099.6	11424.1
P97429	Annexin A4 OS=Mus musculus OX=10090 GN=Anxa4 PE=1 SV=4	Anxa4	11746	58	17	117	16	319	35.9	5.57	383.06	17	10434	11056.6	11058.9	10456.8	10910.9	8807.51	9134.91	10402.5	10450.5	8131.94	10745.2	11088.1	11507.2	11344.5	10267.5	10665.4	10390.7	10018.1	10513.3	11753.5
O08808	Protein diaphanous homolog 1 OS=Mus musculus OX=10090 GN=Diaph1 PE=1 SV=1	Diap1; Diaph1	13367	24	33	108	33	1255	139.3	5.57	344.07	33	11598.1	10674.2	10799.7	8983.54	12930	8160.84	9126.67	9840.22	10869.5	8842.42	10610.5	11102.9	11906.9	11611.9	11363.9	9688.64	10331	9304.65	11065.4	10031.7
O70475	UDP-glucose 6-dehydrogenase OS=Mus musculus OX=10090 GN=Ugdh PE=1 SV=1	Ugdh	22235	41	19	139	19	493	54.8	7.56	470.65	19	11930.9	12621.5	12864.6	9395.87	8797.31	8981.91	8848.47	10664.3	11772	7678.24	10290.8	8300.85	13203.8	13634.7	11739.3	9395.87	11226.9	8793.21	9416.13	8546.82
Q61035	Histidine--tRNA ligase, cytoplasmic OS=Mus musculus OX=10090 GN=Hars1 PE=1 SV=2	Hars	15115	42	23	98	20	509	57.4	6	326.72	23	11440.5	10303.4	11646.7	8692.29	11944.4	9101.69	9192.24	10581.5	11025	8757.81	9814.69	9866.11	10273.9	11150.5	10029.1	9928.77	10481.1	9930.16	11294.4	11351.1
Q9JHW2	Omega-amidase NIT2 OS=Mus musculus OX=10090 GN=Nit2 PE=1 SV=1	Nit2	52633	53	14	100	14	276	30.5	6.9	361.43	14	11957.8	12930.1	12078.1	11162.7	11300	8756.78	8293.21	10357.4	9316.64	7866.01	11251.3	9752.92	12101.3	12666.1	10656.7	9238.17	10184.5	8522.98	9049.17	9129.65
Q7TMY8	E3 ubiquitin-protein ligase HUWE1 OS=Mus musculus OX=10090 GN=Huwe1 PE=1 SV=5	Huwe1	59026	15	64	192	64	4377	482.3	5.22	581.61	64	9764.87	9069.92	10133.5	7762.37	10803.4	9720.06	9245.51	10917.5	11674.9	10929.4	9686.97	10085.1	9650.33	10649.5	10807.4	9890.35	10666.5	10135.7	12631.5	11865.2
Q61171	Peroxiredoxin-2 OS=Mus musculus OX=10090 GN=Prdx2 PE=1 SV=3	Prdx2	21672	39	7	93	7	198	21.8	5.41	295.1	7	9890.68	10909.4	15417.2	13031.7	8111.95	11220.3	8349.54	9617.17	9503.43	8329.4	9480.98	10795.1	12018.9	8746.76	8566.91	10983.6	14313.8	9420.47	7848.67	8955.54
Q9CXF0	Kynureninase OS=Mus musculus OX=10090 GN=Kynu PE=1 SV=3	Kynu	70789	30	14	124	14	464	52.3	6.57	387.22	14	12701.2	13287.6	11185.6	11494.4	10101.5	8641.03	8179.89	9630.09	10493	7293.87	11116	9454.84	11773.4	13328.6	10858.5	8978.87	9868.04	8818.49	9040.14	8675.39
Q8R050	Eukaryotic peptide chain release factor GTP-binding subunit ERF3A OS=Mus musculus OX=10090 GN=Gspt1 PE=1 SV=2	Gspt1	14852	22	16	98	6	636	68.6	5.21	280.3	16	10290	9898.65	10912.1	8133.46	11759.7	9152.49	9433.73	10869.3	10831.4	9203.5	9472.3	10444.1	9783.13	11208.3	10308	9874.42	10222.2	10410.5	11419.9	10939.7
O35215	D-dopachrome decarboxylase OS=Mus musculus OX=10090 GN=Ddt PE=1 SV=3	Ddt	13202	52	6	97	6	118	13.1	6.54	335.62	6	14157.7	11971.9	8901.95	10542.4	11930.7	7921.69	7532.72	9197.81	11525.1	7861.14	11347.5	10979.7	11027	12544.4	9306.85	8276.57	9491.3	8629.33	10971.8	10383.4
P62301	40S ribosomal protein S13 OS=Mus musculus OX=10090 GN=Rps13 PE=1 SV=2	Rps13; Rps13-ps1; LOC102642137	68052; 625298; 102642137	46	8	61	8	151	17.2	10.54	167.17	8	9519.62	8983.38	12841.5	7496.24	11556.2	10573.2	10595.4	11278.3	11444.3	9300.95	10219.9	9655.25	9704.01	7879.77	7971.79	10101.2	10855	12969.6	9756.25	10874.1
Q924Y0	Gamma-butyrobetaine dioxygenase OS=Mus musculus OX=10090 GN=Bbox1 PE=1 SV=1	Bbox1	170442	41	16	107	16	387	44.7	6.92	307.89	16	11520.3	13369.7	12693.3	10840.8	11495.6	8089.42	7129.36	9481.54	8467.32	7311.89	12333.8	10689	11436.9	14221.8	13011.7	7869.94	8246.28	6775.28	8682.25	9142.81
Q9CYZ2	Tumor protein D54 OS=Mus musculus OX=10090 GN=Tpd52l2 PE=1 SV=1	Tpd52l2	66314	59	11	87	11	220	24	6.15	291.12	11	9154.8	12952.4	6106.03	12117.6	10343.5	6802.26	9304.3	7539.97	7614.8	12636.4	10861.6	10654.5	12665.1	10870.5	12112.7	14373.6	9880.47	8945.4	10337.1	6736.96
Q9D1A2	Cytosolic non-specific dipeptidase OS=Mus musculus OX=10090 GN=Cndp2 PE=1 SV=1	Cndp2	66054	41	15	117	15	475	52.7	5.66	399.49	15	10805.6	9952.25	10805.1	8207.25	11282.9	9142.67	9328.21	9552.86	9734.48	9164.22	9087.54	10321.3	10488.5	10339.9	9474.81	10066.2	10156	10965.6	10901	11733.4
Q8VEK3	Heterogeneous nuclear ribonucleoprotein U OS=Mus musculus OX=10090 GN=Hnrnpu PE=1 SV=1	Hnrnpu	51810	25	20	103	20	800	87.9	6.24	317.46	20	9612.7	9796.32	14433.9	9727.21	10800.4	11792	9890.94	11110.4	8606.51	9133.12	8549.21	11167.5	9317.23	7145.93	8251.42	8647.71	8509.7	15002.4	9162.98	10354.1
E9PV24	Fibrinogen alpha chain OS=Mus musculus OX=10090 GN=Fga PE=1 SV=1	Fga	14161	28	19	121	19	789	87.4	6.11	365.3	19	4896.67	4374.41	6148.61	7147.74	7856.95	16971.1	11976.2	18420.1	10668.3	15675.3	4313.06	6261.48	4321.67	4507.89	4856.47	13456.3	8721.32	24426.2	10429.6	14345
Q9Z2Y8	Pyridoxal phosphate homeostasis protein OS=Mus musculus OX=10090 GN=Plpbp PE=1 SV=1	Prosc; Plpbp	114863	42	13	84	13	274	30	8.27	262.24	13	11976.7	11207.8	10209.9	9254.35	11524.6	8730.17	8999.83	10488.2	10642.4	8402.21	10428	9434.39	9792.1	11311.4	9704.8	8763.18	8820.81	9069.27	10194	10472.8
O35660	Glutathione S-transferase Mu 6 OS=Mus musculus OX=10090 GN=Gstm6 PE=1 SV=4	Gstm6	14867	53	13	183	9	218	25.6	6.24	509.68	13	12791.9	12186.3	12072.1	11084.5	10383.8	8947.09	8757.69	10216.8	9847.24	8599.15	10802.9	9241.33	11823.5	11413.2	9879.63	7485.1	8358.89	8683.66	9299.92	6957.38
P80315	T-complex protein 1 subunit delta OS=Mus musculus OX=10090 GN=Cct4 PE=1 SV=3	Cct4	12464	35	20	106	19	539	58	8.02	341.2	20	10805.7	9394.27	10032.4	9085.06	10289.9	9204.36	9080.86	9846.48	11058	9120.13	9772.13	9928.34	10317.8	10953.1	10090.1	9169.52	9908.28	9651.96	10283.8	10617.6
Q922E4	Ethanolamine-phosphate cytidylyltransferase OS=Mus musculus OX=10090 GN=Pcyt2 PE=1 SV=1	Pcyt2	68671	34	14	104	14	404	45.2	6.58	318.77	14	12585.5	13264.3	11030.4	10322.8	12019.3	8331.55	7819.55	10410.1	8493.54	7307.69	10865.5	8531.51	11476.6	13210.8	11656.1	8201.45	8918.21	7984.63	8435.87	7695.66
P35293	Ras-related protein Rab-18 OS=Mus musculus OX=10090 GN=Rab18 PE=1 SV=2	Rab18	19330	64	11	95	11	206	23	5.36	334.77	11	5580.7	6070.76	4507.81	10203.4	6615.48	8554.55	17829.3	10822.5	5700.44	14189.2	10713.6	12055.3	10400	10708.3	16301.7	11776.8	6630.01	8020.91	13970	7748.86
P70349	Histidine triad nucleotide-binding protein 1 OS=Mus musculus OX=10090 GN=Hint1 PE=1 SV=3	Hint1	15254	39	4	65	4	126	13.8	6.87	228.34	4	12710	10190.8	10216.5	8808.84	12432.4	7600.1	7999.59	9094.33	10289.6	7944.07	11171.8	10173.2	10576.7	11560.2	9811.91	9040.94	9022.2	8933.48	10113.9	9988.64
O35381	Acidic leucine-rich nuclear phosphoprotein 32 family member A OS=Mus musculus OX=10090 GN=Anp32a PE=1 SV=1	Anp32a	11737	34	11	90	5	247	28.5	4.07	269.48	11	10225.2	7886.85	10634.7	7861.42	10753.7	8598.88	9186.85	9594.07	11537.7	9460.76	10022.5	11023.1	9703.57	9679.56	9227.12	9452.25	9384	10475.8	11436.2	11466.3
Q64378	Peptidyl-prolyl cis-trans isomerase FKBP5 OS=Mus musculus OX=10090 GN=Fkbp5 PE=1 SV=1	Fkbp5	14229	35	17	91	17	456	50.9	7.8	292.08	17	7939.1	6596.73	7608.63	6970.03	8341.23	10124.6	11845.4	13708.4	12332.3	9082.8	8011.65	8063.33	7094.43	9149.79	8041.87	11457.1	12960.7	11780.9	12703.2	13249.9
Q8BK64	Activator of 90 kDa heat shock protein ATPase homolog 1 OS=Mus musculus OX=10090 GN=Ahsa1 PE=1 SV=2	Ahsa1	217737	57	17	144	17	338	38.1	5.53	448.26	17	10036.2	10391.4	12065.5	9310.3	9534.54	8190.92	8623.8	9211.39	9953.76	8241.52	9521.04	10611.2	11298.2	10677.1	10422.9	9908.21	10762.9	8848.18	9542.18	9831.64
Q80W22	Threonine synthase-like 2 OS=Mus musculus OX=10090 GN=Thnsl2 PE=1 SV=1	Thnsl2	232078	40	18	90	18	483	54.2	6.39	286.9	18	13023.2	10603.9	11189.2	9041.46	10481.2	8014.74	8929.93	8735.73	10141.4	8157.62	9555.29	10137.2	11206.8	10745.7	10191.6	9069.83	8911.77	8700.54	9994.22	8849.11
P42225	Signal transducer and activator of transcription 1 OS=Mus musculus OX=10090 GN=Stat1 PE=1 SV=1	Stat1	20846	34	25	113	25	749	87.1	5.58	356.8	25	9179.52	7999.1	7318.63	7385.33	8633.77	11694.6	10779.3	11040	13023.4	10411.1	6429.98	9673.29	8064.75	6343.78	7590.81	12213.2	10959.1	12183.8	13255.1	11367.9
Q9WUU7	Cathepsin Z OS=Mus musculus OX=10090 GN=Ctsz PE=1 SV=1	Ctsz	64138	30	8	79	8	306	34	6.6	260.51	8	8256.43	8989.16	15741.3	13321.9	8886.9	9857.52	9151.17	7433.8	8633.19	7338.38	8115.23	10831.6	10791	8505.9	7726.61	11509.5	11008.3	10711.6	7632.01	10589.6
Q80SU7	Interferon-induced very large GTPase 1 OS=Mus musculus OX=10090 GN=Gvin1 PE=1 SV=1	Gm4070; Gvin1	100042856; 74558	20	50	135	50	2427	280.6	6.57	399.79	50	2793.49	3176.84	3162.18	5388.52	3470.35	22408.7	15898.7	9449.83	4746.54	31636.7	3394.13	4752.76	3403.84	2453.32	4655.79	13815.6	6235	19483	20371.1	14111
Q61838	Pregnancy zone protein OS=Mus musculus OX=10090 GN=Pzp PE=1 SV=3	Pzp	11287	17	24	87	23	1495	165.7	6.68	303.18	24	8046.44	6803.48	8535.85	13702.8	8664.66	13177.6	10326.5	11479.8	9346.76	10227	6729.99	10260.8	5905.77	7194.23	6703.41	11452	11506.8	13535.7	7976.12	13091
Q6ZWN5	40S ribosomal protein S9 OS=Mus musculus OX=10090 GN=Rps9 PE=1 SV=3	Rps9	76846	50	11	85	11	194	22.6	10.65	230.01	11	9420.24	8795.52	11755.4	7592.95	10976.5	10090.3	9563.89	10461.7	10456.6	8963.66	10545	10323.4	8630.24	6726.2	7651.12	8695.29	9717.16	12306.8	9266.6	11478.5
Q9DBM2	Peroxisomal bifunctional enzyme OS=Mus musculus OX=10090 GN=Ehhadh PE=1 SV=4	Ehhadh	74147	32	21	94	21	718	78.3	9.13	328.65	21	8039.35	9510.88	8375.02	13275.3	8726.59	12302.2	12599	7624.88	7897.15	13003.5	11942	10743.4	9644.57	9817.14	11312.1	8405.29	6757.65	7789.98	7341.87	8005.53
Q99PT1	Rho GDP-dissociation inhibitor 1 OS=Mus musculus OX=10090 GN=Arhgdia PE=1 SV=3	Arhgdia	192662	35	8	134	8	204	23.4	5.2	389.53	8	10013.5	9279.98	10060.4	8557.69	11241.4	8221.69	10297.3	10093	9876.02	7931.1	8932.79	9613.61	8947.5	8754.61	8024.27	9516.42	9535.03	11538.9	9950	12338.9
A3KMP2	Tetratricopeptide repeat protein 38 OS=Mus musculus OX=10090 GN=Ttc38 PE=1 SV=2	Ttc38	239570	36	15	159	15	465	52.2	6.3	548.31	15	12277.5	11291	9273.94	9053.5	10741.4	7545.63	7987.45	9398.99	10485.1	7738.77	10724.8	10106.8	10139.1	11957.8	10063	8044.71	8617.84	8402.81	9592.03	9234.48
Q9R1P0	Proteasome subunit alpha type-4 OS=Mus musculus OX=10090 GN=Psma4 PE=1 SV=1	Psma4	26441	40	11	72	11	261	29.5	7.72	236.27	11	10589.8	9342.14	9111.32	7752.45	9826.17	8364.36	9024.65	9759.06	11751.5	8500.73	9311.02	9324.35	9283.14	10986.5	10170.1	9008.73	10100.2	9691.48	10455.3	10279.1
Q8VCT4	Carboxylesterase 1D OS=Mus musculus OX=10090 GN=Ces1d PE=1 SV=1	Ces1d	104158	29	14	114	11	565	61.7	6.61	369.38	14	8093.66	8386.15	17214.9	12381.9	12221.6	11385.9	11730.4	7489.23	7393.25	8157.53	9902.79	12912.2	8668.29	8259.59	9637.91	9386.49	8497.31	8515.19	5576.89	6681.18
O08601	Microsomal triglyceride transfer protein large subunit OS=Mus musculus OX=10090 GN=Mttp PE=1 SV=2	Mttp	17777	33	28	133	28	894	99	7.62	453.65	28	7972.54	8122.24	12228.5	10782	12273.2	12085.8	11941.4	7763.56	7341.47	11038.3	8750.54	10054.6	8189.55	7673.53	9932.43	10427.2	9554.77	11101.3	7255.59	7954.73
P52825	Carnitine O-palmitoyltransferase 2, mitochondrial OS=Mus musculus OX=10090 GN=Cpt2 PE=1 SV=2	Cpt2	12896	31	19	97	19	658	73.9	8.37	315.31	19	4544.34	7660.19	4312.38	10240	9803.01	13744.7	15114.9	7552.56	6150.89	20972	7749.59	11932.7	7327.99	7874.51	12853.4	10489.3	8470.53	9491.21	8923.14	7213.83
Q3TTY5	Keratin, type II cytoskeletal 2 epidermal OS=Mus musculus OX=10090 GN=Krt2 PE=1 SV=1	Krt2	16681	10	11	174	7	707	70.9	8.06	489.1	11	3894	18832.3	6009.51	16689.6	4611.81	8074.69	12572.7	10395.2	5278.88	13845.6	11515.7	7754.3	12372.6	5730.32	7830.99	9764.96	9031.1	5598.97	13044.4	9521.29
Q9DBG5	Perilipin-3 OS=Mus musculus OX=10090 GN=Plin3 PE=1 SV=1	Plin3	66905	45	17	145	17	437	47.2	5.62	434.55	17	8875.16	11267	6584.13	10946.4	10597	10080.7	8827.37	9967.78	7690.27	17287	11264.7	9280.19	9399.93	7353.42	12028.1	7580.99	7871.47	8990.58	8461.06	7628.84
Q8QZT1	Acetyl-CoA acetyltransferase, mitochondrial OS=Mus musculus OX=10090 GN=Acat1 PE=1 SV=1	Acat1	110446	45	16	102	16	424	44.8	8.51	340.73	16	7896.73	10951.4	10136.9	11813.4	11165.1	11053.3	10000.1	6976.01	8489.28	10817.5	9757.97	11685.2	8560.74	10261.9	10769.8	8198.96	9627.65	9251.97	6003.68	8325.17
O54754	Aldehyde oxidase 1 OS=Mus musculus OX=10090 GN=Aox1 PE=1 SV=2	Aox1	11761	22	31	110	29	1333	146.6	7.02	339.11	31	11562	11991.7	12908	9708.71	9430.94	7501.14	8082.84	9466.7	9404.46	7126.13	10031.8	9737.58	10731.2	13925.7	12382.2	7125.25	8112.14	6411.01	8252.77	7242.15
Q61781	Keratin, type I cytoskeletal 14 OS=Mus musculus OX=10090 GN=Krt14 PE=1 SV=2	Krt14	16664	39	22	226	2	484	52.8	5.17	551.58	22	4070.74	16803.6	5277.07	12787.1	5378.52	7679.68	15167	9724.48	6348.07	17109.8	9933.55	8720.57	6431.29	5609.35	10508.2	8570.42	10984.1	5716.88	14155.2	9428.23
Q03265	ATP synthase subunit alpha, mitochondrial OS=Mus musculus OX=10090 GN=Atp5f1a PE=1 SV=1	Atp5a1	11946	33	20	91	20	553	59.7	9.19	260.75	20	4338.97	5734.74	5680.28	18442.4	6736.2	12398	18671	5285.08	6664.04	11692.3	11514.5	12446.3	8253.82	7070.66	13883.6	12221.3	11757.3	6838.54	5801.02	4813.69
Q9R1P4	Proteasome subunit alpha type-1 OS=Mus musculus OX=10090 GN=Psma1 PE=1 SV=1	Psma1	26440	47	13	136	13	263	29.5	6.46	372.06	13	10302.4	8940.72	9024.77	7680.08	9789.54	8414.62	8951.07	9523.26	11586.1	8122.57	8980.64	9093.55	9687.38	10663.3	9612.09	9246.94	10169.6	9265.16	10597.1	10042.9
P25444	40S ribosomal protein S2 OS=Mus musculus OX=10090 GN=Rps2 PE=1 SV=3	Rps2; Rps2-ps13	16898; 546298	43	13	63	13	293	31.2	10.24	172.54	13	8792.68	8549.88	11856.1	7193.51	9787.39	10265.1	9061.83	10270.5	11496.5	8025.4	9589	9732.79	9503.58	7104.04	7745.46	10207.7	10906.8	10509.7	9369.56	9725.61
P53810	Phosphatidylinositol transfer protein alpha isoform OS=Mus musculus OX=10090 GN=Pitpna PE=1 SV=2	Pitpna	18738	53	16	78	13	271	31.9	6.37	259.87	16	9723.45	8661.13	8381.97	8769.35	10331.5	9344.07	10106.6	9214.44	9516.09	8969.91	9202.36	9726.65	8834.26	9267.44	9623.07	8950.19	9245.55	10210.6	10303.7	10519.6
Q99L45	Eukaryotic translation initiation factor 2 subunit 2 OS=Mus musculus OX=10090 GN=Eif2s2 PE=1 SV=1	Eif2s2	67204	60	19	110	19	331	38.1	5.8	331.85	19	8721.68	8046.18	9835.62	6862.31	11300.8	8501.98	9102.78	10306.5	11217	9094.28	8872.71	9958.59	9006.72	8746.77	8524.19	8820.37	9986.99	10262.6	10246.8	10684.8
Q9WVJ2	26S proteasome non-ATPase regulatory subunit 13 OS=Mus musculus OX=10090 GN=Psmd13 PE=1 SV=1	Psmd13	23997	38	17	78	17	376	42.8	5.71	233.7	17	9584.86	8945.87	9127.41	8066.06	9358.59	8992.69	8938.28	9782.91	11391.4	8025.55	9220.91	8177.24	8888.51	11365.9	9243.03	9553.67	9564.91	9014.47	10197.9	9936.13
Q8CHT0	Delta-1-pyrroline-5-carboxylate dehydrogenase, mitochondrial OS=Mus musculus OX=10090 GN=Aldh4a1 PE=1 SV=3	Aldh4a1	212647	23	14	108	14	562	61.8	8.24	293.73	14	10342	11222	8401.32	10081.6	10453	11291.9	10161.7	6944.05	9577.29	10871.4	8900.57	9897.39	8463.59	9488.02	9340.66	8006.7	8622.56	11157	6017.34	8009.71
P61027	Ras-related protein Rab-10 OS=Mus musculus OX=10090 GN=Rab10 PE=1 SV=1	Rab10	19325	47	10	108	7	200	22.5	8.38	355.18	10	4552.62	5838.01	4316.75	14198.4	5576.33	13248.4	14386.2	8262.36	4916.71	18280.5	10325.8	8174.93	7359.37	7036.36	10865.2	13881.9	7874.95	9883.48	10641.6	6905.26
Q9R1J0	Sterol-4-alpha-carboxylate 3-dehydrogenase, decarboxylating OS=Mus musculus OX=10090 GN=Nsdhl PE=1 SV=1	Nsdhl	18194	29	9	67	9	362	40.7	7.85	208.48	9	4835.72	6429.14	5548.07	18255.7	6595.13	7194.41	9724.64	6651.37	2985.34	11384.6	14293.2	11925.7	13555.5	10810.2	17738.4	11114.7	7988.46	6552.68	9053.45	3652.53
P0DP27	Calmodulin-2 OS=Mus musculus OX=10090 GN=Calm2 PE=1 SV=1	Calm3; Calm1; Calm2	12315; 12313; 12314	30	5	94	5	149	16.8	4.22	267.09	5	10346.8	9762.35	9961.86	9305.93	10112.2	8169.58	9822.95	9167.02	9340.77	7901.54	9653.15	9308.07	10157.4	9035.28	7566.45	9691.25	9091.52	9915.86	7844.94	10085.5
P18760	Cofilin-1 OS=Mus musculus OX=10090 GN=Cfl1 PE=1 SV=3	Cfl1	12631	49	8	152	6	166	18.5	8.09	430.6	8	7993.48	9474.42	10767.4	9418.64	8781.98	9065.51	8800.67	10087.1	9245.07	7634.08	8077.33	8164.7	9374.05	8411.94	8196.44	10436.2	10827.9	10843.5	9119.02	11038.2
Q9D826	Peroxisomal sarcosine oxidase OS=Mus musculus OX=10090 GN=Pipox PE=1 SV=1	Pipox	19193	46	17	89	17	390	43.8	7.55	273.62	17	9181.53	10115.6	9936.84	11828.9	10986.6	10108.3	7288.81	7252.71	9750.19	10072.8	9879.57	8454.56	10391.1	10757.5	10004.9	7892.34	7675.63	8415.35	7380.51	8183.9
Q60866	Phosphotriesterase-related protein OS=Mus musculus OX=10090 GN=Pter PE=1 SV=1	Pter	19212	44	13	118	13	349	39.2	6.67	421.24	13	11796.2	9597.97	11771.6	8781.8	13706	7049.95	8013.67	8175.26	8974.26	7265.94	9096.46	9856.22	9909.6	9816.33	8867.98	7622.11	8505.51	8545.05	8880.34	9155.51
P21614	Vitamin D-binding protein OS=Mus musculus OX=10090 GN=Gc PE=1 SV=2	Gc	14473	42	16	91	16	476	53.6	5.5	329.48	16	8693.27	7129.58	10017.1	11591.9	11527.6	12812.6	11880.7	7308.46	7181.95	10608.2	7247.39	10795.1	6508.97	7154.2	7761.71	9985.75	9479.61	12222.4	6777.98	8550.26
Q8VCM7	Fibrinogen gamma chain OS=Mus musculus OX=10090 GN=Fgg PE=1 SV=1	Fgg	99571	27	11	88	11	436	49.4	5.86	265.89	11	4295.59	4151.39	5685.64	6714.23	7389.57	16057.3	11348.8	17943.5	10053.4	14123.4	3713.8	5292.98	3892.24	4010.34	3915.26	11608.5	7791.78	23709.9	9689.09	13727.7
O55137	Acyl-coenzyme A thioesterase 1 OS=Mus musculus OX=10090 GN=Acot1 PE=1 SV=1	Acot1	26897	27	11	102	3	419	46.1	6.58	343.83	11	10977.9	10199.1	10652.2	10838.6	5806.02	7808.05	9523.72	8276.3	8416.89	7402.99	11350.4	11277.7	9888.76	11709.2	11537.3	7451.77	7242.98	6073.58	8792.83	9784.27
P97872	Flavin-containing monooxygenase 5 OS=Mus musculus OX=10090 GN=Fmo5 PE=1 SV=4	Fmo5	14263	39	21	98	21	533	60	8.73	313.76	21	5343.06	7274.25	3458.21	14677	8622.16	10502.4	12912.6	6736.53	6167.76	18339.9	12527.3	9217.37	8667.39	10074.8	16204.3	9277.66	7236.89	6053.14	6426.91	4420.77
Q8K1M6-3	Isoform 3 of Dynamin-1-like protein OS=Mus musculus OX=10090 GN=Dnm1l	Dnm1l	74006	52	35	104	35	699	78	6.81	361.81	35	9737.91	9151.3	9149.24	7149.3	8480.93	8239.41	8579.94	9427.24	10017.4	8442.74	8838.48	9696.61	9872.35	9271.21	9665.67	9637.26	9665.37	8832.34	9565.24	10517.9
P51150	Ras-related protein Rab-7a OS=Mus musculus OX=10090 GN=Rab7a PE=1 SV=2	Rab7	19349	65	12	85	12	207	23.5	6.7	272.47	12	4327.16	6128.77	5231.04	10859.4	6449.23	10490	14882	10004	6359.53	15513.5	7698.56	9176.44	7383.79	6623.42	9664.15	14327.9	9055.38	9000.72	12488.8	8261.22
Q68FL6	Methionine--tRNA ligase, cytoplasmic OS=Mus musculus OX=10090 GN=Mars1 PE=1 SV=1	Mars	216443	29	28	101	28	902	101.4	7.14	299.28	28	9052.85	8558.28	10052.5	7665.41	9842.89	8356.33	7997.18	9052.13	10685.2	7958.91	8608.28	9127.31	9400.67	10467.2	9792.09	8982.1	9943.8	8664.88	9922.23	9529.54
Q9R0H0	Peroxisomal acyl-coenzyme A oxidase 1 OS=Mus musculus OX=10090 GN=Acox1 PE=1 SV=5	Acox1	11430	36	20	110	20	661	74.6	8.48	384.88	20	9549.25	9958.93	9245.59	14625.1	8671.27	11678.6	9561.66	7123.16	6835.39	9708.97	11513	7940.4	9577.59	10189.8	10181.6	8010.6	6456.66	8742.75	6397.49	7194.73
P70441	Na(+)/H(+) exchange regulatory cofactor NHE-RF1 OS=Mus musculus OX=10090 GN=Slc9a3r1 PE=1 SV=3	Slc9a3r1	26941	54	18	105	18	355	38.6	5.9	364.04	18	8847.81	7607.32	7170.2	6259.87	8775.25	11644.6	10463.5	10950.2	10741.4	11978	7108.37	7350.97	7627.72	6537.21	7257.58	10560.3	9040.69	10919	10551.6	11614.6
P62702	40S ribosomal protein S4, X isoform OS=Mus musculus OX=10090 GN=Rps4x PE=1 SV=2	Rps4x	20102	38	11	66	11	263	29.6	10.15	210.47	11	8273.81	8707.88	12930.1	7159.52	9442.08	10163.3	8676.96	10621.1	9918.74	8149.15	9171.62	8848.26	8985.29	6856.22	7146.98	8687.62	10185.3	11058.6	7976.06	9926.03
Q9DC50	Peroxisomal carnitine O-octanoyltransferase OS=Mus musculus OX=10090 GN=Crot PE=1 SV=1	Crot	74114	26	18	102	18	612	70.2	6.73	292.09	18	9209.29	7120.22	10033.3	10199.6	11605.6	6296.93	7480.35	7357.5	7922.54	8932.04	11796.7	9843.25	9463.11	12363.4	12314.6	7503.72	8154.14	7294.58	7994.1	9364.92
P51174	Long-chain specific acyl-CoA dehydrogenase, mitochondrial OS=Mus musculus OX=10090 GN=Acadl PE=1 SV=2	Acadl	11363	37	15	83	15	430	47.9	8.31	290.64	15	10356.3	10443	8903.24	9413.29	10624.6	11264	11235.8	6209.66	8971.46	10530.2	8321.42	9948.13	7372.66	8358.65	8090.82	7743.85	8902.23	11165.7	5876.56	8453.52
P58044	Isopentenyl-diphosphate Delta-isomerase 1 OS=Mus musculus OX=10090 GN=Idi1 PE=1 SV=1	Idi1; LOC102635781; Gm38481	319554; 102635781	20	5	51	5	227	26.3	6.16	179.4	5	10893.9	7046.06	10330.2	8811.58	15182.3	6707.26	5096.99	8491.2	5915.45	7093.09	12241.2	10645.8	10149.2	13011.2	14551.1	6521.99	7346.53	7283.79	8371.91	6481.65
Q8QZS1	3-hydroxyisobutyryl-CoA hydrolase, mitochondrial OS=Mus musculus OX=10090 GN=Hibch PE=1 SV=1	Hibch	227095	35	13	72	13	385	43	8.06	237.52	13	9724.35	11719.8	9307.71	9311.72	9410.89	9292.53	8639.2	8067.62	7414.91	8240.9	9448.98	8897.95	9872.24	10992.7	9808.81	7806.99	8675.43	9146.26	7307.66	8463.05
P51660	Peroxisomal multifunctional enzyme type 2 OS=Mus musculus OX=10090 GN=Hsd17b4 PE=1 SV=3	Hsd17b4	15488	29	20	102	20	735	79.4	8.57	320.66	20	6765.85	8104.47	7859.58	15785.3	7740.14	12043.3	12842.5	6431.06	7117.13	9904.97	11810.5	10654.9	8409.93	7956.02	10215	10215.7	7179.01	6799.15	6474.03	6824.47
P70168	Importin subunit beta-1 OS=Mus musculus OX=10090 GN=Kpnb1 PE=1 SV=2	Kpnb1	16211	25	21	98	21	876	97.1	4.78	342.04	21	9204.39	8897.17	9966.52	7276.1	8935.07	9579.57	8009.12	8970.88	9240.75	8872.75	8210.32	8263.86	9701.04	8605.79	8600.88	10515.1	9788.4	9142.53	9748.41	9568.61
Q9ERU9	E3 SUMO-protein ligase RanBP2 OS=Mus musculus OX=10090 GN=Ranbp2 PE=1 SV=2	Ranbp2	19386	20	58	150	57	3053	340.9	6.18	464.97	58	9148.95	9006.74	10104.2	6766.77	10303	8431.7	7583.35	9373.07	8853.61	9362.32	8537.73	9655.46	9478.01	8278.87	8759.12	8489.32	8907.44	9658.58	9407.26	10494.7
A2AN08	E3 ubiquitin-protein ligase UBR4 OS=Mus musculus OX=10090 GN=Ubr4 PE=1 SV=1	Ubr4	69116	13	67	165	67	5180	571.9	6.06	505.2	67	8771.16	8477.85	8895.94	7785.34	9150.06	8445.62	8300.13	9612.51	10184.6	8056.82	8575.55	8474.31	9092.73	9737.25	9183.63	9037.46	9708.41	8428.14	10089.7	9870.3
Q9DBT9	Dimethylglycine dehydrogenase, mitochondrial OS=Mus musculus OX=10090 GN=Dmgdh PE=1 SV=1	Dmgdh	74129	29	22	101	22	869	97.2	7.88	346	22	10035.7	11373.6	9215.34	10696.7	8159.25	11633.9	10028.9	7071.66	9179.93	10061.3	8254.55	8220.65	8049.3	8753.1	8620.25	7611.76	8616.45	10613.4	5727.96	7210.49
Q99KK7	Dipeptidyl peptidase 3 OS=Mus musculus OX=10090 GN=Dpp3 PE=1 SV=2	Dpp3	75221	30	22	118	22	738	82.8	5.38	349.68	22	10338.8	10055.2	10209.7	8198.54	9953.82	7495.04	7351.28	8913.03	8982.77	7539.59	9027.63	9328.71	9288	10367.1	9394.31	7549.8	8265.06	8494.21	8759.4	9081.69
O88685	26S proteasome regulatory subunit 6A OS=Mus musculus OX=10090 GN=Psmc3 PE=1 SV=2	Psmc3	19182	42	16	99	16	442	49.5	5.19	313.24	16	9106.19	8558.93	9451.53	7393.69	8237.89	8531.82	7967.57	9237.59	10262.6	7296	8027.16	8099.76	9321.22	9737.37	8433.32	9423.13	10003.3	8498.34	9525.13	9312.28
O88569	Heterogeneous nuclear ribonucleoproteins A2/B1 OS=Mus musculus OX=10090 GN=Hnrnpa2b1 PE=1 SV=2	Hnrnpa2b1	53379	56	16	107	14	353	37.4	8.95	326.54	16	9985.41	8087.84	13442.4	9544.04	6546.61	15099.1	10610.5	10217.6	5489.71	8739.83	7819.76	7356.4	5135.77	3309.09	3873.05	6710.62	6199.14	22265.2	6171.06	9784.04
Q99KI0	Aconitate hydratase, mitochondrial OS=Mus musculus OX=10090 GN=Aco2 PE=1 SV=1	Aco2	11429	39	25	94	25	780	85.4	7.93	328.32	25	8550.46	10834.9	8415.09	10221.8	9523.1	10612.4	9130.23	6573.06	8921.31	10174.5	8418.82	10007.4	7712.5	8790.58	9175.21	7005.98	8087.22	9873.89	6206.88	7958.06
Q9CWS0	N(G),N(G)-dimethylarginine dimethylaminohydrolase 1 OS=Mus musculus OX=10090 GN=Ddah1 PE=1 SV=3	Ddah1	69219	49	12	114	11	285	31.4	5.97	381.32	12	10422.7	10319	8500.97	8621.71	7740.7	8873.98	7840.38	8999.38	10857.7	6879.34	9091.61	8004.49	10029.1	9500.11	8651.14	9137.67	8491.99	7222.51	8948.41	8007.61
Q61990	Poly(rC)-binding protein 2 OS=Mus musculus OX=10090 GN=Pcbp2 PE=1 SV=1	Pcbp2	18521	43	12	124	7	362	38.2	6.79	413.24	12	9403.66	8489.47	10443.7	7001.07	8315.22	11228.5	9828.58	9636.22	8465.57	8794.83	8240.59	8357.64	7618.49	5584.89	6136.57	8582.85	8174.5	12763.2	8685.14	9935.51
Q9QWL7	Keratin, type I cytoskeletal 17 OS=Mus musculus OX=10090 GN=Krt17 PE=1 SV=3	Krt17	16667	39	23	159	6	433	48.1	5.06	466.64	23	3977.32	12443.1	5031.54	14345.7	6320.25	6831.12	20653.1	7883.82	5723.7	10851.6	10235.9	9051.08	7538.58	5371.72	7812.89	6690.74	9749.23	5732.66	11490.3	7911.03
Q9JI75	Ribosyldihydronicotinamide dehydrogenase [quinone] OS=Mus musculus OX=10090 GN=Nqo2 PE=1 SV=3	Nqo2	18105	31	7	63	7	231	26.2	7.01	204.41	7	11873.6	10845.9	7341.6	8770.65	8921.41	7368.78	7619.47	9202.89	9407.42	7471.99	10079.1	7184.06	9470.76	10819.5	8801.95	7963.38	7700.01	8101.03	8134.08	8472.21
P62196	26S proteasome regulatory subunit 8 OS=Mus musculus OX=10090 GN=Psmc5 PE=1 SV=1	Psmc5	19184	53	20	118	18	406	45.6	7.55	358.8	20	9633.96	9003.21	8319.49	7832.79	8633.23	7766.98	8486.51	9672.14	10052.2	7288.42	9129.9	8317.54	8219.55	10289.1	8760.35	7933.26	8755.27	8308.4	9348.56	9668.79
Q99JW2	Aminoacylase-1 OS=Mus musculus OX=10090 GN=Acy1 PE=1 SV=1	Acy1	109652	42	16	100	16	408	45.8	6.32	335.63	16	11357	9968.73	9017.02	8625.81	9369.23	7488.08	7257.94	8123.01	9309.2	7218.25	9441.71	8338.24	10361.7	10038.3	8779.74	8033.73	8387.68	7985.73	8075.6	8023.93
P51859	Hepatoma-derived growth factor OS=Mus musculus OX=10090 GN=Hdgf PE=1 SV=2	Hdgf	15191	68	14	144	13	237	26.3	4.83	489.74	14	8551.74	8914.76	8356.26	7041.85	9021.6	7234.23	8044.55	9172.26	9758.32	8286.06	8244.9	8567.16	9047.14	9052.36	9007.61	9144.61	9202.15	8560.79	9792.12	9420.63
Q9ER72	Cysteine--tRNA ligase, cytoplasmic OS=Mus musculus OX=10090 GN=Cars1 PE=1 SV=2	Cars	27267	37	29	112	29	831	94.8	6.76	383.2	29	8272.56	7723.49	11532.2	6660.6	12175.6	7497.19	7815.93	8578.97	8249.65	7688.46	8009.77	9406.35	8528.97	9034.96	8834.85	8476.13	8611.91	7874.06	9754.07	9414.79
Q8CAY6	Acetyl-CoA acetyltransferase, cytosolic OS=Mus musculus OX=10090 GN=Acat2 PE=1 SV=2	Acat2	110460	41	10	91	10	397	41.3	7.5	268.98	10	10640.1	9353.31	9573.47	7840.9	9582.05	7153.34	6567.64	8195.72	9736.12	7421.97	9403.75	8201.17	9922.2	10997.1	9773.76	7675.89	8524.46	7407.4	8189.83	7648.25
O35685	Nuclear migration protein nudC OS=Mus musculus OX=10090 GN=Nudc PE=1 SV=1	Nudc	18221	52	16	149	16	332	38.3	5.26	452.7	16	9130.84	8076.4	9474.61	7059.81	9228.74	7180.67	8237.72	7868.27	9371.79	7798.63	7817.91	9611.71	9117.94	8813.56	8885.37	9001.4	9341.59	8485.43	9858.55	8968.63
P53811	Phosphatidylinositol transfer protein beta isoform OS=Mus musculus OX=10090 GN=Pitpnb PE=1 SV=2	Pitpnb	56305	44	14	84	11	271	31.5	6.95	243.54	14	8709.3	9082.19	8458.67	9613.86	8865.31	9253.95	9566.66	8415.6	7588.31	9242.54	8926.55	8018.92	9322.42	8613.48	8244.29	8612.75	8473.38	7848.58	8246.09	8185.42
Q64514	Tripeptidyl-peptidase 2 OS=Mus musculus OX=10090 GN=Tpp2 PE=1 SV=3	Tpp2	22019	24	30	89	30	1262	139.8	6.58	281.46	30	9711.96	8742.79	8049.24	8297.16	9237.23	9392.69	8042.78	9159.42	8817.54	7689.81	9447.27	7968.45	7985.8	9875.48	8539.69	8114.2	8483.76	7560.78	9014.42	8850.1
P47757-4	Isoform 3 of F-actin-capping protein subunit beta OS=Mus musculus OX=10090 GN=Capzb	Capzb	12345	33	12	135	12	301	33.7	6.43	425.7	12	8176.62	8648.16	10087.5	8683.24	8922.13	7958.16	7446.11	8396.21	8786.34	8267.38	8314.89	8810.84	9466.4	8150.44	8640.43	8644.13	9375.56	8943.35	8528.65	8728.81
Q9QUR6	Prolyl endopeptidase OS=Mus musculus OX=10090 GN=Prep PE=1 SV=1	Prep	19072	39	25	134	25	710	80.7	5.73	406.89	25	9412.73	8657.34	10793.6	7362.98	10573.4	7014.33	6999.71	7908.53	8318.99	6996.24	8448.1	9555.2	9728.94	9593.47	9082.11	8023.39	8810.26	7404.29	9432.21	8779.15
A6X935	Inter alpha-trypsin inhibitor, heavy chain 4 OS=Mus musculus OX=10090 GN=Itih4 PE=1 SV=2	Itih4	16427	25	22	87	22	942	104.6	6.4	305	22	4306.07	4139.26	4560.69	6823.68	4848.03	17341.8	10972.4	13407.8	9988.16	11501.1	3470.84	5007.76	3436.95	3586.08	3816.67	12830.6	12803.2	19386.1	8583.17	11981.8
Q8BVA5	Lipid droplet-associated hydrolase OS=Mus musculus OX=10090 GN=Ldah PE=1 SV=1	1110057K04Rik; Ldah	68832	30	10	68	10	326	37.3	8.28	224.39	10	3504.3	5220.17	3612.2	15863.7	4469.59	9548.54	13366.6	7847.68	3875.78	13601.4	11403.4	9697.45	7457.79	7702.6	13801.8	12257.8	7486.16	6811.43	9774.95	4838.61
Q9D9V3	Ethylmalonyl-CoA decarboxylase OS=Mus musculus OX=10090 GN=Echdc1 PE=1 SV=2	Echdc1	52665	46	13	75	13	322	35.4	7.01	256.59	13	11150.7	10262.3	8870.92	7798.61	9517.46	7818.53	7826.36	8479.35	8050.19	6750.39	8958.7	7530.31	10113.9	10180.4	8812.15	8060.81	8592.72	7765.26	7591.79	7278.41
Q9D0I9	Arginine--tRNA ligase, cytoplasmic OS=Mus musculus OX=10090 GN=Rars1 PE=1 SV=2	Rars	104458	41	27	123	27	660	75.6	7.55	404.6	27	8744.49	8251.95	9452.77	7387.65	8761.19	7593.28	7889.27	8659.47	9820.99	7058.11	8345.83	8668.72	8718.31	9581.58	8531.07	8147.03	9133.5	8352.47	8723.51	9541.82
P68373	Tubulin alpha-1C chain OS=Mus musculus OX=10090 GN=Tuba1c PE=1 SV=1	Tuba1c	22146	53	17	349	2	449	49.9	5.1	1160.08	17	8829.89	7089.43	5194.74	7457.82	9693.92	7794.61	8283.46	9667.6	6233.57	7620.99	8809.45	8642.19	9265.42	9388.17	8698.21	9358.73	9185.14	10005.9	10401.3	9069.97
P10518	Delta-aminolevulinic acid dehydratase OS=Mus musculus OX=10090 GN=Alad PE=1 SV=1	Alad	17025	41	10	143	10	330	36	6.79	461.4	10	10211.7	10724.4	11743.4	8647.26	7850.18	7441.58	6597.31	8156.39	8895.69	5945.57	8525.47	9064.97	9905.1	9839.1	8654.81	7557.55	8654.85	6928.37	7319.54	7630.38
P04104	Keratin, type II cytoskeletal 1 OS=Mus musculus OX=10090 GN=Krt1 PE=1 SV=4	Krt1	16678	6	8	132	4	637	65.6	8.15	478.2	8	4729.04	13516.3	3545.25	12849.7	6184.88	6628.77	13573.4	7952.48	5565.55	12970	11511.8	12272.9	7596.62	5565.91	7921.66	6072.49	6363.11	4557.23	11355.2	9040.19
Q61425	Hydroxyacyl-coenzyme A dehydrogenase, mitochondrial OS=Mus musculus OX=10090 GN=Hadh PE=1 SV=2	Hadh	15107	18	7	40	7	314	34.4	8.65	107.79	7	9197.93	10628.7	8198.86	10060.7	8756.62	10248.3	10263.4	6576.57	8015.69	7807.88	9537.88	8944.08	8002.06	8070.47	7663.16	7805.25	7739.13	9393.47	5410.3	7360.86
P20152	Vimentin OS=Mus musculus OX=10090 GN=Vim PE=1 SV=3	Vim	22352	58	27	155	22	466	53.7	5.12	470.23	27	7205.16	6114.69	6830.83	4700.02	9032.07	9971.59	7406.83	8505.72	8829.46	11229.4	7066.78	8713.33	7722.69	3776.55	7848.03	8202.21	9747.31	16820.9	7751.84	12127.3
P54728	UV excision repair protein RAD23 homolog B OS=Mus musculus OX=10090 GN=Rad23b PE=1 SV=2	Rad23b	19359	22	9	76	7	416	43.5	4.83	221.08	9	8892.37	9080.75	8568.92	7482.23	9357.54	6630.18	7913.79	9556.68	9042.61	7802.85	8877.82	7707.15	7957.77	9100.48	9334.57	8278.75	7991.17	7936.21	9201.68	8647.26
P14685	26S proteasome non-ATPase regulatory subunit 3 OS=Mus musculus OX=10090 GN=Psmd3 PE=1 SV=3	Psmd3	22123	39	19	100	19	530	60.7	8.44	349.83	19	8669.65	8400.22	9161.09	7593.96	7697.72	7988.91	7564.61	8682.63	9716.32	6767.93	8059.08	7750.48	9174.39	9489.09	8414.76	9079.27	9780.48	7811.55	8640.57	8268.89
P55050	Fatty acid-binding protein, intestinal OS=Mus musculus OX=10090 GN=Fabp2 PE=1 SV=2	Fabp2	14079	39	6	74	6	132	15.1	7.24	212.79	6	8944.88	11805.2	5756.96	9654.33	7075.1	7277.2	8920.17	10729.1	6877.46	6367.03	10233.7	7143.31	7805.72	11656.1	10681.2	8377.83	8199.22	5035.4	8598.33	7506.6
Q99MN1	Lysine--tRNA ligase OS=Mus musculus OX=10090 GN=Kars1 PE=1 SV=1	Kars	85305	26	17	108	17	595	67.8	5.94	317.27	17	7728.34	8037.81	9579.31	7366.9	7904.21	8589.11	7580.51	8847.58	10328.2	7115.38	7337.11	7697.8	8688.26	8645.87	7785.97	9278.97	9819.36	8498.43	8509.41	8764.85
Q8BMJ2	Leucine--tRNA ligase, cytoplasmic OS=Mus musculus OX=10090 GN=Lars1 PE=1 SV=2	Lars	107045	28	32	142	32	1178	134.1	7.05	404.39	32	7576.98	8380.02	10050.8	7197.51	8457.66	8450.08	7303.05	9282.09	8682.74	7331.25	7582.17	7437.9	8187.98	8820.32	8265.8	8580.48	9263.95	8422.92	9091.8	9519.32
Q11011	Puromycin-sensitive aminopeptidase OS=Mus musculus OX=10090 GN=Npepps PE=1 SV=2	Npepps	19155	26	24	107	24	920	103.3	5.9	340.16	24	8916.64	8917.09	9348.33	7726.78	8321.52	7583.27	7584.8	8456.26	8516.82	6969.03	8196.52	8652.02	8663.32	9034.09	8319.27	8330.2	8521.44	7841.63	8607.12	9008.8
P07758	Alpha-1-antitrypsin 1-1 OS=Mus musculus OX=10090 GN=Serpina1a PE=1 SV=4	Serpina1a; Serpina1d	20700; 20703	24	9	71	4	413	46	5.72	230.53	9	7956.06	6669.33	7436.98	12468	8724.27	9366.24	8124.25	7044.58	6369.53	8461.14	7555.62	12051.4	6265.3	7581.48	6907.26	8842.68	8846.13	9111.81	7500.16	10118.1
Q8BTY1	Kynurenine--oxoglutarate transaminase 1 OS=Mus musculus OX=10090 GN=Kyat1 PE=1 SV=1	Ccbl1; Kyat1	70266	28	10	130	9	424	47.5	6.95	370.25	10	10040.3	7244.88	9684.69	7480.22	12182.1	6166.96	7165.59	7326.98	8195.88	7607.42	8490.27	9374.47	7833.68	9187.04	8378.68	6143.47	7584.94	8072.22	9525.53	9407.54
P14206	40S ribosomal protein SA OS=Mus musculus OX=10090 GN=Rpsa PE=1 SV=4	Rpsa; LOC100045332; LOC100505031; LOC102642689	16785; 100045332; 102642689	37	10	77	10	295	32.8	4.87	242.61	10	7540.23	7758.9	11559.4	7245.76	8398.32	8446.25	8415.31	8433.7	8815.43	9061.71	8733.1	8645.41	8039.1	6059.51	6336.64	9096.13	8416.39	9635.77	7621.14	8526.87
O70251	Elongation factor 1-beta OS=Mus musculus OX=10090 GN=Eef1b PE=1 SV=5	Eef1b2	55949	39	8	79	7	225	24.7	4.69	277.52	8	7067.82	7306.89	10713.3	6380.21	8704.89	7413.55	6995.83	8702.39	9394.39	7076.34	8260.25	8930.13	8973.22	9276.75	8064.45	8186.24	9330.51	8399.63	8494.6	8858.63
P10605	Cathepsin B OS=Mus musculus OX=10090 GN=Ctsb PE=1 SV=2	Ctsb	13030	29	8	116	8	339	37.3	5.91	391.22	8	7694.97	8760.94	9839.06	12476.3	7965.72	8504.14	7449.35	6716.48	7874.81	7261.93	7814.86	8698.99	8767.74	7999.74	7345.74	8816.62	8488.12	8840.66	6474.03	8483.46
Q9Z2M7	Phosphomannomutase 2 OS=Mus musculus OX=10090 GN=Pmm2 PE=1 SV=1	Pmm2	54128	46	12	99	10	242	27.6	6.42	328.06	12	9016.67	8929.34	9473.4	7637.83	8989.84	7493.83	7181	8140	7994.69	6853.74	8254.89	8559.01	8903.99	9164.87	8441.56	8269.65	8511.99	7454.87	8525.78	8170.39
Q91WG8	Bifunctional UDP-N-acetylglucosamine 2-epimerase/N-acetylmannosamine kinase OS=Mus musculus OX=10090 GN=Gne PE=1 SV=1	Gne	50798	31	21	105	21	722	79.1	6.81	361.73	21	9138.8	8930.75	10357.7	7573.91	9513.16	6548.69	6478.7	7625.98	8956.16	6061.05	7909	9156.86	8949.91	9143.34	8213.91	8054.21	9444.29	7445.31	8214.97	8009.64
P51855	Glutathione synthetase OS=Mus musculus OX=10090 GN=Gss PE=1 SV=1	Gss	14854	45	22	109	22	474	52.2	5.8	290.12	22	8214.12	7432.81	11449.1	7033.83	12031.2	6909.16	6816.91	7301.02	8047.52	6690.62	8160.78	9877.21	7483.54	9253.25	8549.12	7579.64	7609.85	6740.05	9143.41	9103.63
Q64105	Sepiapterin reductase OS=Mus musculus OX=10090 GN=Spr PE=1 SV=1	Spr	20751	46	9	151	9	261	27.9	5.74	549.91	9	9501.93	8599.24	8665.67	7567.27	9650.64	6807.26	7199.18	7766.65	8308.43	6828.59	8797.17	8706.19	8456.16	9310.96	8723.97	7603.3	8115.09	7322.77	8638.18	8214.22
P49443	Protein phosphatase 1A OS=Mus musculus OX=10090 GN=Ppm1a PE=1 SV=1	Ppm1a	19042	47	16	109	13	382	42.4	5.36	363.21	16	9382.57	9648.86	8830.55	8108.48	8274.93	7490.55	7358.46	8819.49	8047.4	6676.69	8398.86	7984.39	8466.13	9452.82	8332.81	7901.04	7849.82	7483.3	8061.14	8200.38
Q9CZD3	Glycine--tRNA ligase OS=Mus musculus OX=10090 GN=Gars1 PE=1 SV=1	Gars	353172	28	20	83	20	729	81.8	6.65	252.77	20	8249.91	7862.31	8910.44	6522.93	8480.52	7574.61	7632.4	8445.12	8544.43	8045.68	7400.3	7904.96	7883.84	8461.72	8040.06	8161.69	8300	8445.32	9929.62	9397.39
Q8BUE4	Ferroptosis suppressor protein 1 OS=Mus musculus OX=10090 GN=Aifm2 PE=1 SV=1	Aifm2	71361	26	10	47	10	373	40.6	8.98	141.95	10	4123.61	5525.97	3147.18	17224.4	4618.88	6167.91	14403.9	6670.36	3984.23	8363.5	13279.8	12005.4	8789.95	8015.52	10536.7	11332.8	7330.82	5577.79	8373.38	4498.56
P17427	AP-2 complex subunit alpha-2 OS=Mus musculus OX=10090 GN=Ap2a2 PE=1 SV=2	Ap2a2	11772	31	29	111	18	938	104	6.93	327.99	29	7147.18	7745.62	11925.2	8709.4	9419.69	7261.79	7228.37	7392.98	8557.67	7120.19	8389.95	9107.62	9981.23	8026.6	8055.55	7082.14	8037.54	7760.87	7167.56	7598.67
P05366	Serum amyloid A-1 protein OS=Mus musculus OX=10090 GN=Saa1 PE=1 SV=2	Saa1	20208	48	6	127	3	122	13.8	7.03	404.81	6	725.949	2082.67	1836.05	2348.03	1035.64	30689.3	16851.2	14161.9	3116.61	17632.7	848.514	769.151	1623.06	711.789	1243.01	20101.6	6731.1	19348.7	9999.52	11733
P24472	Glutathione S-transferase A4 OS=Mus musculus OX=10090 GN=Gsta4 PE=1 SV=3	Gsta4	14860	36	8	84	7	222	25.5	7.39	250.54	8	8487.21	11057.3	6306.88	11081.1	5103.27	9429.57	6045.39	8553.77	10432	5909.33	8484.58	5335.6	12026	9080.43	7246.69	9594.93	9739.68	6297.88	6324.3	7008.21
P11589	Major urinary protein 2 OS=Mus musculus OX=10090 GN=Mup2 PE=1 SV=1	Mup2	17841	63	11	89	1	180	20.7	5.11	297.14	11	15132.1	9232.55	13866.6	6596.38	9851.45	4352.73	6321.72	4281.59	2595.77	4402.35	13382.4	11380.6	12143.4	11578.8	9157.44	5684.06	5931.15	5671.53	5800.28	6132.74
Q8BLN5	Lanosterol synthase OS=Mus musculus OX=10090 GN=Lss PE=1 SV=2	Lss	16987	33	21	101	21	733	83.1	6.4	313	21	3731.28	4983.91	4370.4	11982	7917.79	9274.18	12454.5	8773.05	4007.58	14066	7878.39	7835.35	6609.07	6029.27	10428.3	12433.2	7052.03	7335.3	11153.6	4705.19
P18242	Cathepsin D OS=Mus musculus OX=10090 GN=Ctsd PE=1 SV=1	Ctsd	13033	32	11	107	11	410	44.9	7.15	369.04	11	8931.3	7519.99	9604.56	10372.1	9103.78	7189.14	7612.93	6441.49	7063.68	6531.36	7788.13	9205.49	8733.36	8189.45	7214.43	7868.58	7363.49	8933.33	6905.99	9143.46
P70266	6-phosphofructo-2-kinase/fructose-2,6-bisphosphatase 1 OS=Mus musculus OX=10090 GN=Pfkfb1 PE=1 SV=2	Pfkfb1	18639	38	18	83	15	471	54.8	6.76	252.09	18	9997.8	10537.4	10662	7103.89	8366.29	6995.93	7485.39	8295.4	7869.39	5700.64	8129.21	6326.14	9773.76	10022.4	9461.19	7439.82	7829.11	6506.18	7260.54	5508.65
Q9WUM3	Coronin-1B OS=Mus musculus OX=10090 GN=Coro1b PE=1 SV=1	Coro1b	23789	24	12	69	11	484	53.9	5.78	202	12	6750.75	7562.18	8415.74	6586.24	8462.76	6642.94	6623.97	7762.08	9390.53	7844.66	7349.21	8971.3	9487.97	7237.4	8677.18	8112.42	8981.72	8242.23	7993.51	7850.59
P06728	Apolipoprotein A-IV OS=Mus musculus OX=10090 GN=Apoa4 PE=1 SV=3	Apoa4	11808	39	16	80	16	395	45	5.47	265.76	16	4682.62	5230.56	4295.13	7843.68	5005.88	12986.4	9627.8	11396.6	5176.97	16653.1	3922.48	5928.65	4025.21	4233.87	4409.89	10752.6	7204.37	11725.9	11403.6	11160.3
Q64433	10 kDa heat shock protein, mitochondrial OS=Mus musculus OX=10090 GN=Hspe1 PE=1 SV=2	Hspe1	15528	63	7	58	7	102	11	8.35	169.14	7	8937.92	8993.47	7900.55	7674.96	8790.28	9247.89	9194.58	5017.58	7857.8	8842.11	7445.98	9067.65	7113.51	7110.65	7279.1	6695.17	7805.6	10051.3	4989.48	7030.4
Q8BG32	26S proteasome non-ATPase regulatory subunit 11 OS=Mus musculus OX=10090 GN=Psmd11 PE=1 SV=3	Psmd11	69077	40	16	71	16	422	47.4	6.48	234.31	16	7954.79	7726.58	8311.75	7030.51	7408.91	7489.25	7074.87	8487.98	8775.36	6403.52	7615.05	6925.84	8182.97	9227.86	7900.94	7792.51	8643.97	7447.76	8280.61	8342.93
P08249	Malate dehydrogenase, mitochondrial OS=Mus musculus OX=10090 GN=Mdh2 PE=1 SV=3	Mdh2	17448	54	16	80	16	338	35.6	8.68	271.37	16	8991.25	9477.51	8042.47	8475.41	8423.66	9160.36	9572.48	5328.78	7656.65	8533.53	7534.68	8789.23	7012.08	7464.32	7495.59	6416.73	7487.9	9333.61	5013.08	6644.57
Q7TPR4	Alpha-actinin-1 OS=Mus musculus OX=10090 GN=Actn1 PE=1 SV=1	Actn1	109711	46	38	268	21	892	103	5.38	953.22	38	7776.18	6571.24	8977.73	6703.61	10056.9	7439.46	7081.26	7264.88	8535.2	7346.17	7136.24	8789.9	7776.08	6571.82	7251.18	7470.3	7762.36	8707.88	8262.82	9357.51
P25688	Uricase OS=Mus musculus OX=10090 GN=Uox PE=1 SV=2	Uox	22262	42	13	74	13	303	35	8.35	262.68	13	4824.35	5303.6	4635.92	26793.7	4330.11	14266.6	12095.5	4602.6	4717.27	9092.05	12466.4	6494.81	6456.49	5324.08	7409.43	9641.98	5611.73	5600.37	3422.55	3260.02
Q64345	Interferon-induced protein with tetratricopeptide repeats 3 OS=Mus musculus OX=10090 GN=Ifit3 PE=1 SV=1	Ifit3	15959	42	16	78	15	403	47.2	5.64	240.58	16	3286.17	3075.42	2880.48	3211.49	3890.32	13420.5	13255.4	11546.6	8726.58	13031.6	2834.38	3561.92	2854.13	2845.08	3160.33	12603	8186.52	12989.9	16455.3	14360.9
Q8BSL7	ADP-ribosylation factor 2 OS=Mus musculus OX=10090 GN=Arf2 PE=1 SV=2	Arf2	11841	51	8	121	5	181	20.7	6.58	430.25	8	7730.03	7062.25	7252.62	6868.03	8384.32	7253.97	8470.93	7867.21	8234.94	7661.94	7344.04	7937.52	7374.6	7460.89	7460.26	7918.87	7770.44	8195.81	9136.55	8787.05
Q91V41	Ras-related protein Rab-14 OS=Mus musculus OX=10090 GN=Rab14 PE=1 SV=3	Rab14	68365	52	10	137	9	215	23.9	6.21	414.06	10	4631.42	5585.64	4778.3	12262.4	6467.56	8078.75	9561.86	7305.62	4708.55	11619.4	8876.39	8598.2	8136.76	7653.13	10379.1	9357.05	6115.47	6942.43	8717.76	5839.19
Q9D2R0	Acetoacetyl-CoA synthetase OS=Mus musculus OX=10090 GN=Aacs PE=1 SV=1	Aacs	78894	28	20	88	20	672	75.2	6.71	251.57	20	12575.7	15510.9	9628.39	6535.58	7518.47	7619.63	6196.48	7618.8	6375.09	5606.75	6526.1	6406.1	10035.2	9741.68	8166.62	5810.68	5609.63	6575.18	6736.53	4671.03
Q5XJY5	Coatomer subunit delta OS=Mus musculus OX=10090 GN=Arcn1 PE=1 SV=2	Arcn1	213827	40	20	105	20	511	57.2	6.21	354.8	20	7240.55	6816.55	8221.08	6920.13	7982.94	7584.16	7207.48	8544.61	9074.02	7790.81	7301.76	7602.67	7697.7	7135.88	7346.26	7223.47	8148.9	8130.66	8560.77	8609.58
E9Q557	Desmoplakin OS=Mus musculus OX=10090 GN=Dsp PE=1 SV=1	Dsp	109620	15	51	129	51	2883	332.7	6.8	338.26	51	4682.2	10841.3	5344.5	10770.8	5857.11	6864.51	13492.1	7702.9	5390.96	10425.9	9181.07	8287.72	6575.01	4628.89	7381.04	6548.04	7852.6	4780.74	10075.5	8332.11
P46471	26S proteasome regulatory subunit 7 OS=Mus musculus OX=10090 GN=Psmc2 PE=1 SV=5	Psmc2	19181	44	18	95	18	433	48.6	5.95	339.6	18	8577.14	7711.57	7241.97	6347.28	7922.08	6709.74	7501.17	8552.31	8780.74	6575.12	7699.43	6854.02	7505.12	9061.26	7662.13	7290.08	7981.86	7596.26	8559.59	8375.17
P26443	Glutamate dehydrogenase 1, mitochondrial OS=Mus musculus OX=10090 GN=Glud1 PE=1 SV=1	Glud1	14661	39	19	99	19	558	61.3	8	340.22	19	5838.73	7477.48	6062.98	12876.3	6180.21	8567.46	11821.4	4809.53	5579.15	8408.78	9262.69	10606.4	6781.09	7619.05	9572.09	8874.21	8174.08	6497.97	4309.07	5055.13
Q8VCW8	Medium-chain acyl-CoA ligase ACSF2, mitochondrial OS=Mus musculus OX=10090 GN=Acsf2 PE=1 SV=1	Acsf2	264895	24	15	92	15	615	67.9	8.18	294.02	15	7103.24	8844.5	8818.29	7709.52	9421.04	8479.11	8323.62	5455.26	6237.09	7887.92	7746.96	9764.14	7124.38	8010.39	8351.69	6269.81	6764.47	8722.71	5632.04	7642.77
Q8BMA6	Signal recognition particle subunit SRP68 OS=Mus musculus OX=10090 GN=Srp68 PE=1 SV=2	Srp68	217337	35	23	82	23	625	70.5	8.57	259.77	23	7543.76	7216.47	9189.55	5721.44	8728.99	7399.52	7082.62	7820.55	8752.49	7415.19	6749.33	7688.96	8080.91	6959.07	7604.31	7721.14	8644.52	7901.38	7964.73	7923.9
Q8BUV3	Gephyrin OS=Mus musculus OX=10090 GN=Gphn PE=1 SV=2	Gphn	268566	34	24	158	24	769	83.2	5.6	522.05	24	9552.15	9207.58	9237.31	6745.61	7718.09	7011.51	5861.39	7036.4	8192.98	6927.74	8007.42	7856.11	8347.99	8612.22	7733.13	6601.34	7095.1	7204.19	7474.12	7553.94
P80313	T-complex protein 1 subunit eta OS=Mus musculus OX=10090 GN=Cct7 PE=1 SV=1	Cct7	12468	31	16	70	16	544	59.6	7.84	230.01	16	8158.24	7432.98	7614.72	7375.71	8102.35	7307.65	7333.74	7921.22	8027.14	6856.78	7851.57	7095.82	8192.87	8375.46	7458.48	7245.37	7658.71	7960.39	7523.82	8349.39
P56399	Ubiquitin carboxyl-terminal hydrolase 5 OS=Mus musculus OX=10090 GN=Usp5 PE=1 SV=1	Usp5	22225	28	22	119	22	858	95.8	5.01	382.66	22	8613.09	8601.29	8712.02	7329.01	7750.68	6709.43	6704.44	7636.85	7434.91	5997.18	7769.62	7919.29	8208.25	8745.21	7554.8	7486.22	8184.11	6968.69	7588.58	7840.2
E9Q4Z2	Acetyl-CoA carboxylase 2 OS=Mus musculus OX=10090 GN=Acacb PE=1 SV=1	Acacb	100705	24	54	184	42	2448	275.6	6.32	609.56	54	8843.42	9545.45	6545.39	6143.84	6897.44	8551.89	8460.02	8025.66	7391.87	7051.34	6765.88	5603.8	9918.88	7942.79	8812.24	7375.7	8736.99	7898.53	7459.18	5586.03
Q8BWP5	Alpha-tocopherol transfer protein OS=Mus musculus OX=10090 GN=Ttpa PE=1 SV=1	Ttpa	50500	40	9	88	9	278	32	8.37	332.79	9	6775.96	8438.45	6556.85	13651	5716.91	9870.68	6609.54	7529.87	5813.64	8449.89	11156.1	5959.62	7478.14	8048.22	7217.29	7523.75	7178.09	6563.93	6297.22	6697.98
P48722	Heat shock 70 kDa protein 4L OS=Mus musculus OX=10090 GN=Hspa4l PE=1 SV=2	Hspa4l	18415	31	25	92	25	838	94.3	5.74	285.2	25	8569.13	8597.41	9629.58	7452.44	7669	6395.25	6763.08	6882.67	7518.15	5900.42	7234.32	8510.15	9015.48	8471.98	7468.71	7283.6	8445.01	6609.21	7256.75	7113.21
Q9CQC6	Basic leucine zipper and W2 domain-containing protein 1 OS=Mus musculus OX=10090 GN=Bzw1 PE=1 SV=1	Bzw1	66882	35	18	76	15	419	48	5.92	216.71	18	6210.97	6086.56	7802.32	6345.25	8067.27	8845.26	7575.32	8439.1	7802.51	8885.61	7215.82	7667.93	7093.24	6205.24	6337	7245.39	7391.8	9888.73	8347.07	9234.35
Q8R146	Acylamino-acid-releasing enzyme OS=Mus musculus OX=10090 GN=Apeh PE=1 SV=3	Apeh	235606	27	17	87	17	732	81.5	5.59	297.8	17	8703.6	7980.61	9567.42	6913.37	8528.33	6418.65	5939.67	6786.02	8205.93	6085.98	7743.71	7910.67	8926.09	8741.34	8096.7	7088.08	7957.85	6181.11	7480.04	7207.38
Q91XE4	N-acyl-aromatic-L-amino acid amidohydrolase (carboxylate-forming) OS=Mus musculus OX=10090 GN=Acy3 PE=1 SV=1	Acy3	71670	43	9	59	9	318	35.3	5.5	230.93	9	9256.98	9013.36	8818.3	6646.14	8681.5	6333.19	5949.43	6843.35	7211.76	5669.56	7987.2	9073.71	8881.92	9428.04	8065.13	6940.88	6837.74	5940.28	7497.9	6988.47
O70435	Proteasome subunit alpha type-3 OS=Mus musculus OX=10090 GN=Psma3 PE=1 SV=3	Psma3	19167	40	11	59	11	255	28.4	5.44	179.78	11	7845.65	7812.11	7984.67	6891.71	6894.03	7187.82	6876.7	7828.57	9100.91	5933.83	7041.77	6944.91	8238.64	8446.17	7328.99	7607.98	8823.42	7537.85	7414.02	7470.15
P80314	T-complex protein 1 subunit beta OS=Mus musculus OX=10090 GN=Cct2 PE=1 SV=4	Cct2	12461	33	18	77	18	535	57.4	6.4	251.03	18	7931.49	6749.95	7588.73	6754.1	8168.69	7049.27	7196.99	7643.66	7980.53	7495.29	7348.74	7254	7605.81	7697.73	7319.74	7220.75	7556.57	7656.58	8262.22	8495.98
Q9JMD3	START domain-containing protein 10 OS=Mus musculus OX=10090 GN=Stard10 PE=1 SV=1	Stard10	56018	32	8	71	8	291	32.9	7.12	253.69	8	8632.89	7811.64	8025.71	7730.03	8875.28	5896.5	5809.42	7267.21	8024.96	5765.21	8102.01	8116.81	7838.13	9448.96	8041.6	7071.21	7677.78	5878.68	7159.49	7133.56
Q9CR16	Peptidyl-prolyl cis-trans isomerase D OS=Mus musculus OX=10090 GN=Ppid PE=1 SV=3	Ppid	67738	38	13	73	12	370	40.7	7.43	247.83	13	8766.13	7667.22	8712.82	6576.97	7773.13	6409.93	6517.59	6812.86	8165.62	5901.12	7297.6	7882.31	8529.8	8043.47	7521.4	7551.71	7967.75	7325.67	7381.47	7283.9
Q9CQC9	GTP-binding protein SAR1b OS=Mus musculus OX=10090 GN=Sar1b PE=1 SV=1	Sar1b	66397	40	7	70	5	198	22.4	6.11	241.08	7	8658.84	8881.49	6985.67	8705.83	7485.24	6143.03	7053.38	7038.67	6961.46	5521.09	8492.98	7296.79	9058.02	8881.37	8203.73	7072.47	6962.97	6003.02	7066.46	6605.4
P11983	T-complex protein 1 subunit alpha OS=Mus musculus OX=10090 GN=Tcp1 PE=1 SV=3	Tcp1	21454	33	17	79	17	556	60.4	6.16	269.24	17	7762.42	6955.9	7654.16	6729.82	7444.49	7156.32	6649.42	7272.8	8258.84	7084.63	7070.95	7326.45	8095.98	7603.01	7504.83	7431.71	7781.79	7274.44	7720.94	7764.29
Q9DBK0	Acetyl-coenzyme A thioesterase OS=Mus musculus OX=10090 GN=Acot12 PE=1 SV=1	Acot12	74156	33	17	80	17	556	61.7	7.18	292.76	17	8216.98	8680.9	9480.23	7938.07	8747.94	5991.91	5717.93	6443.6	5833.46	6448.16	8984.17	8210.24	7880.02	9144.01	8150.2	5897.31	5901.33	5916.81	6625.06	8282.76
P42227	Signal transducer and activator of transcription 3 OS=Mus musculus OX=10090 GN=Stat3 PE=1 SV=2	Stat3	20848	21	16	74	16	770	88	6.3	258.93	16	6636.86	5123.57	6446.6	5394.15	8459.55	7683.93	8277.82	8838.83	9061	7574.86	5635.13	5901.25	5333.23	6064.64	5448.88	7817.46	9112.84	9815.81	9053.42	10378.6
Q6Q899	Antiviral innate immune response receptor RIG-I OS=Mus musculus OX=10090 GN=Ddx58 PE=1 SV=2	Ddx58	230073	21	21	73	20	926	105.9	6.65	220.37	21	8124.08	6767.73	6855.09	5673.35	8111.34	7190.35	7427.73	7252.16	8238.33	6854.01	6445.28	7493.14	6843.63	6489.6	6242.67	7470.51	7866.11	8877.76	8457.11	8942.8
P97384	Annexin A11 OS=Mus musculus OX=10090 GN=Anxa11 PE=1 SV=2	Anxa11	11744	33	16	93	15	503	54	7.66	282.18	16	8352.11	7659.17	7449.78	6937.89	8098.2	6235.22	6116.76	7408.68	7862.95	6290	7666.99	7619.58	7537.01	8443.13	7804.68	6726.98	7160.19	6500.61	7739.15	7949.13
Q920A5	Retinoid-inducible serine carboxypeptidase OS=Mus musculus OX=10090 GN=Scpep1 PE=1 SV=2	Scpep1	74617	18	9	55	9	452	50.9	5.66	160.87	9	7628.64	6440.32	11191.3	9697.09	8279.31	5790.77	5677.6	5080.71	7028.18	6914.03	7137.9	9394.42	8100.17	7119.75	7874.16	6216.98	6497.34	7492.52	5994.94	7413.22
O35678	Monoglyceride lipase OS=Mus musculus OX=10090 GN=Mgll PE=1 SV=1	Mgll	23945	24	7	75	7	303	33.4	7.15	197.97	7	3946.83	6747.78	4388.53	10007.1	4886.17	5654.92	8696.93	5716.99	3651.25	7073.13	9181.34	12060.1	8726.35	9606.02	14046	10193.5	6310.78	3676.82	7745.65	4342.58
O08529	Calpain-2 catalytic subunit OS=Mus musculus OX=10090 GN=Capn2 PE=1 SV=4	Capn2	12334	28	18	106	18	700	79.8	4.96	346.06	18	6869.02	7273.22	7790.35	6868.88	7458.92	6727.51	7448.7	7794.52	7417.02	6065.03	6908.76	7557.45	7138.39	7482.54	7289.42	7703.48	7596.05	7011.67	7705.12	7839.33
Q64737	Trifunctional purine biosynthetic protein adenosine-3 OS=Mus musculus OX=10090 GN=Gart PE=1 SV=3	Gart	14450	27	24	105	24	1010	107.4	6.68	364.89	24	8104.71	7597.49	7575.36	6480.96	8149.71	6127.67	6233.17	6840.41	8070.61	6192.74	7109.76	7820.86	7864.71	8076.57	7985.8	6732.21	7388.34	6484.5	7971.54	7113.91
Q9EQH3	Vacuolar protein sorting-associated protein 35 OS=Mus musculus OX=10090 GN=Vps35 PE=1 SV=1	Vps35	65114	25	21	91	21	796	91.7	5.44	303.03	21	7391.76	6368.53	8448.01	5823.04	8375.8	6548.69	6370.85	6858.27	7670.09	7362.92	7184.9	7652.65	7118.15	7040.68	7305.44	6844.24	7172.88	8105.54	7723.58	8307.46
E9QAT4-2	Isoform 2 of Protein transport protein Sec16A OS=Mus musculus OX=10090 GN=Sec16a			21	38	117	38	2377	256.3	5.87	383.17	38	6813.3	6617.09	7737.28	5805.79	7609.71	7097.16	6760.46	7662.4	8408.29	6751.04	6628.57	6967.6	7023.76	7027.48	7041.83	7735.89	8338.11	7286.41	8159.15	7925.54
Q9Z1N5	Spliceosome RNA helicase Ddx39b OS=Mus musculus OX=10090 GN=Ddx39b PE=1 SV=1	Ddx39b	53817	31	14	64	7	428	49	5.67	187.99	14	7449.75	6035.29	7611.4	5189.07	7354.92	8111.31	7208.4	8113.62	8191.54	8678.51	5497.73	6363.35	5218.18	5486.5	5460.54	6968.28	6935.35	10808.1	8356.82	10276.8
Q8VCB3	Glycogen [starch] synthase, liver OS=Mus musculus OX=10090 GN=Gys2 PE=1 SV=2	Gys2	232493	24	17	81	15	704	80.8	6.89	258.39	17	10545.3	9104.05	10307.5	11170	5089.1	7965.41	4753.08	8835.41	7021.47	7411.9	13972.3	4316.9	2664.11	2189.66	2590.16	6879.71	6680.06	6062.74	9233.24	8187.1
P27659	60S ribosomal protein L3 OS=Mus musculus OX=10090 GN=Rpl3 PE=1 SV=3	Rpl3	27367	30	14	47	14	403	46.1	10.21	125.24	14	6541.29	5084.28	7596	6019.3	6891.66	8464.95	9522.77	8798.53	8367.84	6116.8	7461.8	7511.39	6460.39	4113.63	5177.39	8113.24	8595.89	9104.67	6714.49	8208.46
Q3ULJ0	Glycerol-3-phosphate dehydrogenase 1-like protein OS=Mus musculus OX=10090 GN=Gpd1l PE=1 SV=2	Gpd1l	333433	36	13	73	13	351	38.2	6.77	237.61	13	8958.79	8738.26	7456.01	7192.85	7855.17	5713.23	5303.92	6564.37	7438.37	5921.62	8767.23	7331.49	8539.18	9261.46	7866.08	6111.06	6170.69	6120.1	6615.97	6596.31
Q9QUM9	Proteasome subunit alpha type-6 OS=Mus musculus OX=10090 GN=Psma6 PE=1 SV=1	Psma6	26443	47	11	76	11	246	27.4	6.76	257.5	11	7446.81	7918.44	7662.47	7145.45	6542.75	6632.47	6762.11	7716.15	8305.9	5245.56	6942.91	6304.6	7766	8288.82	6456.38	7197.27	7960.31	7380.8	6709.3	7368.55
Q66JS6	Eukaryotic translation initiation factor 3 subunit J-B OS=Mus musculus OX=10090 GN=Eif3j2 PE=1 SV=1	Eif3j1; Eif3j2	78655; 100042807	47	14	83	14	263	29.5	4.81	275.13	14	6424.48	6447.81	7871.2	6131.9	7609.58	6591.4	6672.1	7418.14	7850.98	7347.03	6942.08	6760.57	7039.44	7101.6	7734.03	7787.88	7961.95	6560.72	8154.28	7278.25
Q922J3	CAP-Gly domain-containing linker protein 1 OS=Mus musculus OX=10090 GN=Clip1 PE=1 SV=1	Clip1	56430	30	42	114	38	1391	155.7	5.24	362.08	42	6831.1	6442.02	6479.07	5081.58	7346.03	6895.9	7291.65	7970.83	8816.32	7282.69	6434.02	6976.76	6687.43	6763.3	7077.96	7404.25	7994.28	7141.21	8776.93	7702.51
Q9CQR2	40S ribosomal protein S21 OS=Mus musculus OX=10090 GN=Rps21 PE=1 SV=1	Rps21	66481	31	3	59	3	83	9.1	8.51	141.42	3	6264.67	6795.97	11249.9	5808.97	6767.07	8204.62	7007.65	6964.8	7329.62	6531.77	6985.39	7268.26	7987.82	5200.65	5206.56	8525.98	7970.77	7844.89	6130.88	6802.44
Q60766	Immunity-related GTPase family M protein 1 OS=Mus musculus OX=10090 GN=Irgm1 PE=1 SV=1	Irgm1	15944	26	12	71	12	409	46.5	8.28	220.58	12	3330.94	4290.51	2783.86	10933.2	3733.93	7425.83	15021.8	7192.88	4114.1	12233.8	6747.64	6088.29	5254.74	5535.36	7785.11	11574.2	6905.69	7007.46	9266.8	5408.83
P62281	40S ribosomal protein S11 OS=Mus musculus OX=10090 GN=Rps11 PE=1 SV=3	Rps11	27207	32	6	44	6	158	18.4	10.3	137.99	6	6433.79	6729.3	8623.66	5041.15	7288.9	7726.13	7258.05	8460.17	8470.38	6262.32	6682.97	6269.72	6966.07	5062.35	5549.37	7579.23	8354.74	8682.17	7161.36	7892.36
P07356	Annexin A2 OS=Mus musculus OX=10090 GN=Anxa2 PE=1 SV=2	Anxa2	12306	50	18	80	18	339	38.7	7.69	244.72	18	6121.38	6428.45	7510.95	6775.16	6866.89	7116.92	7958.69	7596.27	7784.94	8148.4	5950.63	7085.85	6696.41	5365.79	6268.72	6853.91	7787.58	8493.18	6776.89	8777.97
P36993	Protein phosphatase 1B OS=Mus musculus OX=10090 GN=Ppm1b PE=1 SV=1	Ppm1b	19043	43	14	86	11	390	42.8	5.19	277.69	14	8296.12	8687.12	7433.26	7343.9	7697.75	5961.02	6242.11	7457.62	7051.27	5489.84	7828.81	6692.76	7364.33	8749.73	7196.55	6221.27	6469.05	6216.34	6798.29	6772.06
Q8BU30	Isoleucine--tRNA ligase, cytoplasmic OS=Mus musculus OX=10090 GN=Iars1 PE=1 SV=2	Iars	105148	24	31	95	31	1262	144.2	6.55	280.31	31	7214.48	7152.88	8351.9	6131.62	7566.04	6164.97	6278.6	7116.85	7437.6	5640.67	6810.62	6871.71	7161.54	8142.6	7136.08	6689.6	7599.26	6516.01	7289.23	7675.5
Q9QZE5	Coatomer subunit gamma-1 OS=Mus musculus OX=10090 GN=Copg1 PE=1 SV=1	Copg; Copg1	54161	28	23	146	21	874	97.5	5.35	410.32	23	6612.76	6568.35	7547.92	6432.99	7057.59	7057.67	6972.96	8267.23	7441.25	6679.59	6738.19	6136.23	6979.86	6660.25	6120.72	7205.04	7476.28	7955.15	7259.62	7775.69
P63005	Platelet-activating factor acetylhydrolase IB subunit alpha OS=Mus musculus OX=10090 GN=Pafah1b1 PE=1 SV=2	Pafah1b1	18472	38	15	76	14	410	46.6	7.37	228.8	15	6877.15	6772.23	7490.23	6283.83	7078.99	6771.02	6832.27	7009.99	7486.84	6644.98	6624	6984.33	6792.24	7031.56	6712	7400.32	7747.91	7323.48	7172.65	7548.29
P62869	Elongin-B OS=Mus musculus OX=10090 GN=Elob PE=1 SV=1	Tceb2; Elob	67673	36	5	33	5	118	13.2	5.01	99.73	5	7899.82	7101.82	6883.59	6016.57	7443.61	6134.79	7115.18	7314.57	8016.51	6037.28	7203.76	6872.92	6855.43	7384.01	6368.79	7005.03	6925	6955.33	7251.09	7304.8
Q60854	Serpin B6 OS=Mus musculus OX=10090 GN=Serpinb6 PE=1 SV=1	Serpinb6a	20719	36	13	88	13	378	42.6	5.74	255.96	13	7186.88	6150.08	6862.49	6121.98	7947.47	6349.18	6555.66	6838.84	6695.91	6376.71	6285.68	7644	7069.68	5914.74	6590.34	7034.81	7032.29	8152	7278.5	9992.27
Q6ZWX6	Eukaryotic translation initiation factor 2 subunit 1 OS=Mus musculus OX=10090 GN=Eif2s1 PE=1 SV=3	Eif2s1	13665	59	18	81	18	315	36.1	5.08	284.42	18	6248.14	6581.19	8021.18	6450.68	6868.4	6712.72	6837.35	7701.6	7645.56	6864.27	6814.76	6961.1	6703.07	5837.2	6123.34	7106.01	7625.5	7613.18	7174.56	7811.69
Q9Z0S1	3'(2'),5'-bisphosphate nucleotidase 1 OS=Mus musculus OX=10090 GN=Bpnt1 PE=1 SV=2	Bpnt1	23827	46	12	86	12	308	33.2	5.82	332.13	12	7934.65	7744.12	7697.62	6655.17	7691.88	5548.48	6063.68	6430.41	7325.24	6082.97	6957.06	7627.47	7033.96	8166.17	8046.67	6100.59	6152.55	6019.14	7128.64	6773.94
P68510	14-3-3 protein eta OS=Mus musculus OX=10090 GN=Ywhah PE=1 SV=2	Ywhah	22629	61	14	204	9	246	28.2	4.89	596.49	14	6654.25	7234.58	8357.57	6829.59	6630.02	6979.29	7181.54	6927.94	6760.94	5750.17	5901.58	6679.3	7845.31	6163.59	5811.32	8161.59	8130.73	7644.38	6175.2	6994.65
Q05D44	Eukaryotic translation initiation factor 5B OS=Mus musculus OX=10090 GN=Eif5b PE=1 SV=2	Eif5b	226982	28	32	95	32	1216	137.5	5.59	330.93	32	6740.72	6189.97	7885.89	5493.66	8061.53	6838.02	6919.55	7369.15	7206.01	7301.86	6907.88	7533.32	6517.8	5760.64	6220.8	6305.87	6841.06	7627.22	7327.9	7496.44
P51881	ADP/ATP translocase 2 OS=Mus musculus OX=10090 GN=Slc25a5 PE=1 SV=3	Slc25a5	11740	34	11	38	11	298	32.9	9.73	121.18	11	2793.29	3719.96	3286.12	11133.2	4762.5	9558.01	13482.4	4049.06	4899.14	9838.06	7340.92	9471.06	5895.45	5001.57	11135.3	9579.05	9263.58	4689.29	4835.88	3621.73
P26150	3 beta-hydroxysteroid dehydrogenase/Delta 5-->4-isomerase type 3 OS=Mus musculus OX=10090 GN=Hsd3b3 PE=1 SV=3	Hsd3b3	15494	27	9	64	9	373	42	7.97	234.95	9	3603.32	5440.65	3230.06	16559.4	3790.21	5592.7	9545.55	5964.7	3248.05	7824.86	11019.8	9629.76	6134.82	8614.7	13036.1	6404.1	4610.88	3705.19	6538.36	3630.51
P80316	T-complex protein 1 subunit epsilon OS=Mus musculus OX=10090 GN=Cct5 PE=1 SV=1	Cct5	12465	26	15	75	14	541	59.6	6.02	215.23	15	7313.08	6891.43	7608.46	7117.81	7236.26	6400.08	6460.22	7011.5	6893.02	6085.1	6980.76	6399.67	7075.02	7334.03	6523.61	6416.64	6900.7	7154.11	6713.93	7465.69
Q9Z2I9	Succinate--CoA ligase [ADP-forming] subunit beta, mitochondrial OS=Mus musculus OX=10090 GN=Sucla2 PE=1 SV=2	Sucla2	20916	39	17	67	17	463	50.1	7.01	237.58	17	7007.33	8429.69	5784.42	8453.16	7574.77	7843.77	7873.47	5320.13	6466.17	7939.18	7422.93	7421.64	5977.69	6750.62	6324.4	5277.22	6158.94	8109.65	4819.7	6548.32
P53994	Ras-related protein Rab-2A OS=Mus musculus OX=10090 GN=Rab2a PE=1 SV=1	Rab2a	59021	48	10	71	4	212	23.5	6.54	239.25	10	4086.42	4959.59	4043.66	9207.7	5024.92	7678.11	10051.2	7215.53	4535.31	10823	6814.71	7247.06	6042.27	5921.68	8564.88	8961.48	5980.47	6228.47	8631.61	5332.37
P47199	Quinone oxidoreductase OS=Mus musculus OX=10090 GN=Cryz PE=1 SV=1	Cryz	12972	57	15	56	15	331	35.2	8.07	218.13	15	8159.95	9050.1	8175.57	8068.97	5756.71	7980.4	6451.37	7464.36	6507.59	4947.16	7648.77	6005.79	7722.09	6454.13	5906.89	6272.04	6412.7	6992.65	5284.93	6014.34
Q61768	Kinesin-1 heavy chain OS=Mus musculus OX=10090 GN=Kif5b PE=1 SV=3	Kif5b	16573	41	41	109	41	963	109.5	6.44	367.02	41	7032.44	6010.44	6164.92	7921.13	7134.08	6756.14	6560.72	6951.67	7173.35	6094.81	7822.84	7134.64	6244.53	6679.79	6264.68	6436.83	6582.91	6883.69	7518.47	7791.1
Q99MR6	Serrate RNA effector molecule homolog OS=Mus musculus OX=10090 GN=Srrt PE=1 SV=1	Srrt	83701	30	27	106	27	875	100.4	5.97	321.82	27	6373.26	5466.83	7600.9	4926.82	7363.59	7288.22	6371.77	7295.06	7239.62	7974.04	5670.01	6788.84	6152.87	5200.16	6234.87	6927.75	7103.32	8739.32	7732.46	8589.34
Q8R016	Bleomycin hydrolase OS=Mus musculus OX=10090 GN=Blmh PE=1 SV=1	Blmh	104184	29	12	60	12	455	52.5	6.48	204.41	12	8426.51	7415.14	6084.22	5755.86	8005.91	5551.9	6032.72	7014.1	7302.54	6692.46	6959.08	6657.54	6430.88	7947.26	7362.46	5839.03	6568.74	5962.09	7674.61	7185.91
Q58A65-2	Isoform 2 of C-Jun-amino-terminal kinase-interacting protein 4 OS=Mus musculus OX=10090 GN=Spag9	Spag9	70834	29	36	108	36	1307	144.6	5.15	346.82	36	6626.52	6621.19	7123.82	6028.9	6632.72	6500.1	6776.2	6879.91	7330.72	6514.6	5989.35	6668.83	6956.39	6624.76	6545.06	7246.21	7525.78	7076.73	7636.49	7376.92
Q99LB2	Dehydrogenase/reductase SDR family member 4 OS=Mus musculus OX=10090 GN=Dhrs4 PE=1 SV=3	Dhrs4	28200	28	9	48	9	279	29.9	9.38	138.07	9	5977.61	6902.46	6312.39	8639.04	7666.04	7469.89	7495.63	5457.77	5648.8	7526.38	8292.36	7186.4	6104.39	7338.08	7833.05	6347.24	5188.24	6201.06	5693.3	6759.66
P00688	Pancreatic alpha-amylase OS=Mus musculus OX=10090 GN=Amy2 PE=1 SV=2	Amy2a5; Amy2a2; Amy2a3; Amy2a4	109959; 100043688; 100043686; 100043684	34	16	92	9	508	57.3	7.28	287.05	16	3438.84	1761.15	1256.19	9034.74	1775.03	17477.5	6099.22	5105.35	3036.43	11901.2	15066	1399.52	1201.83	1167.43	1595.95	7133.67	3345.32	23561.5	5257.59	15419.3
Q99JI4	26S proteasome non-ATPase regulatory subunit 6 OS=Mus musculus OX=10090 GN=Psmd6 PE=1 SV=1	Psmd6	66413	41	18	69	18	389	45.5	5.52	229.15	18	7631.19	7289.23	7457.95	7024.4	6436.74	6253.02	5965.53	7143.46	8104.97	4788.14	6484.37	6015.14	7250.32	8134.41	6303.47	6475.85	7346.54	6208.1	6147.58	6807.31
Q07417	Short-chain specific acyl-CoA dehydrogenase, mitochondrial OS=Mus musculus OX=10090 GN=Acads PE=1 SV=2	Acads	11409	37	13	82	13	412	44.9	8.47	276.34	13	6577.18	7778.01	5742.19	6720.68	9061.2	7276.72	6966.94	4860.11	6798.98	8302.15	6599.47	8175.62	5645.08	6998.94	7712.95	5224.01	5958.6	7112.69	5310.17	6111.86
Q8BML9	Glutamine--tRNA ligase OS=Mus musculus OX=10090 GN=Qars1 PE=1 SV=1	Qars	97541	31	24	96	23	775	87.6	7.31	278.49	24	6420.39	5983.05	7315.23	5297.8	7370.13	6385.13	6300.11	7381.78	7752.4	6212.02	6110.64	6245.96	5943.98	7076.65	6680.16	6661.16	7302.98	6898.86	7573.01	7557.28
Q8R0W0	Epiplakin OS=Mus musculus OX=10090 GN=Eppk1 PE=1 SV=2	Eppk1	223650	31	47	126	45	6548	724.2	6.07	397.04	47	3474.38	3537.67	4642.2	3330.29	5588.35	9217	7293.05	9585.11	8051.69	12979.6	3437.63	3862.38	4036.04	2983.24	3726.62	7763.18	9234.81	10421.2	9048.9	12200.2
Q3THK7	GMP synthase [glutamine-hydrolyzing] OS=Mus musculus OX=10090 GN=Gmps PE=1 SV=2	Gmps	229363	35	21	91	21	693	76.7	6.73	313.36	21	6187.41	5938.86	6790.6	5959.38	7115.47	6241.55	6779.36	6845.42	6380.87	6886.47	6437.64	6949.96	6047.29	6881.13	7054.32	6619.39	6670.37	6992.74	7409.56	7730.76
Q9R1T2	SUMO-activating enzyme subunit 1 OS=Mus musculus OX=10090 GN=Sae1 PE=1 SV=1	Sae1	56459	43	16	66	16	350	38.6	5.36	206.9	16	6247.01	5825.74	7124.58	5498.32	7554.11	6456.59	6796.01	7220.03	6553.05	6604.69	5818.32	6500.73	5915.69	5933.09	6041.55	6853.24	6786.76	7642.91	7848.22	8188.47
Q80W21	Glutathione S-transferase Mu 7 OS=Mus musculus OX=10090 GN=Gstm7 PE=1 SV=1	Gstm7	68312	62	13	310	6	218	25.7	6.8	948.1	13	7669.28	8100.88	7089.59	7609.82	6745.21	5823.28	5666.94	6699.12	6582.9	5678.43	6958	5898.1	7884.63	7378.83	7038.71	6127.15	6654.3	6003.44	5761.02	5694.8
P50516	V-type proton ATPase catalytic subunit A OS=Mus musculus OX=10090 GN=Atp6v1a PE=1 SV=2	Atp6v1a	11964	33	20	63	20	617	68.3	5.58	208.74	20	6861.1	6353.03	7923.73	6895.46	7214.44	5835.14	5529.94	5836.31	7560.8	5890.2	6801.13	7286.84	7275.16	7001.68	6804.21	6262.85	7358.22	5797.75	6266.95	6112.31
P13439	Uridine 5'-monophosphate synthase OS=Mus musculus OX=10090 GN=Umps PE=1 SV=3	Umps	22247	31	17	71	17	481	52.3	6.61	196.53	17	7360.95	7258.41	7186.59	5967.17	7093.72	6211.94	5862.59	6874.1	6827.45	6067.95	6015.1	6284.71	7002.73	7163.34	6363.08	6123	6331.01	7080.95	6792.02	6911.92
Q91VA0	Acyl-coenzyme A synthetase ACSM1, mitochondrial OS=Mus musculus OX=10090 GN=Acsm1 PE=1 SV=1	Acsm1	117147	32	14	80	14	573	64.7	7.17	268	14	6790.47	7711.76	8573.36	7766.77	7821.01	7616.16	7239.5	4190.66	5977.76	7212.72	5519.59	7916.41	6549.77	5655.23	6211.81	5626.6	6786.92	7613.57	4359.37	5244.44
Q99KR3	Endoribonuclease LACTB2 OS=Mus musculus OX=10090 GN=Lactb2 PE=1 SV=1	Lactb2	212442	54	13	71	13	288	32.7	6.33	254.42	13	8169.53	8836.47	8415.67	7330.27	7041.43	5715.83	5249.34	5990.71	5434.25	5082.46	7225.61	6680.19	8204.94	8288	7549.17	5069.88	5798.44	5363.98	5456.76	5431.92
Q99LF4	RNA-splicing ligase RtcB homolog OS=Mus musculus OX=10090 GN=Rtcb PE=1 SV=1	D10Wsu52e; Rtcb	28088	30	15	65	15	505	55.2	7.23	190.34	15	7314.4	6676.28	7517.44	5684	6320.44	6679.09	6840.7	6560.67	7964.96	6510.38	6082.92	6515.74	6064.48	5440.11	5587.37	6627.24	6966.15	7273.13	6670.76	6855.53
Q8CIB5	Fermitin family homolog 2 OS=Mus musculus OX=10090 GN=Fermt2 PE=1 SV=1	Fermt2	218952	28	18	85	18	680	77.8	6.7	260.69	18	6436.94	6068.4	7222.11	5348.94	6375.76	6617.96	6636.13	7039.76	8013.23	6306	5754.11	5957.7	6037.06	6183.16	5779.84	7041.94	7288.64	7206.65	7040.58	7572.43
Q8QZR1	Tyrosine aminotransferase OS=Mus musculus OX=10090 GN=Tat PE=1 SV=1	Tat	234724	37	17	56	17	454	50.5	5.53	164.92	17	3856.06	4416.89	2666.81	2978.15	4173.17	13487.9	7659.04	9103.85	8822.22	10772	2586.67	4145.22	3835.87	2733.18	2860.77	8502.13	5464.12	10361.2	11174.3	12271.6
P99029	Peroxiredoxin-5, mitochondrial OS=Mus musculus OX=10090 GN=Prdx5 PE=1 SV=2	Prdx5	54683	48	8	87	8	210	21.9	8.85	318.82	8	8041.56	6490.61	6799.19	5713.75	7344.16	5148.61	6264.93	5945.73	6621.64	5386.8	7042.85	7305.93	6872.55	7115.05	6852.08	6049.08	6415.28	6397.19	6923.57	7005.73
P28665	Murinoglobulin-1 OS=Mus musculus OX=10090 GN=Mug1 PE=1 SV=3	Mug1	17836	19	24	79	12	1476	165.2	6.42	246.52	24	5196.6	4269.28	9489.84	11494.6	8871.46	5917.43	4313.29	4969.11	5264.35	6091.01	7085.88	12574.7	4171.9	6826.76	8101.37	4686.42	6157.6	5218.73	4963.06	5796.98
P26041	Moesin OS=Mus musculus OX=10090 GN=Msn PE=1 SV=3	Msn	17698	43	27	152	20	577	67.7	6.6	464.76	27	6380.86	5005.67	6531.12	5790.73	7267.1	6875.94	6903.64	6244.36	6905.75	7198.37	6249.78	7050.83	5725.61	4890.7	6176.57	6140.82	6544.7	9209.85	6365.64	7844.82
Q9ESE1	Lipopolysaccharide-responsive and beige-like anchor protein OS=Mus musculus OX=10090 GN=Lrba PE=1 SV=1	Lrba	80877	20	50	134	46	2856	316.9	5.69	449.46	50	6179.17	6461.54	6905.34	5733.28	6569.01	6324.09	6463.67	7186.62	6706.65	5752.24	6209.77	6029.77	6485.34	6869.7	6631.9	6690.35	7264.06	6586.14	6932.96	6977.4
P16045	Galectin-1 OS=Mus musculus OX=10090 GN=Lgals1 PE=1 SV=3	Lgals1	16852	59	8	79	8	135	14.9	5.49	249.82	8	6196.68	7734.15	8447.38	6586.66	5921.96	7201.12	9314.54	8816.79	6881.08	5426.46	5350.53	5857.79	5258.59	6421.17	6945.97	5612.39	5102.04	5609.39	5933.3	6130.25
Q07076	Annexin A7 OS=Mus musculus OX=10090 GN=Anxa7 PE=1 SV=2	Anxa7	11750	40	18	103	18	463	49.9	6.18	305.88	18	6098.14	6458.67	7047.78	5785.1	6217.74	6815.06	6246.55	7583.56	7367.15	5575.7	5727.26	5970.69	6088.95	6517.16	6182.56	7320.59	6642.54	6540.96	6762.3	7757.93
P70195	Proteasome subunit beta type-7 OS=Mus musculus OX=10090 GN=Psmb7 PE=1 SV=1	Psmb7	19177	25	6	64	6	277	29.9	7.99	176.19	6	7259.34	6701.6	6195.59	5759.12	6578.78	5613.9	6245.39	6997.9	7078.59	5474.32	6778.48	6073.12	6551.71	7914.4	6623.74	6287.55	6777.39	6245.79	6438.35	6826.47
Q9WTX5	S-phase kinase-associated protein 1 OS=Mus musculus OX=10090 GN=Skp1 PE=1 SV=3	Skp1a	21402	37	7	51	7	163	18.7	4.54	169.8	7	7920.86	7086.08	7171.75	6227.68	7479.68	5029.25	6014.03	6748.78	6837.33	4732.35	7382.46	6310.21	6597.81	7392.25	7083.97	5687.26	6274.24	5845.78	5705.28	6651.37
P45952	Medium-chain specific acyl-CoA dehydrogenase, mitochondrial OS=Mus musculus OX=10090 GN=Acadm PE=1 SV=1	Acadm	11364	30	13	58	13	421	46.5	8.37	212.07	13	6647.3	8013.55	6317.86	8510.68	6062.25	8859.25	7443.12	4680.18	5943.81	7580.42	6822.31	7167.69	5359.67	6226.03	6495.42	5502.09	5841.4	6975.38	3981.99	5676.74
Q9QXD1	Peroxisomal acyl-coenzyme A oxidase 2 OS=Mus musculus OX=10090 GN=Acox2 PE=1 SV=2	Acox2	93732	36	23	101	23	681	76.8	7.46	333.33	23	5986.15	6491.35	6574.62	7793.58	7596.53	7914.08	6546.39	5610.26	5976.13	7455.66	7154.93	5662.39	6060.93	6636.02	6931.2	5962.19	5500.07	6374.88	5336.92	6366.32
Q91VR5	ATP-dependent RNA helicase DDX1 OS=Mus musculus OX=10090 GN=Ddx1 PE=1 SV=1	Ddx1	104721	38	26	83	26	740	82.4	7.21	236.5	26	7082.4	6275.83	6725.09	4838.68	6287	6948.01	7336.11	6191.32	7599.34	6534.79	6285.22	6216.08	5279.55	4872.28	5164.78	6459.12	6911.92	7524.45	7693.71	7335.92
P80317	T-complex protein 1 subunit zeta OS=Mus musculus OX=10090 GN=Cct6a PE=1 SV=3	Cct6a	12466	31	18	52	18	531	58	7.08	161.49	18	7155.07	6095.72	6103.94	6094.76	6857.87	5832.59	6149.86	6745.92	6954.9	5938.54	6767.97	6122.99	6293.7	7294.1	6441.29	5884.79	6202.25	6579.94	6591.6	7365.07
Q9DCV4	Regulator of microtubule dynamics protein 1 OS=Mus musculus OX=10090 GN=Rmdn1 PE=1 SV=2	Fam82b; Rmdn1	66302	31	10	53	10	305	35	8.7	151.61	10	5858.12	6786.99	5968.48	5899.22	6598.5	6258.33	6288.97	5691.82	6879.31	6163.95	6396.28	7134.58	8057.77	7436.04	7717.78	6616.68	7168.74	5433.27	5947.81	4866.53
Q9D1M0	Protein SEC13 homolog OS=Mus musculus OX=10090 GN=Sec13 PE=1 SV=3	Sec13	110379	40	11	78	11	322	35.5	5.38	268.6	11	6612.37	5787.18	6841.87	5029.79	7527.72	5816.52	5640.79	6581.54	7128.91	6030.73	6162.01	6152.16	6281.72	6594.06	6689.3	6443.88	6826.09	6392.84	7606.15	6981.32
P10648	Glutathione S-transferase A2 OS=Mus musculus OX=10090 GN=Gsta2 PE=1 SV=3	Gsta2	14858	40	9	107	1	222	25.5	8.81	364.66	9	7220.16	9477.98	2881.02	11442.3	2154.03	8645.2	4546.8	7019.26	13080.1	6015.17	6731.37	1764.76	7211.72	8800.61	4932.52	7317.16	7185.41	4062.51	4828.77	3612.52
Q91ZP3	Phosphatidate phosphatase LPIN1 OS=Mus musculus OX=10090 GN=Lpin1 PE=1 SV=1	Lpin1	14245	30	21	74	19	924	101.9	6.74	224.31	21	2346.7	2753.13	2669.39	3088.93	2611.08	16254.1	6656.48	7350.46	5302.23	21411.8	2524.62	2421.5	2680.78	2057.84	2756.38	7176.92	4351.33	12375.4	10919.5	11158.2
P00375	Dihydrofolate reductase OS=Mus musculus OX=10090 GN=Dhfr PE=1 SV=3	Dhfr	13361	48	10	80	10	187	21.6	8.53	205.22	10	7996.07	7462.32	6565.54	6668.64	7634.68	5162.43	5281.36	6405.27	6222.8	5106.92	6816.38	6791.35	6795.98	7588.65	6682.96	5862.42	5792.17	5593.23	5966.91	6350.97
P55096	ATP-binding cassette sub-family D member 3 OS=Mus musculus OX=10090 GN=Abcd3 PE=1 SV=2	Abcd3	19299	23	16	65	16	659	75.4	9.26	187.25	16	3143.87	4317.45	3109.97	13309.2	4716.8	10328.5	11505	4001.16	3491.94	10019.7	9278.09	7081.83	5569.01	5405.74	9016.96	8153.87	5024.91	3815.75	3988.31	3346.49
Q9DCQ2	Putative L-aspartate dehydrogenase OS=Mus musculus OX=10090 GN=Aspdh PE=1 SV=1	Aspdh	68352	41	10	82	10	287	30.3	6.95	291.75	10	8702.16	10921.6	5396.37	7549.28	5454.53	5709.89	5229.53	5875.73	5663.84	3547.75	8012.12	7398.35	8499.09	7534.83	5652.58	5100.14	5407.05	5262.24	4944.64	6662.08
Q8QZY1	Eukaryotic translation initiation factor 3 subunit L OS=Mus musculus OX=10090 GN=Eif3l PE=1 SV=1	Eif3l	223691	28	15	67	15	564	66.6	6.44	212.97	15	5443.53	5993.35	7854.38	5798.94	5986.58	6494.75	6208.78	6883.23	7417.97	6035.06	5854.46	6044.1	6363.05	5758.12	5658.92	7011.01	7400.61	7009.44	6345.28	6791.55
O08553	Dihydropyrimidinase-related protein 2 OS=Mus musculus OX=10090 GN=Dpysl2 PE=1 SV=2	Dpysl2	12934	37	18	89	15	572	62.2	6.38	313.79	18	6805.14	5784.48	6535.47	5325.88	7131.03	5332.37	5676.92	6139.82	6720.82	5757.65	6158.88	6832.92	6749.22	6222.57	6191.44	6194.27	6870.7	7445.24	6820.61	7512.31
O35639	Annexin A3 OS=Mus musculus OX=10090 GN=Anxa3 PE=1 SV=4	Anxa3	11745	54	18	66	16	323	36.4	5.76	210.85	18	6393.68	5333.75	6250.08	5609.98	7435.87	5807	6031.84	5535.92	7273.34	6318.82	5784.81	7254.6	6127.42	5360.32	5900.15	6492.84	6825.92	7292.18	7097.12	8033.87
P62082	40S ribosomal protein S7 OS=Mus musculus OX=10090 GN=Rps7 PE=2 SV=1	Rps7	20115	23	5	39	5	194	22.1	10.1	124.5	5	5371.82	5631.32	8004.64	4113.72	6571.63	6679.31	6516	6979.71	8002.47	6053.69	6005.85	6389.14	6439.2	4721.87	5352.46	6807.01	7363.58	7742.24	6451.47	6784
Q9EPU0	Regulator of nonsense transcripts 1 OS=Mus musculus OX=10090 GN=Upf1 PE=1 SV=2	Upf1	19704	24	24	80	23	1124	123.9	6.61	258.91	24	6909.43	6458.31	8527.65	5703.99	6890.02	7444.35	6280.23	6798.15	6207.44	5862.12	6246.48	6458.44	5608.29	4755.74	5173.72	5603.88	5866.61	8178.81	6077.65	6836.26
Q91X34	Bile acid-CoA:amino acid N-acyltransferase OS=Mus musculus OX=10090 GN=Baat PE=1 SV=1	Baat	12012	27	10	44	10	420	46.5	6.68	147.32	10	5718	7927.43	7455.11	8113.01	6142.03	8245.33	5514.96	5634.65	5593.12	6639.44	6179.04	4629.62	7096.6	7159.89	6261.77	6524.41	5818.59	6553.16	4419.62	5956.37
Q69ZR2	E3 ubiquitin-protein ligase HECTD1 OS=Mus musculus OX=10090 GN=Hectd1 PE=1 SV=2	Hectd1	207304	18	47	121	47	2618	289.9	5.41	349.37	47	6060.52	5512.89	5896.28	4754.12	6911.7	5846.03	6538.32	7315.19	8224.32	6157.03	5552.31	6033.58	5335.15	6151.51	5658.05	6793.95	7104.07	6709.65	7779.54	6996.97
Q9CWK8	Sorting nexin-2 OS=Mus musculus OX=10090 GN=Snx2 PE=1 SV=2	Snx2	67804	30	14	66	12	519	58.4	5.12	227.6	14	6775.03	5792.78	5585.05	6851.02	6001.64	8374.33	6508.61	6253.03	6170.66	9045.83	7019.83	5569.54	4867.75	5305.75	5844.81	5940.36	5518.6	6942.87	6216.88	6692.35
P07759	Serine protease inhibitor A3K OS=Mus musculus OX=10090 GN=Serpina3k PE=1 SV=2	Serpina3k	20714	43	13	121	10	418	46.9	5.16	446.48	13	3463	3031.81	3686.87	5314.74	4614.7	7836.98	6335.16	5902.53	5046.69	8568.03	4540.82	7495.63	3434.65	4522.95	4565.9	9776.44	8692.24	12431.3	7593.83	10413.9
Q9JIL4	Na(+)/H(+) exchange regulatory cofactor NHE-RF3 OS=Mus musculus OX=10090 GN=Pdzk1 PE=1 SV=1	Pdzk1	59020	41	18	87	18	519	56.5	5.43	286.96	18	5308.28	6028.33	6632.91	5140.5	6859.61	6504.7	6307.78	7173.59	5973.1	8634.76	5803.58	7087.63	6102.57	4413.67	6212.94	5904.52	6101.65	7014.97	6097.71	7710.37
P50172	Corticosteroid 11-beta-dehydrogenase isozyme 1 OS=Mus musculus OX=10090 GN=Hsd11b1 PE=1 SV=3	Hsd11b1	15483	29	9	41	9	292	32.3	8.46	126.21	9	3602.01	4967.25	3057.33	12672.5	4924.83	10745	9918.37	4387.54	4103.76	9234.67	6912.69	6492.35	7326.08	5017.83	6822.16	9995.52	5627.11	4475.07	3520.04	3142.33
A2AJL3	FGGY carbohydrate kinase domain-containing protein OS=Mus musculus OX=10090 GN=Fggy PE=1 SV=1	Fggy	75578	23	13	78	13	552	60.3	6.42	243.3	13	7611.38	6897.46	6724.06	5750.73	7004.81	5502.55	6389.22	5868.56	5939.74	5261.64	6692.06	6243.98	6882.72	7540.42	6560.98	5961.47	6222.16	5612.97	6265.14	5988.77
O35286	Pre-mRNA-splicing factor ATP-dependent RNA helicase DHX15 OS=Mus musculus OX=10090 GN=Dhx15 PE=1 SV=2	Dhx15	13204	27	22	84	21	795	90.9	7.46	239.96	22	5105.3	5625.92	6268.17	4597.83	6924.81	6203.6	5647.35	7082.9	7274.52	6238.26	5407.45	6303.06	6306.61	5761.1	5781.74	6595.17	7133.37	7075.57	7589.76	7823.5
Q6IFX2	Keratin, type I cytoskeletal 42 OS=Mus musculus OX=10090 GN=Krt42 PE=1 SV=1	Krt42	68239	35	19	123	6	452	50.1	5.16	353.09	19	2951.25	9090.14	4458.03	10124.7	4225.75	5011.06	11065.2	5559.38	4163.69	8054.79	6950.28	6202.72	6932.01	3588.5	5479.32	5167.1	8616.48	4321.09	8069.12	6103.52
Q9JHI5	Isovaleryl-CoA dehydrogenase, mitochondrial OS=Mus musculus OX=10090 GN=Ivd PE=1 SV=1	Ivd	56357	29	13	55	13	424	46.3	8.29	181.38	13	7578.68	8144.35	5849.59	7315.55	6969.12	7638.33	6756.06	4695.43	6441.08	6712.98	5890.02	6588.05	5552.57	5932.95	5627.69	5023.06	5881.34	7555.49	4138.89	5549.65
Q9JHR7	Insulin-degrading enzyme OS=Mus musculus OX=10090 GN=Ide PE=1 SV=1	Ide	15925	21	20	87	20	1019	117.7	6.54	289.07	20	7111.55	7066.49	7521.27	5847.41	6912.77	5467.76	5519.71	6235.65	5921.45	4958.37	6370.37	6382.68	6728.8	7208.24	6427.62	5862.6	6266.92	5707.24	6014.04	6282.39
Q8BGC0	HIV Tat-specific factor 1 homolog OS=Mus musculus OX=10090 GN=Htatsf1 PE=1 SV=1	Htatsf1	72459	48	34	97	34	757	86.2	4.4	284.85	34	7178.3	6347.5	6508.79	5394.26	7424.38	5995.77	5257.81	6414.06	6468.54	6008.66	6524.43	6049.76	5872.12	5751.14	5922.26	5805.34	5615.98	6689.44	6872.52	7661.52
O88876	Short-chain dehydrogenase/reductase 3 OS=Mus musculus OX=10090 GN=Dhrs3 PE=1 SV=2	Dhrs3	20148	30	8	91	8	302	33.6	8.69	303.82	8	4552.43	5090.81	3518.16	12813	4729.87	4202.3	7328.96	4125.04	3459.82	5838.92	10770.2	9642.85	9069.15	6855.29	10122	6622.92	5374.66	3641.99	5058.49	2716.23
P62754	40S ribosomal protein S6 OS=Mus musculus OX=10090 GN=Rps6 PE=1 SV=1	Rps6-ps4; Rps6; LOC105244208	667739; 20104; 105244208	33	10	70	9	249	28.7	10.84	211.21	10	5795.89	5813.36	7290.19	4577.49	6419.57	6652.05	6351.91	7256.08	7194.55	5553.59	6568.4	5552.54	5858.89	4744.72	4892.38	6167.13	6853.96	7950.5	6398.11	7305.49
Q8BT60	Copine-3 OS=Mus musculus OX=10090 GN=Cpne3 PE=1 SV=2	Cpne3	70568	17	10	56	8	533	59.5	5.78	166.97	10	7077.77	6610.12	6764.53	5693.97	7170.64	5411.95	5561.31	5925.99	6464.43	5051.36	6034.1	6016.77	7118.75	6864.68	5979.5	6196.08	6599.57	6284.89	6035.52	6287.53
Q8R0F9	SEC14-like protein 4 OS=Mus musculus OX=10090 GN=Sec14l4 PE=1 SV=1	Sec14l4	103655	39	13	132	13	403	46	7.12	395.26	13	7041.8	7298.22	5566.19	6095.5	7043.25	5563.91	5253.35	6685.84	6327.26	5750.75	5483.94	5680.82	6704.14	7384.5	6193.76	6621.9	6241.37	5198.98	6680.06	6170.1
Q9DBP5	UMP-CMP kinase OS=Mus musculus OX=10090 GN=Cmpk1 PE=1 SV=1	Cmpk1	66588	28	6	93	6	196	22.2	5.83	314.74	6	6533.28	6677.59	6290.7	5858.7	6270.88	5480.15	5834.15	6545.34	6283.9	4846.25	6529.64	6246.92	6533.74	6917.01	6437.24	6310.27	6248.76	5398.08	6589.91	6312.27
Q9D2V7	Coronin-7 OS=Mus musculus OX=10090 GN=Coro7 PE=1 SV=2	Coro7	78885	28	23	100	23	922	100.7	5.77	363.63	23	6309.75	5890.16	6539.08	5328.22	7423.04	5379.1	5451.83	6000.17	6571.95	5599.89	5965.63	7080.69	6391.97	6057.8	6380.42	6030.65	6184.01	5902.86	6809.45	6820.03
O09172	Glutamate--cysteine ligase regulatory subunit OS=Mus musculus OX=10090 GN=Gclm PE=1 SV=1	Gclm	14630	38	10	62	10	274	30.5	5.52	210.18	10	6601.44	7528.3	8887.12	7148.25	6620.92	4621.43	4961.48	5452.43	5224.89	4136.62	6673.63	6994.28	7453.32	7950.88	6638.97	5408.97	6075.86	4724.07	5080.23	5644.18
P54775	26S proteasome regulatory subunit 6B OS=Mus musculus OX=10090 GN=Psmc4 PE=1 SV=2	Psmc4	23996	29	14	62	13	418	47.4	5.21	188.89	14	6706.31	6260.93	6050.23	4780.89	6444.44	5247.05	5408.64	7154.71	7362.16	4860.05	5876.55	5782.66	6620.73	7431.58	6525.41	5795.92	6802.41	5188.06	7179.49	6348.26
Q8R164	Valacyclovir hydrolase OS=Mus musculus OX=10090 GN=Bphl PE=1 SV=1	Bphl	68021	46	12	63	12	291	32.8	8.94	218.68	12	7612.96	8108.86	5490.33	7031.63	7552.23	7043.05	7127.88	4790.73	6021.42	6228.81	6111.71	6335.42	5725.2	6608.63	6042.82	4859.71	5056.36	6520.57	4311.93	5126.35
Q6P5F9	Exportin-1 OS=Mus musculus OX=10090 GN=Xpo1 PE=1 SV=1	Xpo1	103573	25	25	87	25	1071	123	6.07	260.34	25	6335.6	5825.83	6446.99	5498.82	6771.06	5757.37	6040.3	6339.27	6155.36	6091.61	5710.09	6067.49	5976.86	5998.59	6010.18	6220	6499.62	6392.76	6341.68	7193.61
P13020	Gelsolin OS=Mus musculus OX=10090 GN=Gsn PE=1 SV=3	Gsn	227753	18	15	57	15	780	85.9	6.18	175.33	15	5510.62	4415.3	6769.7	6888.15	7645.68	6170.98	5254.69	5180.61	6801.87	7019	4991.18	8411.71	5600.31	4606.5	5646.14	6075.18	5988.66	7296.46	6139.93	7161.51
Q8VDQ1	Prostaglandin reductase 2 OS=Mus musculus OX=10090 GN=Ptgr2 PE=1 SV=2	Ptgr2	77219	28	9	47	9	351	38	5.41	152.26	9	7048.49	7299.23	7038.33	6007.19	6287.24	5673.93	5130.37	6180.95	6098.18	4914.97	6408.42	6552.22	6305.48	7132.27	6307.78	6063.91	6067.08	5265.47	5980.31	5802.8
Q8BP47	Asparagine--tRNA ligase, cytoplasmic OS=Mus musculus OX=10090 GN=NARS1 PE=1 SV=2	Nars	70223	28	16	100	15	559	64.2	5.86	329.12	16	5722.19	6423.54	7455.78	5551.34	5826.71	6217.49	6005.11	6923.91	6486.87	5038.09	5478.4	5772.07	5976.12	6376.1	5842.4	6513.83	6722.39	6097.61	6233.73	6791.27
Q6NZC7	SEC23-interacting protein OS=Mus musculus OX=10090 GN=Sec23ip PE=1 SV=2	Sec23ip	207352	16	19	83	18	998	110.7	5.94	215.25	19	5341.15	5016.4	6010.95	4012.84	6461.2	5658	5895.28	6432.09	7381.97	6252.72	4776.02	5993.6	6053.2	6201.88	5878.39	7030.94	7103.76	6895.67	7583.28	7193.99
Q8BTM8	Filamin-A OS=Mus musculus OX=10090 GN=Flna PE=1 SV=5	Flna	192176	23	57	138	48	2647	281	6.04	434.44	57	5062.24	4458.15	5298.25	4466.54	6961.94	6139.98	6255.35	5596.94	7799.54	7890.59	5572.87	6857.02	6001.18	4420.71	5151.33	6222.28	6303.05	7878.84	6904.01	7711.23
Q9JLI6	Selenocysteine lyase OS=Mus musculus OX=10090 GN=Scly PE=1 SV=1	Scly	50880	33	12	74	12	432	47.1	6.8	230.56	12	6828.65	6352.44	6056.27	5272	6417.35	5876.29	6004.43	6364.73	6186.88	5320.62	5951.28	5382.91	6219.28	6172.18	5308.65	6510.89	6340.98	6599.24	6346.42	6939.23
Q99JY9	Actin-related protein 3 OS=Mus musculus OX=10090 GN=Actr3 PE=1 SV=3	Actr3	74117	37	15	98	15	418	47.3	5.88	311.14	15	5564.97	6433.52	7159.32	5861.16	5577.01	5967.06	5252.72	6123.12	6461.76	5473.4	5895.64	6297.76	7190.22	5940.54	5917.15	5971.52	6568.1	7069.83	5392.87	6264.6
P46935	E3 ubiquitin-protein ligase NEDD4 OS=Mus musculus OX=10090 GN=Nedd4 PE=1 SV=3	Nedd4	17999	26	21	106	18	887	102.6	5.26	336.41	21	4719.76	4931.44	5194.12	4551.38	5450.41	7424.46	6761.07	7643.03	6619.07	6874.6	4410.85	5040.14	5007.52	4781.14	5022.79	7209.73	6729.31	6905.95	8164.58	8448.43
Q9Z0E6	Guanylate-binding protein 2 OS=Mus musculus OX=10090 GN=Gbp2 PE=1 SV=1	Gbp2	14469	23	13	66	12	589	66.7	5.71	209.23	13	1980.31	2335.38	1981.63	2793.04	2591.25	10188.7	12134.3	11005.7	5351.18	8001.37	1690.55	2614.11	2203.54	1560.21	2192.43	11172.1	10050.6	9508.89	9264.6	13268.8
Q61599	Rho GDP-dissociation inhibitor 2 OS=Mus musculus OX=10090 GN=Arhgdib PE=1 SV=3	Arhgdib	11857	38	8	35	8	200	22.8	5.11	113.09	8	5767.55	4224.5	5194.97	4623.16	7563.38	5645.88	6044.36	5294.47	7505.61	6137.67	4896.79	7100.74	5253.31	4499.63	5068	6060.65	6921.31	8515.85	6964.07	8300.04
Q8VDK1	Deaminated glutathione amidase OS=Mus musculus OX=10090 GN=Nit1 PE=1 SV=2	Nit1	27045	30	9	81	9	323	35.7	7.94	277.59	9	7523.96	6235.58	6527.05	5277.31	6974.41	4973.59	5131.97	5756.89	6964.38	5368.39	6152.81	6364.46	6130.88	7037.42	6246.92	5363.02	5872.59	5396.3	6470.18	5806.25
Q921H8	3-ketoacyl-CoA thiolase A, peroxisomal OS=Mus musculus OX=10090 GN=Acaa1a PE=1 SV=1	Acaa1a	113868	48	13	99	5	424	43.9	8.44	406.88	13	6103.33	8624.1	5681.37	8551.72	4497.83	8393.93	7709.63	5343.9	4457.95	5543.31	8321.3	5214.43	6403.03	7599.4	7246.26	4750.2	3672.24	4332.92	4189.58	4749.3
Q9CQM9	Glutaredoxin-3 OS=Mus musculus OX=10090 GN=Glrx3 PE=1 SV=1	Glrx3	30926	20	6	56	6	337	37.8	5.59	200.11	6	6902.95	6278.38	6540.02	5394.68	6564.25	5510.53	5897.41	5842.9	6019.49	5249.7	5796.34	5933.38	6469.41	6221.24	6048.85	6164.2	6036.5	5529.64	6878.61	5758.56
G3X9K3	Brefeldin A-inhibited guanine nucleotide-exchange protein 1 OS=Mus musculus OX=10090 GN=Arfgef1 PE=1 SV=1	Arfgef1	211673	21	39	98	26	1846	208.4	5.86	312.08	39	5533.22	5582.79	5396.09	4888.93	6057.48	5879.84	6294.31	6859.77	6915.93	5823.01	5614.82	5433.19	5947.73	6020.6	6041.81	6408.79	6711.9	6307.02	6725.29	6572.21
P47911	60S ribosomal protein L6 OS=Mus musculus OX=10090 GN=Rpl6 PE=1 SV=3	Rpl6	19988	34	10	44	10	296	33.5	10.7	128.96	10	5536.61	4594.42	5494.28	5279.55	5677.21	6551.05	8375.39	7543.88	7033.47	4910.03	6682.59	6302.58	5203.14	3691.48	4381.52	6542.89	6680.99	7584.5	5522.84	7363.23
Q62318	Transcription intermediary factor 1-beta OS=Mus musculus OX=10090 GN=Trim28 PE=1 SV=3	Trim28	21849	32	21	87	21	834	88.8	5.77	285.91	21	5772.22	5508.6	6186.73	4492.31	7343.65	5641.71	5279.21	5833.64	6295.62	6576.51	5427.92	7075.71	6177.63	5217.73	5901.61	6453.68	6110.54	6147.47	6840.38	6667.71
P49891	Sulfotransferase 1E1 OS=Mus musculus OX=10090 GN=Sult1e1 PE=1 SV=2	Sult1e1	20860	32	11	41	11	295	35.6	7.01	103.9	11	2716.95	4555.48	1150.49	1861.14	1927.74	7878.21	9700.81	10956.5	5592.4	8961.28	2169.36	1718.66	1900.65	4657.34	2491.96	14442.6	8927.41	11112.5	10784.7	7241.8
Q9R0Q7	Prostaglandin E synthase 3 OS=Mus musculus OX=10090 GN=Ptges3 PE=1 SV=1	Ptges3; Gm9769; Ptges3-ps; LOC100048119; LOC102641464	56351; 100043508; 102641464	34	6	61	6	160	18.7	4.55	221.9	6	7411.42	6593.53	6548.83	5441.42	7112.37	4642.51	5235.87	6414.72	6198.38	4623.45	6439.38	6067.42	6125.15	6987.24	5397.76	5133.2	5333.36	6134.57	5921.69	6925.04
P46467	Vacuolar protein sorting-associated protein 4B OS=Mus musculus OX=10090 GN=Vps4b PE=1 SV=2	Vps4b	20479	30	15	61	11	444	49.4	7.11	165.6	15	5876.97	5750.4	5569.04	4696.98	5950.88	5241.32	5085.38	6213.12	7119.56	5892.78	5476.08	6565.4	6752.19	5980.78	6622.25	6390.35	6455.08	5141.49	7524.09	6349.38
Q8R0V5	Indoleamine 2,3-dioxygenase 2 OS=Mus musculus OX=10090 GN=Ido2 PE=1 SV=3	Ido2	209176	32	13	61	13	405	45.2	6.68	156.62	13	7622.14	7908.37	6790.72	5876.15	6819.99	5130.29	4683.54	5641.6	4825.52	4591.73	7071.55	5949.52	6844.79	8613.35	7239.22	4796.34	4906.96	4495.32	5415.49	5194.09
Q99P30	Peroxisomal coenzyme A diphosphatase NUDT7 OS=Mus musculus OX=10090 GN=Nudt7 PE=1 SV=2	Nudt7	67528	33	9	64	9	236	26.8	6.34	229.92	9	7292.78	6596.9	7292.23	5120.24	6614.94	5640.2	5436.02	4009.4	4455.64	7212.03	7300.85	5784.09	6906.57	7868.62	9037.83	4349.28	4877.2	5008.17	5114.05	4482.35
Q8R086	Sulfite oxidase, mitochondrial OS=Mus musculus OX=10090 GN=Suox PE=1 SV=2	Suox	211389	26	13	77	13	546	60.7	6.54	262.1	13	6422.26	7846.64	5617.53	5216.84	5744.84	5054.21	5390.13	4773.26	7117.04	4674.88	6441.09	6950.31	8731.85	7287.73	7082.04	5406.9	6338.47	4975.4	4938.63	4370.8
P56657	Cytochrome P450 2C40 OS=Mus musculus OX=10090 GN=Cyp2c40 PE=1 SV=2	Cyp2c40	13099	18	9	48	8	491	55.7	7.52	155.66	9	4042.79	4468.94	3010.59	9261.02	6823.23	5989.65	8069.04	3110.24	3365.39	12278.3	7015.88	8681.89	7619.05	6028.39	9460.62	5760.49	4376.5	4174.31	3792.54	3029.81
P27612	Phospholipase A-2-activating protein OS=Mus musculus OX=10090 GN=Plaa PE=1 SV=4	Plaa	18786	36	25	92	25	794	87.2	6.14	330	25	5590.7	5611.28	6453.98	5038.02	6007.9	5537.47	5530.92	6197.82	6542.1	5626.35	5464.97	6269.09	6151.5	6134.33	6147.43	6227.62	6416.63	5925.44	7002.1	6455.79
Q9WTP7	GTP:AMP phosphotransferase AK3, mitochondrial OS=Mus musculus OX=10090 GN=Ak3 PE=1 SV=3	Ak3	56248	56	12	55	12	227	25.4	8.84	203.07	12	6355.04	7383.67	5480.3	6349.94	7303.16	7433.53	7125.02	4444.33	6136.93	6524.66	5468.56	6593.99	5313.53	5407.01	5552.74	4966.34	5398.48	7831.79	3829.16	5250.9
Q9D4H8	Cullin-2 OS=Mus musculus OX=10090 GN=Cul2 PE=1 SV=2	Cul2	71745	27	22	85	22	745	86.8	7.01	256.27	22	5898.14	6150.19	6984.81	5704.11	5896.01	5354.94	5252.21	6252.83	6382.89	5139.81	5782.12	5894.19	6511.2	6565.28	6093.9	6046.37	6275.33	5442.28	6182.87	6218.13
Q9CVB6	Actin-related protein 2/3 complex subunit 2 OS=Mus musculus OX=10090 GN=Arpc2 PE=1 SV=3	Arpc2	76709	33	11	63	11	300	34.3	7.36	200.29	11	6127.83	6065.45	6115.71	5386.39	6495.36	5343.35	5326.74	6196.31	6104.09	5306.42	6171.14	6017.36	6480.22	6093.23	5737.91	5242.83	5646.25	7649.08	5739.17	6769.39
Q60598	Src substrate cortactin OS=Mus musculus OX=10090 GN=Cttn PE=1 SV=2	Cttn	13043	22	14	56	14	546	61.2	5.4	179.12	14	5891.12	5678.05	6267.83	4898.02	5705.22	5589.57	6845.74	6744.91	6830.02	6219.95	5698.05	5747.03	5607.23	5203.43	5011.42	6367.99	6326.88	6475.56	6069.76	6808.21
P97371	Proteasome activator complex subunit 1 OS=Mus musculus OX=10090 GN=Psme1 PE=1 SV=2	Psme1	19186	56	13	81	12	249	28.7	5.97	302.56	13	6641.84	6137.54	5965.37	4758.97	5933.31	6032.82	5477.92	5671.5	6836.52	5547.56	5879.02	6138.68	6029.84	5128.13	5780.87	6727.78	6023.81	6291.28	5936.42	7004.61
Q9R257	Heme-binding protein 1 OS=Mus musculus OX=10090 GN=Hebp1 PE=1 SV=2	Hebp1	15199	42	8	81	8	190	21.1	5.26	309.1	8	4703.85	6185.99	8387.03	6596.72	6432.76	4585.75	4973.15	4469.28	6360.85	2050.12	7225.71	6276.61	8689.97	7619.22	6224.27	6353.52	6617.96	5372.01	5032.88	5415.07
Q8BGD9	Eukaryotic translation initiation factor 4B OS=Mus musculus OX=10090 GN=Eif4b PE=1 SV=1	Eif4b	75705	28	17	92	17	611	68.8	5.67	304.46	17	6113.59	5782.13	6693.33	5182.41	6279.29	5643.66	5726.06	6262.47	6212.3	5893.94	6297.7	6191.89	5588.8	5176.01	5512.6	5872.31	5707.74	6482.67	6185.32	6710.49
Q9D8E6	60S ribosomal protein L4 OS=Mus musculus OX=10090 GN=Rpl4 PE=1 SV=3	Rpl4	67891	24	11	45	11	419	47.1	11	139.82	11	5659.06	3821.9	5458.87	4729.09	6060.55	6515.37	8573.58	7386.79	7414.42	4936.72	6335.02	6305.57	5090.56	3287.23	4055.47	6514.14	6875.6	7368.59	5868.66	7038.38
P62192	26S proteasome regulatory subunit 4 OS=Mus musculus OX=10090 GN=Psmc1 PE=1 SV=1	Psmc1	19179	42	19	93	17	440	49.2	6.21	286.49	19	6209.69	5968.63	6006.96	5246.77	5376.81	5398.93	5537.16	6358.41	7210.43	5227.69	5815.01	5575.81	5911.46	6896.37	6170.07	5922.01	6546.94	5466.87	6391.41	6055.1
Q3TNA1	Xylulose kinase OS=Mus musculus OX=10090 GN=Xylb PE=1 SV=1	Xylb	102448	36	16	90	16	551	59.5	6.9	330.76	16	6588.93	6886.83	6939.67	6100.46	6474.92	5154.44	5308.27	5781.07	6344.24	4950.62	6244.74	6163.76	6421.27	6916.75	6133.37	4935.23	5467.19	5233.9	5463.72	5612.23
Q9Z2U0	Proteasome subunit alpha type-7 OS=Mus musculus OX=10090 GN=Psma7 PE=1 SV=1	Psma7	26444	44	10	58	10	248	27.8	8.46	180.82	10	5962.63	6082.42	6190.81	5623.43	5281.09	5598.94	5474.52	6154.71	7030.24	4834.03	5631.86	5669.51	6460.28	6466.89	5856.33	6246	6717.77	5749.56	6061.03	5921.2
Q6IRU2	Tropomyosin alpha-4 chain OS=Mus musculus OX=10090 GN=Tpm4 PE=1 SV=3	Tpm4	326618	43	11	68	7	248	28.5	4.68	198.45	11	5092.99	4456.53	6409.88	4161.5	6885.3	5995.41	6046.28	5855.2	6493.42	6436.63	4955.02	5676.8	4868.58	4562.32	4869.65	6706.01	6430.65	8295.54	6563.49	8248.42
Q8R5H1-5	Isoform 5 of Ubiquitin carboxyl-terminal hydrolase 15 OS=Mus musculus OX=10090 GN=Usp15	Usp15	14479	27	26	79	25	952	109.2	5.11	237.76	26	6012.34	6062.19	6523.42	5682.54	5813.49	5495.97	5483.67	6230.79	6036.53	5218.49	5844.53	5775.69	6236.46	6496.97	5748.03	5859.06	6209.62	5950.58	6145.46	6181.41
Q63880	Carboxylesterase 3A OS=Mus musculus OX=10090 GN=Ces3a PE=1 SV=2	Ces3a	382053	15	8	48	4	571	63.3	6.14	160.3	8	5021.59	5000.72	9579.41	6414.42	7807.57	5159.86	6070.16	4104.87	3581.98	6803.62	6502.4	9006.54	4757.7	6313.52	7972.62	4650.35	5022.38	5196.11	4982.85	4935.61
O35386	Phytanoyl-CoA dioxygenase, peroxisomal OS=Mus musculus OX=10090 GN=Phyh PE=1 SV=1	Phyh	16922	26	9	46	9	338	38.6	7.53	143.04	9	5103.5	5516.88	6280.33	6734.99	5491.37	8350.46	5194.65	5482.94	4527.29	8203.12	6209.82	5436.73	4996.17	6175.59	6875	5882.75	4135.98	5767.25	5996.95	6392.38
P50580	Proliferation-associated protein 2G4 OS=Mus musculus OX=10090 GN=Pa2g4 PE=1 SV=3	Pa2g4	18813	35	13	65	13	394	43.7	6.86	208.58	13	5714.76	5642.92	6820.97	5332.13	5690.6	6596.67	6782.91	6946	5904.23	5366.17	6106.2	5905.88	5355.18	4352.2	4570.59	6006.19	5864.6	7486.89	5345	6924.6
Q9CX34	Protein SGT1 homolog OS=Mus musculus OX=10090 GN=Sugt1 PE=1 SV=3	Sugt1	67955	51	16	68	16	336	38.1	5.45	223.64	16	5136.09	4753.91	6137.22	4303.19	5387.24	6138.51	5525.04	5815.21	7252.26	6618.5	4631.6	6276.86	5679.31	4704.26	5674.06	7297.3	6943.77	6035.73	7852.86	6320.05
Q9CQW1	Synaptobrevin homolog YKT6 OS=Mus musculus OX=10090 GN=Ykt6 PE=1 SV=1	Ykt6	56418	24	6	28	6	198	22.3	6.35	77.81	6	6230.1	5881.04	4724.38	6304.3	5696.9	5233.9	6903.34	5480.37	5889.34	6005.52	6078.19	5903.32	6290.83	6419.31	5897.23	5867.66	5581.61	5545.3	6458.99	5948.03
Q9R0N0	Galactokinase OS=Mus musculus OX=10090 GN=Galk1 PE=1 SV=2	Galk1	14635	30	12	111	12	392	42.3	5.26	277.16	12	6482.51	6327.18	6658.79	5828.39	7508.31	4994.78	5305.23	5930.71	6372.49	5012.75	6063.98	6752.87	5505.56	6357.21	6473.18	4722.07	5368.82	4573.24	6202.6	5834.62
Q61656	Probable ATP-dependent RNA helicase DDX5 OS=Mus musculus OX=10090 GN=Ddx5 PE=1 SV=2	Ddx5	13207	29	19	60	12	614	69.2	8.92	187.74	19	5858.55	4619.55	6046.53	4590.39	6165.37	8028.08	7330.07	7417.18	5120.2	6975.4	4439.31	5076.08	3799.97	3490.59	3913.22	5131.11	4782.78	9855.41	6513.99	8822.82
O35593	26S proteasome non-ATPase regulatory subunit 14 OS=Mus musculus OX=10090 GN=Psmd14 PE=1 SV=2	Psmd14	59029	18	7	61	7	310	34.6	6.52	177.28	7	6128.13	5419.73	5677.96	4681.21	6075.27	5281.23	5593.64	5970.56	7313.87	5219.48	5649.72	5747.93	5686.1	6902.43	6340.96	5571.53	6254.73	5395.13	6885.82	5905.07
Q9R111	Guanine deaminase OS=Mus musculus OX=10090 GN=Gda PE=1 SV=1	Gda	14544	32	15	75	14	454	51	5.53	239.24	15	5874.03	7379.12	7098.81	7317.08	4635.63	6053.45	5162.2	5825.6	5655.49	4062.17	5614.06	5851.94	6633.83	6202.53	5363.12	6571.19	7188.24	5444.24	4409.23	5293.81
O08585	Clathrin light chain A OS=Mus musculus OX=10090 GN=Clta PE=1 SV=2	Clta	12757	29	9	47	8	235	25.6	4.58	130.05	9	5430.52	5957.75	7086.81	4593.26	5276.31	5865.3	5432.9	7094.05	5812.12	4680.96	5099.19	4667.74	6274.82	4799.44	7368.77	6875.76	6140.36	5955.07	4628.48	8405.86
P45591	Cofilin-2 OS=Mus musculus OX=10090 GN=Cfl2 PE=1 SV=1	Cfl2	12632	51	8	120	6	166	18.7	7.88	314.01	8	5682.88	5799	6453.48	4530.88	6253.32	5282.6	4765.42	5829.32	5673.23	5162.22	5612.99	5663.22	6855.63	6417.85	6016.05	6347.62	6593.79	5787.36	6423.75	6218.56
Q99JY3	GTPase IMAP family member 4 OS=Mus musculus OX=10090 GN=Gimap4 PE=1 SV=2			33	11	40	11	328	38	6.23	109.68	11	5934.85	5017.81	6755.48	5307.94	6742.17	5105.61	5333.31	5207.09	5792.13	4496.07	5632.85	7705.21	6651.66	5365.97	4852.43	5595.29	6446.27	6567.82	5875.28	6888.78
Q9CXN7	Phenazine biosynthesis-like domain-containing protein 2 OS=Mus musculus OX=10090 GN=Pbld2 PE=1 SV=1	Pbld2	67307	57	15	269	7	288	32	5.34	798.95	15	7104.72	6540.04	5953.36	5614.18	6213.54	4963.19	4648.44	5845.58	6111.45	5052.19	6535.55	5947.7	5954.5	7191.18	6498.7	5254.54	5205.67	4433.81	6165.82	5568.15
P97372	Proteasome activator complex subunit 2 OS=Mus musculus OX=10090 GN=Psme2 PE=1 SV=4	Psme2; Psme2b; Psme2b-ps	19188; 621823	33	9	84	9	239	27	5.76	202.04	9	6266.14	5710.62	5848.79	4738	6066.41	5404.93	5369.06	5172.2	6947.12	5282.63	5331.1	6215.09	6358.36	5517.79	5679.6	6016.8	6302.89	6249.53	6402.27	5907.19
Q62159	Rho-related GTP-binding protein RhoC OS=Mus musculus OX=10090 GN=Rhoc PE=1 SV=2	Rhoc	11853	20	4	51	1	193	22	6.58	166.29	4	4926.99	4817.58	5010.01	5779.5	5872.19	5492.26	7416.65	5664.48	5048.29	6801.76	5614.24	6052.19	5435.82	5460.01	6027.72	6125.23	5418.08	6197.9	7058.59	5933.68
P24547	Inosine-5'-monophosphate dehydrogenase 2 OS=Mus musculus OX=10090 GN=Impdh2 PE=1 SV=2	Impdh2	23918	22	13	67	11	514	55.8	7.28	239.27	13	4735.19	5357.5	6041.42	4803.13	5478.09	5876.83	5243.96	6487.76	7625.91	4904.46	4948.23	5806.26	5648.31	5608.7	5536.57	6482.88	7256.42	5773.07	6212.24	6264.18
O88544	COP9 signalosome complex subunit 4 OS=Mus musculus OX=10090 GN=Cops4 PE=1 SV=1	Cops4	26891	41	14	60	14	406	46.3	5.83	197.3	14	6338.74	5762.47	6162.15	4784.09	6325.93	5101.19	4923.11	6054.39	6643.66	4930.24	5702.69	5741.71	5886.06	6707.81	5920.19	5164	5890.01	5543.09	6178.1	6183.91
Q99L20	Glutathione S-transferase theta-3 OS=Mus musculus OX=10090 GN=Gstt3 PE=1 SV=1	Gstt3	103140	37	9	82	8	241	27.4	7.74	282.54	9	7703.63	6238.65	4956.03	5209.65	5568.36	4868.92	5526.56	6081.72	6293.75	5124.95	6579.85	5257.63	5529.35	6713.68	6900.67	4693.58	5241.16	5054.56	6050.39	6302.23
Q9Z2U1	Proteasome subunit alpha type-5 OS=Mus musculus OX=10090 GN=Psma5 PE=1 SV=1	Psma5	26442	43	8	58	8	241	26.4	4.79	211.57	8	6294.86	5508.37	5407.59	5074.31	5702.43	5331.99	5626.2	5944.23	6916.33	4845.98	5790.32	5326.46	5793.11	6585.03	5291.55	5802.58	6059.8	5876.74	6270.14	6293.75
Q9DBL7	Bifunctional coenzyme A synthase OS=Mus musculus OX=10090 GN=Coasy PE=1 SV=2	Coasy	71743	22	12	93	12	563	62	7.11	253.71	12	6411.22	6763.53	5260.54	4930.86	6176.71	4521.23	4824.91	6210.42	5613.52	4503.74	5933.51	5878.66	6595.25	7676.24	6984.98	5283	5703.96	4430.77	6233.24	5495.62
Q64669	NAD(P)H dehydrogenase [quinone] 1 OS=Mus musculus OX=10090 GN=Nqo1 PE=1 SV=3	Nqo1	18104	19	6	41	6	274	30.9	8.72	122.83	6	7814.3	6616.09	6232.98	5982.87	6069.32	5239.01	5224.94	5502.51	6491.09	4494.62	4933.82	5833.17	6359.91	6856.94	5252.87	5633.4	5605.06	4812.72	5368.24	4991.61
P50396	Rab GDP dissociation inhibitor alpha OS=Mus musculus OX=10090 GN=Gdi1 PE=1 SV=3	Gdi1	14567	51	19	179	14	447	50.5	5.08	617.97	19	6321.51	5872.16	6231.38	5211.61	6048.52	5332.04	5384.37	5998.77	5802.43	4646.21	5933.12	5768.51	5523.52	6078.21	5319.63	5803.88	5935.15	5428.54	5959.8	6327.53
P29699	Alpha-2-HS-glycoprotein OS=Mus musculus OX=10090 GN=Ahsg PE=1 SV=1	Ahsg	11625	23	7	68	7	345	37.3	6.51	236.55	7	5255.33	3963.72	5491.03	8441.56	6648.63	7329.37	5567.75	4711.4	3591.01	5503.36	4916.08	8086.31	4141.78	4796.96	4535.36	6604.07	5873.05	8115.68	4654.76	6027.13
Q60710	Deoxynucleoside triphosphate triphosphohydrolase SAMHD1 OS=Mus musculus OX=10090 GN=Samhd1 PE=1 SV=3			31	19	63	19	658	75.8	7.93	194.92	19	4571.8	4258.93	4558.72	3744.94	4910.18	6392.1	6229.25	6292.2	6238.67	5620.9	4162.29	5849.11	5128.09	4149.36	4892.42	7528.56	6708.21	7153.51	7576.82	8059.88
Q6IRU5-2	Isoform 2 of Clathrin light chain B OS=Mus musculus OX=10090 GN=Cltb	Cltb	74325	32	8	49	8	211	23.2	4.68	150.33	8	5123.51	5857.35	5671.32	4058.5	5243.07	5648.09	5231.25	7707.68	6078.3	5376.52	5441.09	4610.92	4891.99	4907.73	7146.96	6543.94	5617.43	4900.08	5526.43	8441.72
Q91X91	Nicotinate-nucleotide pyrophosphorylase [carboxylating] OS=Mus musculus OX=10090 GN=Qprt PE=1 SV=1	Qprt	67375	29	8	84	8	299	31.5	6.71	266.81	8	6561.94	6941.45	6609.98	5557.96	5524.84	5317.63	4825.41	5344.48	6543.65	4086.45	5579.03	5530.59	6729.78	6456.28	5354.82	5460.56	6052.3	5244.31	4838.63	5387.9
O08677-2	Isoform LMW of Kininogen-1 OS=Mus musculus OX=10090 GN=Kng1	Kng1	16644	40	16	83	16	432	47.9	6.09	267.1	16	5699.64	4239.91	5169.35	7954.38	6721.15	7592.53	6277.52	5221.8	4088.86	5986.74	4637.8	6764.16	3981.94	4496.83	4045.42	6117.84	6052.84	8448.67	4310.48	6127.38
Q99KB8	Hydroxyacylglutathione hydrolase, mitochondrial OS=Mus musculus OX=10090 GN=Hagh PE=1 SV=2	Hagh	14651	25	8	155	8	309	34.1	7.75	452.64	8	6161.55	7504.79	7367.37	7439.03	4925.66	4738.04	4520.07	5072.86	5478.77	3864.76	6127.83	5909.11	7098.02	6768.49	5595.33	5528.5	5627.25	4515.07	4803.79	4878.93
P62242	40S ribosomal protein S8 OS=Mus musculus OX=10090 GN=Rps8 PE=1 SV=2	Rps8; Gm15501	20116; 100040298	39	7	41	7	208	24.2	10.32	143.85	7	5073.3	5197.68	7910.53	4385.04	5803.26	6175.98	5321.14	6063.29	6442.02	4811.01	5764.04	5717.37	5784.74	4208.51	4593.57	5917.7	6570.36	6696.86	5372.35	6074.43
O88736	3-keto-steroid reductase OS=Mus musculus OX=10090 GN=Hsd17b7 PE=1 SV=1	Hsd17b7	15490	29	8	66	8	334	37.3	6.73	230.45	8	3127.1	4224.44	2991.67	12706.3	3513.85	5135.14	6206.68	5007.98	2815.26	6847.39	7655.94	6397	5985.03	6357.48	9194.1	7020.91	5449.87	4140.86	5823.9	3276.59
Q8K4H1	Kynurenine formamidase OS=Mus musculus OX=10090 GN=Afmid PE=1 SV=1	Afmid	71562	33	11	51	11	305	34.2	6.11	157.42	11	6679.67	7907.97	5653.52	6397	5843.73	5526.35	4525.39	6020.35	5010.15	4508.62	5895.18	5543.68	6176.99	6326.79	5671.97	5573.84	4919.36	4673.72	5464.67	5546.74
P47791	Glutathione reductase, mitochondrial OS=Mus musculus OX=10090 GN=Gsr PE=1 SV=3	Gsr	14782	19	9	64	9	500	53.6	7.99	213.48	9	6121.78	5689.89	6229.89	5163.14	6079.08	4658.23	5373.55	5239.44	6108.42	5258.05	5390	5895.22	5864.52	5978.09	5701.65	5055.62	5638.8	5752.25	6000.86	6341.15
Q99KC8	von Willebrand factor A domain-containing protein 5A OS=Mus musculus OX=10090 GN=Vwa5a PE=1 SV=2	Vwa5a	67776	26	19	95	19	793	87.1	6.58	313.4	19	5689.75	5270.06	6388.18	4806.31	6592.15	5112.79	4981.19	5551.51	6457.15	5603.96	4923.47	6404.02	6023.84	4960.61	5201.19	5779.59	6130.42	5710.3	5956.85	5884.93
Q9Z0N1	Eukaryotic translation initiation factor 2 subunit 3, X-linked OS=Mus musculus OX=10090 GN=Eif2s3x PE=1 SV=2	Eif2s3x	26905	36	15	66	15	472	51	8.4	216.02	15	5180.28	5294.97	6959.66	4538.85	6182.24	5387.18	5235.15	6143.41	6745.11	5074.29	5068.83	5736.09	5960.36	5153.45	4820.81	5250.13	6396.16	6211.4	5668.22	6217.16
Q8C1A5	Thimet oligopeptidase OS=Mus musculus OX=10090 GN=Thop1 PE=1 SV=1	Thop1	50492	36	24	89	23	687	78	6.06	277.44	24	6147.91	5665.83	6138.81	4584.66	6547.22	4852.46	5359.9	5679.77	5680.52	4963.46	5407.59	5760.49	5506.51	6019.19	5729.27	5395.96	5793.8	5485.79	6225.01	6164.58
Q91XL9	Oxysterol-binding protein-related protein 1 OS=Mus musculus OX=10090 GN=Osbpl1a PE=1 SV=2	Osbpl1a	64291	11	10	50	9	950	107.7	6.44	133.94	10	3621.65	3524.31	3467.52	10429.9	5487.47	6749.6	7270.15	4383.21	4074.79	8775.58	8059.48	5767.35	4938.82	4474.56	5546.4	6727.96	5298.58	4764.5	5112.88	4591.96
P35564	Calnexin OS=Mus musculus OX=10090 GN=Canx PE=1 SV=1	Canx	12330	26	18	64	18	591	67.2	4.64	191.64	18	3062.22	3321.64	2693.47	8249.39	4930.21	6969.95	10892.4	3534.11	4160.26	8029.03	6446.93	7753.77	5675.61	4360.86	7191.09	8328.28	6128.38	4442.77	3701.01	2859.88
O08738	Caspase-6 OS=Mus musculus OX=10090 GN=Casp6 PE=1 SV=1	Casp6	12368	25	8	39	7	276	31.6	6.89	111.88	8	6406.98	5694.59	5709.81	5058.87	7091.46	4584.65	4510.14	5349.06	6943.44	4936.85	5761.16	6381.29	5050.25	6230.89	5623.15	5029.4	5065.99	5009.08	6279.09	5963.39
Q91Z98	Chitinase-like protein 4 OS=Mus musculus OX=10090 GN=Chil4 PE=1 SV=2	Chi3l4; Chil4	104183	29	11	57	7	402	44.9	6.19	194.8	11	2109.94	1649.27	2139.35	13564.6	1214.72	10707.2	2416.27	2521.66	1768.61	3466.22	16793.9	8008.02	11261.5	976.472	1120.13	15416.1	2509.33	5682.25	2436.16	6639.61
P45376	Aldo-keto reductase family 1 member B1 OS=Mus musculus OX=10090 GN=Akr1b1 PE=1 SV=3	Akr1b3	11677	28	9	47	9	316	35.7	7.18	169.42	9	6085.18	5269.71	5161.41	5040.27	8161.2	4380.49	5002.72	4841.49	5350.16	4723.93	5236.83	6676.24	5648.83	5024.99	5692.62	5056.26	5752.87	6536.43	5587.4	6978.88
Q9D5J6	Sedoheptulokinase OS=Mus musculus OX=10090 GN=Shpk PE=1 SV=1	Shpk	74637	27	10	100	10	476	51.3	6.24	331.04	10	6984.07	6830.75	5424.31	5253.8	5820.07	4926.61	4717.87	5671.17	5785.28	4882.57	6089.17	5054.87	6128.86	6915.85	5957.36	5128.52	5276.56	4624.36	5634.39	5063.09
P32067	Lupus La protein homolog OS=Mus musculus OX=10090 GN=Ssb PE=1 SV=1	Ssb	20823	40	17	63	17	415	47.7	9.77	191.14	17	5687.08	4915.05	6101.65	4633.47	5786.38	5886.46	5347.58	6157.71	5114.9	6132.47	4913.05	5180.63	4613.83	4972.25	5369.36	5393.32	5318.19	6838.46	6462.62	6960.79
Q3THS6	S-adenosylmethionine synthase isoform type-2 OS=Mus musculus OX=10090 GN=Mat2a PE=1 SV=2	Mat2a	232087	42	14	114	12	395	43.7	6.48	332.28	14	4603.73	4200.22	5019.28	3809.41	4977.04	6235.16	6430.51	6603.28	5848.5	6146.62	4348.18	4740.27	4339.98	4725.64	4743.8	6828.92	6083.03	6721.83	7160.43	7859.02
Q3UM45	Protein phosphatase 1 regulatory subunit 7 OS=Mus musculus OX=10090 GN=Ppp1r7 PE=1 SV=2	Ppp1r7	66385	47	16	101	16	361	41.3	4.92	298.91	16	5839.97	6076.42	6386.81	5397.34	5798.43	4996.51	5012.54	5583.45	5498.03	4765.04	5544.76	5568.7	6242.86	5735.55	5350.82	5547.84	5644.93	5351.1	5424.54	5558.42
Q8JZQ9	Eukaryotic translation initiation factor 3 subunit B OS=Mus musculus OX=10090 GN=Eif3b PE=1 SV=1	Eif3b	27979	32	22	98	22	803	91.3	5.02	327.92	22	5177.13	4797.3	6474.89	4794.23	5713.89	5507.68	5567.28	5834.75	6290.47	5337.34	5138.98	5502.14	5169.05	5075.02	5033.45	5643.56	6019.7	6137.79	5884.57	6166.25
Q60676	Serine/threonine-protein phosphatase 5 OS=Mus musculus OX=10090 GN=Ppp5c PE=1 SV=3	Ppp5c	19060	37	17	70	17	499	56.8	6.2	192.66	17	6034.25	6747.17	6435.75	5384.93	4935.28	5131.08	4722.92	5712.23	6033.93	4131.05	5569.9	5358.86	6246.42	6384.67	5444.89	5411.6	5805.67	4917.89	5268.46	5576.07
Q9D0J8	Parathymosin OS=Mus musculus OX=10090 GN=Ptms PE=1 SV=3	Ptms	69202	24	4	97	4	101	11.4	4.22	324.83	4	6844.29	6350.25	5148.47	5298.02	5722.77	4705.79	5063.88	5830.3	5024.16	4833.07	6150.99	5272.31	5458.44	6050.92	5336.63	5289.94	4848.22	5884.96	5639.85	6473.01
P68181	cAMP-dependent protein kinase catalytic subunit beta OS=Mus musculus OX=10090 GN=Prkacb PE=1 SV=2	Prkacb	18749	21	9	39	4	351	40.7	8.56	141.1	9	6679.1	6471.13	6651.06	5279.81	6645.4	4377.16	4524.25	4905.92	5201.21	5095.93	6228.82	6236.23	6858.74	6030.02	6405.21	4267.22	4829.13	4391.85	4963.33	4931.39
P10630	Eukaryotic initiation factor 4A-II OS=Mus musculus OX=10090 GN=Eif4a2 PE=1 SV=2	Eif4a2	13682	32	15	140	7	407	46.4	5.48	451.92	15	5787.7	5761.97	5523.77	5039.01	5614.96	4964.78	5401.04	5926.56	5728.6	4953.96	5650.76	5617.84	5701.77	5887.85	5791.96	5171.42	5565.42	5366.86	5616.55	5768.46
Q99K67	Alpha-aminoadipic semialdehyde synthase, mitochondrial OS=Mus musculus OX=10090 GN=Aass PE=1 SV=1	Aass	30956	25	21	73	21	926	102.9	6.87	248.42	21	3786.71	6672.17	4861.24	7711.28	4141.89	7860.83	5503.82	5108.33	5475.81	6740.93	4698.97	4215.56	5188.03	5118.23	4563.01	5321.67	5844.45	7696.91	4135.01	5722.93
Q6P1B1	Xaa-Pro aminopeptidase 1 OS=Mus musculus OX=10090 GN=Xpnpep1 PE=1 SV=1	Xpnpep1	170750	32	21	87	21	623	69.5	5.54	223.63	21	5727.86	6086.2	6677.22	5158.13	5393.05	5399.07	4892.83	5880.58	5313.32	4426.55	5481.95	5228.32	5880.45	6152.07	5371.27	5454.2	5598.05	5278.48	5281.55	5623.52
Q9Z1T1	AP-3 complex subunit beta-1 OS=Mus musculus OX=10090 GN=Ap3b1 PE=1 SV=2	Ap3b1	11774	21	26	62	26	1105	122.7	5.66	179.23	26	4807.12	4718.53	5857.86	4943.44	5482.42	5539.55	5007.14	5939.57	6079.37	5471.01	4994.15	5432.88	5497.48	4927.85	5450.81	5754.3	5924.55	6490.19	5816.8	6062.98
P63268	Actin, gamma-enteric smooth muscle OS=Mus musculus OX=10090 GN=Actg2 PE=1 SV=1	Actg2	11468	31	12	772	2	376	41.9	5.48	2481.85	12	3839.15	6142.66	7351.02	7091.45	4003.96	6353.77	4918.81	6334.11	5138.57	3659.63	5594.02	4421.98	6609.31	4033.23	3777.28	6809.52	7391.01	6412.47	4039.91	6243.77
P32261	Antithrombin-III OS=Mus musculus OX=10090 GN=Serpinc1 PE=1 SV=1	Serpinc1	11905	31	15	60	15	465	52	6.46	174.95	15	5867.96	5376.47	5381.6	7203.34	6338.11	5833.9	4867.01	5127.81	4884.49	4454.96	4748.34	6690.45	4468.91	5267.22	5870.39	5448.13	4483.32	6927.14	5330.74	5553.81
Q9D379	Epoxide hydrolase 1 OS=Mus musculus OX=10090 GN=Ephx1 PE=1 SV=2	Ephx1	13849	24	12	42	12	455	52.5	8.35	133.88	12	3013.97	4367.94	3396.99	7482.63	4753.19	6177.3	8394.01	4037.86	4237.71	9003.61	6369.77	6841.54	5778.34	5904.2	8914.18	6063.64	4991.42	3526.54	3656.6	2998.17
Q9D6Y7	Mitochondrial peptide methionine sulfoxide reductase OS=Mus musculus OX=10090 GN=Msra PE=1 SV=1	Msra	110265	42	8	76	8	233	26	8.41	236.65	8	6479.29	6215.06	5804.55	5572.15	6400.34	4421.24	5002.57	5402.18	5233.99	4729.56	6154.41	5506.85	5503.18	6629.6	5926.84	4529.15	4486.14	4908.78	5389.68	5461.78
Q9EPK7	Exportin-7 OS=Mus musculus OX=10090 GN=Xpo7 PE=1 SV=3	Xpo7	65246	21	23	67	23	1087	123.7	6.38	218.58	23	5723.01	5893.03	5777.72	5159.32	5547.4	4728.68	4885.91	5511.35	5860.72	4546.14	5551.54	5671.24	6003.61	6255.42	6020.18	5087.08	5574.81	5048.26	5055.68	5581.36
Q8BY87-2	Isoform 2 of Ubiquitin carboxyl-terminal hydrolase 47 OS=Mus musculus OX=10090 GN=Usp47	Usp47	74996	28	35	110	35	1356	154.7	5.08	364.09	35	5724.55	5749.44	6109.11	4814.69	5498.13	4889.84	4794.52	5605.09	5522.14	4525.95	5088.78	5404.26	5719.81	5874.85	5412.15	5460.05	5638.91	5029.62	5839.25	5811.04
P50518	V-type proton ATPase subunit E 1 OS=Mus musculus OX=10090 GN=Atp6v1e1 PE=1 SV=2	Atp6v1e1	11973	47	12	54	12	226	26.1	8.43	154.72	12	5791.36	5105.82	6083.43	5178.7	6304.34	4519.14	4152.92	4494.43	6632.34	5090.57	5247.58	6396.15	6132.63	5810.98	6016.66	4832.55	5776.91	4644.09	5260.59	5023.34
A3KGB4	TBC1 domain family member 8B OS=Mus musculus OX=10090 GN=Tbc1d8b PE=1 SV=1	Tbc1d8b	245638	20	20	61	19	1114	127.8	5.49	202.85	20	4994.07	4675.23	5399.66	4236.37	5958.1	5049.13	4967.22	5699.75	6443.82	5179.4	4883.84	5524.05	4953.91	5193.79	5604.2	5598.48	6019.66	5088.78	7061.04	5943.91
Q06138	Calcium-binding protein 39 OS=Mus musculus OX=10090 GN=Cab39 PE=1 SV=2	Cab39	12283	38	15	48	13	341	39.8	6.89	151.16	15	5757.19	5704.04	5089.19	5244.56	4822.33	5216.29	5741.43	5670.61	5279.23	5482.6	5669.9	5235.25	5550.97	5573.37	5513.32	5411.26	5264.73	5372.76	5378.36	5467.4
Q60865	Caprin-1 OS=Mus musculus OX=10090 GN=Caprin1 PE=1 SV=2	Caprin1	53872	14	11	65	11	707	78.1	5.25	219.45	11	5089.65	5094.99	6542.99	4149.76	5831.07	5165.74	4753.22	5234.99	5714.69	5671.37	5498.6	6019.22	5473.58	4644.52	5477.4	4924.75	5538.06	5909.98	5837.91	5778.41
Q91VF2	Histamine N-methyltransferase OS=Mus musculus OX=10090 GN=Hnmt PE=1 SV=1	Hnmt	140483	40	12	73	12	295	33.6	5.06	197.43	12	6561.03	6287.82	4866.38	6227.79	5604.36	4983.27	5129.61	5530	5780	4346.83	6304.12	4440.18	5686.54	6922.45	6102.27	5043.44	5014.76	4511.88	4633.48	4349.81
Q8K0E8	Fibrinogen beta chain OS=Mus musculus OX=10090 GN=Fgb PE=1 SV=1	Fgb	110135	36	17	80	16	481	54.7	7.08	240.98	17	2494.63	2308.34	3184.76	4072.89	3972.67	9477.94	6357.42	10443.1	6117.65	7983.92	2236.41	3393.19	2254.3	2402.89	2553.38	7510.14	4871.36	13372.2	5461.92	7791.06
Q91YR1	Twinfilin-1 OS=Mus musculus OX=10090 GN=Twf1 PE=1 SV=2	Twf1	19230	30	10	56	8	350	40.1	6.67	171.98	10	5132.75	4845.28	6151.41	4463.16	5892.7	4812.57	4845.62	5521.7	5908.99	4790.63	4763.89	5100.69	5505.29	5639.97	5466.68	5715.69	6277.1	5690.55	5542.04	6045.51
Q8VDP4	Cell cycle and apoptosis regulator protein 2 OS=Mus musculus OX=10090 GN=Ccar2 PE=1 SV=2	2610301G19Rik; Ccar2	219158	28	24	66	24	922	102.9	5.25	202.62	24	4283.65	4105.09	6146.73	4085.2	6354.41	5351.53	5013.61	5598.05	5203.4	5833.01	4688.55	5582.67	4967.04	4900.71	5248.02	5179.18	5175.51	6575.13	6599.62	6990.77
P46664	Adenylosuccinate synthetase isozyme 2 OS=Mus musculus OX=10090 GN=Adss2 PE=1 SV=2	Adss	11566	41	16	76	15	456	50	6.38	246.86	16	5265.19	6131.22	6188.41	5136.89	4427.4	5537.11	5159.14	5919.82	5288.26	4591.26	4989.09	4965.11	5644.65	5814.32	4928.8	5868.85	5604.37	5185.59	5320	5706.76
O70325	Phospholipid hydroperoxide glutathione peroxidase OS=Mus musculus OX=10090 GN=Gpx4 PE=1 SV=4	Gpx4	625249	48	10	79	10	197	22.2	8.46	255.2	10	5281.99	7485.57	4192.96	9599.53	8292.78	6275.1	4734.92	3749.48	3162.99	6083.3	5360.72	3390.85	3676.64	5546.45	8783.29	5649.19	4727.18	5025.58	3106.33	3153.05
P35585	AP-1 complex subunit mu-1 OS=Mus musculus OX=10090 GN=Ap1m1 PE=1 SV=3	Ap1m1	11767	31	12	41	12	423	48.5	7.3	130.33	12	5666.47	4884.99	5131.42	4454.57	5420.32	5632.88	5492.14	5749.98	5412.51	6507.53	5078.71	5179.18	4692.81	4724.09	5044.87	5231.92	5101.03	6137.66	5857.86	5822.57
P14576	Signal recognition particle 54 kDa protein OS=Mus musculus OX=10090 GN=Srp54 PE=1 SV=2	Srp54a; Srp54b	24067; 665155	34	17	61	17	504	55.7	8.75	192.51	17	4972.56	4633.09	4876.58	3417.65	5998.01	5764.72	5371.73	6217.88	6191.04	5263.22	4939.05	4500.38	5193.49	4882.86	5256.63	5484.97	6280.37	6225.31	5830.34	5835.37
Q921H9	Cytochrome c oxidase assembly factor 7 OS=Mus musculus OX=10090 GN=Coa7 PE=1 SV=1	Selrc1; Coa7	69893	21	6	24	6	231	25.6	6.29	62.19	6	4694.4	5069.51	5220.76	3503.46	5566.09	4800.72	4440.43	4365.63	7189.31	5338.77	4694.94	6390.26	6614.24	5563.45	6234.95	6061.83	6605.56	4714.05	5719.22	4262.42
O09174	Alpha-methylacyl-CoA racemase OS=Mus musculus OX=10090 GN=Amacr PE=1 SV=4	Amacr	17117	37	13	53	13	381	41.7	7.4	185.36	13	5059.68	4968.32	5752.17	5408.94	7217.22	5905.27	4818.05	3878.1	5208.18	6234.4	5025.97	5020.37	5402.51	5565.96	5895.28	4983.92	4942.95	5496.12	5158.95	5049.65
Q9D5V5	Cullin-5 OS=Mus musculus OX=10090 GN=Cul5 PE=1 SV=3	Cul5	75717	29	25	73	24	780	90.9	7.81	225.76	25	5219.29	5489.25	5388.87	5105.45	5192.4	4943.98	5047.17	5550.45	5320.73	4819.34	5158.74	5260.62	5556.29	5640.88	5196.32	5401.67	5637.03	5008.66	5534.02	5851.41
Q9CZS1	Aldehyde dehydrogenase X, mitochondrial OS=Mus musculus OX=10090 GN=Aldh1b1 PE=1 SV=1	Aldh1b1	72535	31	17	77	14	519	57.5	7.02	278.89	17	5421.09	6002.71	6531.35	6239.9	4997.44	6710.01	5300.95	4113.32	6707.17	6385.96	4313	5439.04	4756.88	4693.42	5204.38	4090.66	4851.27	6861.75	3397.47	4166.21
P29391	Ferritin light chain 1 OS=Mus musculus OX=10090 GN=Ftl1 PE=1 SV=2	Ftl1	14325	56	7	145	7	183	20.8	6	635.84	7	6475.16	5498.52	3227.83	5097.75	5813.94	4736.7	5243.88	6171.15	7527.42	4636.5	4919.31	3505.94	4777.47	5523.51	4840.67	5245.28	4659.73	5075.08	5617.74	7472
Q9DB29	Isoamyl acetate-hydrolyzing esterase 1 homolog OS=Mus musculus OX=10090 GN=Iah1 PE=1 SV=1	Iah1	67732	35	7	57	7	249	28	5.52	189.65	7	5959.21	6645.81	6789.98	5558.91	5640.23	4682.01	4026.77	5278.47	5576.98	3398.6	5406.31	5074.05	6776.73	6069.9	4753.48	4812.18	5806.75	4880.37	3951.41	4904.22
Q62261	Spectrin beta chain, non-erythrocytic 1 OS=Mus musculus OX=10090 GN=Sptbn1 PE=1 SV=2	Spnb2; Sptbn1	20742	22	50	115	48	2363	274.1	5.58	358.62	50	5837.28	5192.54	5473.4	4182.58	6212.15	5594.67	5444.83	5890.01	4920.15	7468.43	5320.8	5389.02	4989.41	3962.41	4980.64	4148.2	4481.08	6130.09	5027.03	5165.9
Q9Z1F9	SUMO-activating enzyme subunit 2 OS=Mus musculus OX=10090 GN=Uba2 PE=1 SV=1	Uba2	50995	31	18	73	18	638	70.5	5.24	231.82	18	4825.63	4586.01	5327.46	4207.65	5927.88	5129.86	5322.2	5897.84	5169.87	5207.29	4501.43	5001.83	4552.42	4801.6	4584.83	5604.02	5438.21	6165.03	6365.21	7054.35
A2ADY9	Protein DDI1 homolog 2 OS=Mus musculus OX=10090 GN=Ddi2 PE=1 SV=1	Ddi2	68817	31	11	72	11	399	44.6	5.05	240.04	11	5417.33	5634.52	5510.44	4951.93	5496.3	4707.57	4984.58	5256.26	5749.18	4331.84	5267.35	5090.31	5510.68	5601.56	4957.31	5413.1	5725.35	4797.23	5704.45	5121.25
A2A432	Cullin-4B OS=Mus musculus OX=10090 GN=Cul4b PE=1 SV=1	Cul4b	72584	26	28	89	18	970	110.6	8.37	265.01	28	5302.75	5543.94	5797.62	4992.56	5304.14	4839.34	4457.41	5352.54	5427.6	4714.87	5386.26	5316.16	5592.6	6029.72	5466.16	4840.63	5330.27	4880.97	5285.09	5264.84
O35226-2	Isoform Rpn10B of 26S proteasome non-ATPase regulatory subunit 4 OS=Mus musculus OX=10090 GN=Psmd4	Psmd4	19185	38	13	56	3	379	41	4.79	183.15	13	5718.87	5115.21	5059.14	4219.29	5310.3	4779.39	5104.96	5717.24	5923.8	4667.47	5107.37	4702.72	5059.24	5743.87	5524.87	5095.69	5623.03	5007.95	5938.67	5702.6
P59325	Eukaryotic translation initiation factor 5 OS=Mus musculus OX=10090 GN=Eif5 PE=1 SV=1	Eif5; LOC100047658; LOC102641436	217869; 102641436	29	13	68	13	429	48.9	5.52	228.69	13	4269.47	4539.75	6306.21	4480.86	5756.77	4998.33	4878.01	5384.33	5021.53	5813.99	4560	5405	5232.63	4777.95	5099.2	5389.55	5581.53	5639.8	5753.34	6161.17
Q922D4	Serine/threonine-protein phosphatase 6 regulatory subunit 3 OS=Mus musculus OX=10090 GN=Ppp6r3 PE=1 SV=1	Ppp6r3	52036	32	23	91	23	844	94.6	4.58	307.44	23	5406.17	4890.74	4864.2	4523.35	5754.04	4744.58	4852.58	5457.2	5414.14	4793.45	5278.12	5219.88	4866.12	5471.28	5197.48	5165.69	5183.63	5179.6	6210.52	6020.19
P08730	Keratin, type I cytoskeletal 13 OS=Mus musculus OX=10090 GN=Krt13 PE=1 SV=2	Krt13	16663	16	11	157	1	437	47.7	4.86	380.52	11	2465.65	9323.19	2383.57	5674.7	3519.69	3562.01	7427.84	6873.68	2961.12	10747.3	5994.85	4547.85	4046.07	4041.38	5445.05	3965.46	4604.59	2817.2	8041.44	5985.55
Q8CC88	von Willebrand factor A domain-containing protein 8 OS=Mus musculus OX=10090 GN=Vwa8 PE=1 SV=2	Vwa8	219189	25	44	101	44	1905	213.3	6.6	317.07	44	4660.12	5628.72	4844.53	6161.58	5301.6	5957.35	5587.98	4701.16	4543.03	5793.17	5556.98	5736.35	4315.84	5669.46	6095.09	4673.44	4486.41	4723.25	4790.93	5123.09
Q9CWJ9	Bifunctional purine biosynthesis protein ATIC OS=Mus musculus OX=10090 GN=Atic PE=1 SV=2	Atic	108147	35	18	75	18	592	64.2	6.76	255.64	18	6162.93	5453.13	5633.12	4440.26	6083.51	4474.94	4477.14	5019.72	5281.14	4328.82	5184.74	5405.52	5571.41	5620.38	5233.23	4859.22	5294.73	4988.39	5273.32	5336.89
Q91WU0	Carboxylesterase 1F OS=Mus musculus OX=10090 GN=Ces1f PE=1 SV=1	Ces1f	234564	32	16	58	13	561	61.6	6.48	193.01	16	5092.42	4428.8	8132.78	5816.67	6487.15	5898.08	6070.28	3880.87	4277.23	5745.63	5264.82	6799.08	4363.05	4460.55	5895.78	4602.1	4372.33	4516.79	4231.92	3604.16
Q921J2	GTP-binding protein Rheb OS=Mus musculus OX=10090 GN=Rheb PE=1 SV=1	Rheb	19744	32	7	36	7	184	20.4	5.92	105.78	7	4698.16	5021.86	4671.34	4911.4	4710.47	4851.61	6028.07	6258.92	5115.17	5155.41	4731.67	4622.07	5122.59	5364.36	4738.89	5702.53	5373.71	5151.46	5826.2	5763.88
Q8K157	Galactose mutarotase OS=Mus musculus OX=10090 GN=Galm PE=1 SV=1	Galm	319625	20	6	52	6	342	37.8	6.74	185.08	6	5415.21	6741.12	6304.23	6234.43	4423.76	4996.83	4313.99	5346.85	4719.82	3518.57	5458.41	4679.95	6563.38	5454.55	4754.95	5889.76	5421.89	4544.56	4094.95	4811.07
Q9CY58	Plasminogen activator inhibitor 1 RNA-binding protein OS=Mus musculus OX=10090 GN=Serbp1 PE=1 SV=2	Serbp1	66870	30	12	50	1	407	44.7	8.54	197.86	12	4851.16	4700.74	5540.88	3467.01	4985.65	5897.08	5832.05	6344.44	5758.46	5057.42	4989.9	4252.75	4484.27	3575.85	4393.04	5346.32	5123.41	6340.59	6125.69	6489.01
Q9DBC7	cAMP-dependent protein kinase type I-alpha regulatory subunit OS=Mus musculus OX=10090 GN=Prkar1a PE=1 SV=3	Prkar1a	19084	32	13	53	13	381	43.2	5.35	186.74	13	5646.02	5065.43	5271.44	4248.46	5627.03	4565.66	4624.79	4651.03	5716.01	4964.06	4930.22	5630.31	5427.03	5182.9	4862.16	4996.87	5331.81	4962.01	5817.72	5831.7
P97823	Acyl-protein thioesterase 1 OS=Mus musculus OX=10090 GN=Lypla1 PE=1 SV=1	Lypla1	18777	23	6	47	6	230	24.7	6.62	150.66	6	6396.15	5701.62	5422.95	4874.61	5095.81	4096.84	4530.31	4449.49	5360.9	4163.59	6149.18	5483.08	6244.61	6064.18	5586.86	5110.56	4782.22	4347.03	4970.92	4503.04
P58771-2	Isoform 2 of Tropomyosin alpha-1 chain OS=Mus musculus OX=10090 GN=Tpm1	Tpm1	22003	46	15	147	7	284	32.7	4.75	425.06	15	4546.07	3954.93	5651.54	3978.92	5976.17	5184.09	5135.91	4654.78	5846.34	5860.59	4981.2	5228.33	4520.85	4116.26	4727.71	5227.96	5289.09	6563.7	5278.9	6532.3
Q71LX4	Talin-2 OS=Mus musculus OX=10090 GN=Tln2 PE=1 SV=3	Tln2	70549	18	42	135	27	2375	253.5	5.8	418.91	42	5102.39	4367.78	5308.2	4284.23	5439.49	5371.9	6104.77	5689.34	5413.83	5411.24	5434.68	5567.08	5132.74	3481.26	4313.54	4789.77	4774.94	6086.05	5196.78	5902.34
P60670	Nuclear protein localization protein 4 homolog OS=Mus musculus OX=10090 GN=Nploc4 PE=1 SV=3	Nploc4	217365	24	14	53	14	608	68	6.46	161.52	14	5424.98	5136.28	5506.3	4596.2	4453.06	5458.51	4928.04	4984.54	5581.62	5673.15	4816.95	6272.94	5451.15	5047.03	4976.99	4862.83	4716.9	5156.93	5053.3	4952.45
P49935	Pro-cathepsin H OS=Mus musculus OX=10090 GN=Ctsh PE=1 SV=2	Ctsh	13036	15	4	39	4	333	37.1	8.4	114.45	4	4755.46	5687.32	8083.95	8487.74	5272.43	4890.71	4336.28	4223.64	3948.14	3511.25	5153.6	5397.42	5362.61	5363.94	4380.57	4638.78	4744.02	5259.59	3542.46	5511.38
Q62167	ATP-dependent RNA helicase DDX3X OS=Mus musculus OX=10090 GN=Ddx3x PE=1 SV=3	Ddx3x	13205	36	24	79	23	662	73.1	7.18	242.32	24	3914.35	4329.4	5435.49	4328.62	4065.03	6860.72	5998.39	6670.55	5337.68	5299.29	4011.1	4289.87	4318.77	3255.8	3528.16	5861.34	5360.32	7434.69	5118.98	7034.19
P48774	Glutathione S-transferase Mu 5 OS=Mus musculus OX=10090 GN=Gstm5 PE=1 SV=1	Gstm5	14866	50	11	98	9	224	26.6	7.21	300.74	11	5445.47	4146.5	6201.76	4329.1	6671.48	4109.99	4478.82	5011.05	5586.07	4333.5	5384.99	5893.14	5268.66	5131.2	5426.87	4306.14	5392.93	4605.49	5349.81	5103.88
P09671	Superoxide dismutase [Mn], mitochondrial OS=Mus musculus OX=10090 GN=Sod2 PE=1 SV=3	Sod2	20656	27	6	33	6	222	24.6	8.62	117.9	6	5715.88	5871.56	4585.43	5486.99	4840.99	6940.41	7168.91	3845.97	5335.47	5726.6	4479.82	4912.84	3921.6	4371.52	3943.7	4657.73	5236.32	6893.6	3296.44	4766.55
Q8BHD7	Polypyrimidine tract-binding protein 3 OS=Mus musculus OX=10090 GN=Ptbp3 PE=1 SV=1	Ptbp3; Rod1	230257	12	7	33	4	523	56.7	9.13	93.22	7	6157.54	4914.37	6466.31	3922.35	5366.31	6550.5	5433.96	5557.36	4402.15	5314.01	4961.44	4702.91	3703.65	2923.67	3290.4	3616.47	3657.68	9879.53	4787.39	6318.79
Q05421	Cytochrome P450 2E1 OS=Mus musculus OX=10090 GN=Cyp2e1 PE=1 SV=1	Cyp2e1	13106	21	11	45	11	493	56.8	8.4	146.25	11	2174.61	3176.28	2427.16	6868.71	3580.13	6661.85	8855.65	3912.85	4427.16	9357.35	4972.91	7105.47	4424.28	4395.63	7559.35	7358.46	5218.92	3089.86	3740.12	2560.27
P42125	Enoyl-CoA delta isomerase 1, mitochondrial OS=Mus musculus OX=10090 GN=Eci1 PE=1 SV=2	Eci1	13177	31	8	45	8	289	32.2	8.98	171.41	8	6682.52	6613.63	4860.37	5739.22	4590.82	6659.44	7214.33	3269.18	4804.9	5698.29	5211.04	5958.74	3958.19	4261.01	4819.09	3816.7	3837.95	6083.87	2938.19	4665.35
P01872	Immunoglobulin heavy constant mu OS=Mus musculus OX=10090 GN=Ighm PE=1 SV=2	Ighm	16019	33	13	58	13	454	49.9	7.01	220.39	13	4416.36	3037.58	5542.54	10433.1	5337.88	6430.8	8165.38	4618.77	4417.3	3272.1	3701.65	5083.36	2888.88	2065.59	3088.83	6509.31	6509.63	7111.25	3258.51	5618.09
Q8R123	FAD synthase OS=Mus musculus OX=10090 GN=Flad1 PE=1 SV=1	Flad1	319945	26	13	50	13	492	54.7	6.64	151.38	13	4570.35	5401.46	5390.79	4826.25	4566.28	4821.29	4419.69	5386.25	6145.34	4580.2	4463.91	5093.26	5275.58	4927.26	4995.35	5574.96	5718.57	4631.63	5426.69	5172.71
Q8BMS1	Trifunctional enzyme subunit alpha, mitochondrial OS=Mus musculus OX=10090 GN=Hadha PE=1 SV=1	Hadha	97212	19	15	50	15	763	82.6	9.14	155.15	15	2818.93	4258.96	3670.7	8715.83	4529.49	7107.43	8400.03	3074.69	3774.83	6940.55	5658.73	6672.41	4054.77	4077.02	6414.59	5708.78	5190.25	3674.34	3036.54	3253.6
Q9JMA1	Ubiquitin carboxyl-terminal hydrolase 14 OS=Mus musculus OX=10090 GN=Usp14 PE=1 SV=3	Usp14	59025	30	16	60	16	493	56	5.24	179.83	16	4567.12	4778.45	5072.38	4354.85	4777.52	4546.96	4570.04	5232.75	5534.18	4365.74	4543.73	4992.96	5708.11	5730.22	5299.86	5458.22	5609.43	4755.66	5445.55	5166.24
O35403	Amine sulfotransferase OS=Mus musculus OX=10090 GN=Sult3a1 PE=2 SV=1	Sult3a1	57430	40	12	80	12	293	35.2	6.55	209.5	12	7218.43	4844.99	7202.46	4355.57	4805.69	1862.11	3486.24	3564.88	3954.97	3682.04	7627.97	7117.09	5316.28	8212.76	7693.49	2612.64	4152.37	3117.11	4950.38	4544.27
Q9D2M8	Ubiquitin-conjugating enzyme E2 variant 2 OS=Mus musculus OX=10090 GN=Ube2v2 PE=1 SV=4	Ube2v2	70620	68	9	63	4	145	16.4	8.09	167.46	9	4974.13	5304.57	5253.78	4921.07	5133.85	4782.06	4892.22	5188.17	4683.96	4440.66	4768.8	5359.28	5327.74	5052.96	4404.66	5074.56	5262.02	5125.91	4997.56	5364.04
Q8CHP8	Glycerol-3-phosphate phosphatase OS=Mus musculus OX=10090 GN=Pgp PE=1 SV=1	Pgp	67078	44	12	47	12	321	34.5	5.35	150.35	12	5137.61	4788.6	5206.51	4523.88	5277.95	4276.45	4823.96	4734.62	4863.22	4552.33	5287.61	5612.41	5291.3	5503.29	5920.04	4945.71	5110.85	4343.88	5332.07	4774.3
Q8VDG5	Phosphopantothenate--cysteine ligase OS=Mus musculus OX=10090 GN=Ppcs PE=1 SV=1	Ppcs	106564	29	10	37	10	311	33.8	6.55	118.74	10	6108.84	5547.16	5098.02	4361.41	5884.54	3934.53	4623.51	5167.03	4700.13	3753.58	5633	5095.95	5115.78	6269.37	5411.26	4265.15	4678.68	4274.15	5161.43	5214.45
Q7TSV4	Phosphoglucomutase-2 OS=Mus musculus OX=10090 GN=Pgm2 PE=1 SV=1	Pgm1	66681	24	15	58	14	620	68.7	6.14	180.85	15	4513.4	4111.5	5500.83	4060.01	5555.1	4741.14	5016.25	4731.63	4978.22	4513.97	4482.92	5803.61	4779.9	4477.42	4688.01	5418.35	5456.23	5593.78	5662.23	6095.43
Q9JHK4	Geranylgeranyl transferase type-2 subunit alpha OS=Mus musculus OX=10090 GN=Rabggta PE=1 SV=1	Rabggta	56187	36	21	70	21	567	64.9	5.8	244.05	21	5348.83	5493.64	5837.24	4715	5195.75	4193.14	4149.99	4917.89	5057.44	3759.53	5277.73	5207.89	5563.42	5901.61	5127.51	4827.75	5103.23	4297.25	5045.3	4944.43
Q8BHG1	Nardilysin OS=Mus musculus OX=10090 GN=Nrdc PE=1 SV=1	Nrd1	230598	18	19	74	19	1161	132.8	4.87	262.54	19	4657.06	5116.98	5826.6	4546.83	4796.01	4797.89	4747.06	5482.49	5289.67	4073.52	4571.9	4654.52	4947.07	4987.92	4645.63	5447.09	5704.66	4929.76	5386.8	5264.72
P04117	Fatty acid-binding protein, adipocyte OS=Mus musculus OX=10090 GN=Fabp4 PE=1 SV=3	Fabp4	11770	48	7	55	7	132	14.6	8.4	181.44	7	3289.2	3146.78	4177.64	3281.34	3318.7	4838.25	7077.61	5873.87	5676.72	6026.76	4244.18	5310.82	3530.57	3386.56	4296.96	6034.88	6670.09	7264.1	5842.74	6464.89
Q9Z0J0	NPC intracellular cholesterol transporter 2 OS=Mus musculus OX=10090 GN=Npc2 PE=1 SV=1	Npc2	67963	38	6	48	6	149	16.4	7.68	176.16	6	4925.98	5490.09	6604.54	7174.75	4548.51	5639.78	4747.28	3817.13	4225.13	4109.54	4357.72	4677.27	5671.47	4704.85	4192.92	5714.51	5072.39	5364.12	3927.21	4757.71
P35979	60S ribosomal protein L12 OS=Mus musculus OX=10090 GN=Rpl12 PE=1 SV=2	Rpl12	269261	40	5	25	5	165	17.8	9.42	83.8	5	4611.19	3718.27	5246.01	4233.98	5081.08	5565.57	6519.34	5282.94	6100.18	4593.94	5180.77	5544.72	4215.15	3232.01	4100.56	5174.29	5353.65	5661.52	4855.51	5281.97
P26638	Serine--tRNA ligase, cytoplasmic OS=Mus musculus OX=10090 GN=Sars1 PE=1 SV=3	Sars	20226	29	14	46	14	512	58.4	6.3	134.06	14	5062.41	4679.01	6381.74	3763.09	5345.64	4732.37	3974.08	4666.09	5316.31	4223.11	4378.67	5061.34	5293.93	5114.27	5320.72	5129.25	5333.44	4686.56	5980.63	5056.93
O55023	Inositol monophosphatase 1 OS=Mus musculus OX=10090 GN=Impa1 PE=1 SV=1	Impa1	55980	43	12	71	12	277	30.4	5.19	225.52	12	5260.44	4958.45	5049.71	4269.85	5432.7	4643.38	4968.84	5019.72	4895.41	4126.33	4728.1	4798.63	4914.53	5060.54	4657.97	5272.51	5276.14	5173.98	5415.46	5474.6
Q9JKR6	Hypoxia up-regulated protein 1 OS=Mus musculus OX=10090 GN=Hyou1 PE=1 SV=1	Hyou1	12282	30	24	73	24	999	111.1	5.19	238.57	24	3502.31	3200.65	6865.44	5188.58	7546.4	5180.25	6485.6	4147.98	4993.3	5616.69	4341.55	6277.09	3720.48	3747.21	4534.87	4857.64	4990.94	6019.5	3987.26	4153.96
O55060	Thiopurine S-methyltransferase OS=Mus musculus OX=10090 GN=Tpmt PE=1 SV=1	Tpmt	22017	45	10	63	10	240	27.6	6.44	233.26	10	5199.39	6467.55	5484.57	5490.5	5798.09	4494.14	4589.97	5337.52	4370.82	3488.39	5352.89	4357.65	5274.07	6151.3	5420.24	4689.67	5028.47	3911.15	4274.47	4134.57
Q91WK2	Eukaryotic translation initiation factor 3 subunit H OS=Mus musculus OX=10090 GN=Eif3h PE=1 SV=1	Eif3h	68135	32	11	50	11	352	39.8	6.67	160.7	11	4410.56	4105.06	5541.54	3745.99	5110.88	4777.01	4877.66	5134.44	6015.83	5073	4387.76	5156.39	4654.29	4217.38	4675.97	5351.27	5568.61	5365.99	5632.5	5431.97
P55258	Ras-related protein Rab-8A OS=Mus musculus OX=10090 GN=Rab8a PE=1 SV=2	Rab8a	17274	35	9	100	3	207	23.7	9.07	289.38	9	1853.03	3209.73	2429.93	9677.86	2446.11	6828.7	7066.86	5400.84	2555.3	8505.74	5442.07	4128.73	3970.21	3693.37	5745.99	7643.38	4463.52	4982.28	5580.26	3459.04
Q99MZ7	Peroxisomal trans-2-enoyl-CoA reductase OS=Mus musculus OX=10090 GN=Pecr PE=1 SV=1	Pecr	111175	34	9	43	9	303	32.4	8.29	178.22	9	4526.2	5342.57	4488.02	7692.15	4495.74	6229.17	4634.84	3629.11	4400.51	5963.01	6195.03	4620.33	4986.26	4932.26	5331.26	5086.97	3915.67	4595.93	3767.02	4197.3
Q64282	Interferon-induced protein with tetratricopeptide repeats 1 OS=Mus musculus OX=10090 GN=Ifit1 PE=1 SV=2	Ifit1	15957	33	15	50	14	463	53.7	7.52	150.04	15	1447.23	1853.61	1788.86	1910.85	1431.04	11567.2	9321.64	7719.89	5741.66	7441.08	1148.2	1472.68	1605.14	961.461	1209.59	9765.44	7016.74	9510.56	7213.19	8408.4
P62245	40S ribosomal protein S15a OS=Mus musculus OX=10090 GN=Rps15a PE=1 SV=2	Rps15a	267019	46	7	60	7	130	14.8	10.13	154.14	7	4742.56	4155.95	5861.22	3298.04	6106.15	4735.98	4838.64	5162.95	5945.46	4934.81	4769.72	5399.29	4468.34	3894.23	4352.49	4459.87	5049.72	5706.18	5146.68	5383.22
P32921	Tryptophan--tRNA ligase, cytoplasmic OS=Mus musculus OX=10090 GN=Wars1 PE=1 SV=2	Wars	22375	27	12	66	12	481	54.3	6.89	202.32	12	4467.98	4038.32	4781.76	3599.3	4610.89	5191.81	5074.59	5574.66	6345.05	4885.31	4065.87	4325.6	3962.47	4578.7	4178.12	5565.55	5278.24	5781.34	6102.61	5971.44
Q8CHG3	GRIP and coiled-coil domain-containing protein 2 OS=Mus musculus OX=10090 GN=Gcc2 PE=1 SV=2	Gcc2	70297	27	48	98	48	1679	194.3	5.12	291.38	48	4297.32	4067.59	4518.38	4043.14	4901.58	5716.45	5267.73	5587.63	5144.36	5609.41	4424.3	4017.31	4139.8	3774.21	4186.61	5559.14	5288.7	5876.41	5654.5	5951.95
Q3UZ39	Leucine-rich repeat flightless-interacting protein 1 OS=Mus musculus OX=10090 GN=Lrrfip1 PE=1 SV=2	Lrrfip1	16978	41	24	95	19	729	79.2	4.82	325.9	24	4390.5	3920.04	4470.1	3484.33	5476.37	5211.07	4932.66	5754.47	5785.92	4759.29	3957.99	3963.46	4298.56	4178.35	4288.03	5649.34	5871.09	6133.72	5793.92	5520.58
Q3U0V1	Far upstream element-binding protein 2 OS=Mus musculus OX=10090 GN=Khsrp PE=1 SV=2	Khsrp	16549	33	21	74	18	748	76.7	7.33	260.19	21	6697.61	4987.39	5991.25	5028.75	3822.52	8216.61	6149.83	4928.33	3803.7	4622.52	4427.81	4270.74	3093.9	2616.88	3073.39	4113.68	3342.4	9598.39	4006.83	4999.69
Q9D8B3	Charged multivesicular body protein 4b OS=Mus musculus OX=10090 GN=Chmp4b PE=1 SV=2	Chmp4b	75608	49	15	50	15	224	24.9	4.82	155.12	15	3912.16	4063.6	3050.75	3258.04	3902.44	4770.04	6294.26	8013.19	6555.9	5152.61	3602.78	3376.93	3229.54	3325.28	3470.19	6170.63	5509.16	5363.32	7198.54	7474.1
Q91YN5	UDP-N-acetylhexosamine pyrophosphorylase OS=Mus musculus OX=10090 GN=Uap1 PE=1 SV=1	Uap1	107652	30	14	52	13	522	58.6	6.49	167.89	14	4738.9	4754.26	4790.69	4238.1	5251.17	4815.04	4616.73	5446.58	5674.44	4569.89	4465.49	4601.29	4224.43	5011.87	4449.5	4971.18	4991.56	4966.07	5668.66	5396.26
Q9Z2X1	Heterogeneous nuclear ribonucleoprotein F OS=Mus musculus OX=10090 GN=Hnrnpf PE=1 SV=3	Hnrnpf	98758	26	9	83	7	415	45.7	5.49	166.8	9	5561.34	4973.93	6170.35	4582.09	4939.35	5147.62	4085.39	4948.41	5209	4857.26	4491.42	4816.65	4797.24	3476.22	3611.13	4410.59	4699.19	6282.37	4348.63	5377.16
P24369	Peptidyl-prolyl cis-trans isomerase B OS=Mus musculus OX=10090 GN=Ppib PE=1 SV=2	Ppib	19035	39	9	59	9	216	23.7	9.55	168.44	9	3686.61	3047.1	4795.89	5789.57	6000.85	5531.04	7120.38	3601.55	4094.01	6172.58	4911.05	6420.1	4040.58	3407.32	4994.52	5596.83	4623.81	5402.71	3859.36	3666.38
Q61703	Inter-alpha-trypsin inhibitor heavy chain H2 OS=Mus musculus OX=10090 GN=Itih2 PE=1 SV=1	Itih2	16425	13	13	44	13	946	105.9	7.27	147.51	13	4492.38	4106.14	5211.75	6104.71	6029.55	5480.43	4366.88	4832.99	3847.48	4096.25	4108.48	6044.63	4331.96	4330.21	4949.55	4884	4615.22	6380.46	3719.61	4755.67
P38060	Hydroxymethylglutaryl-CoA lyase, mitochondrial OS=Mus musculus OX=10090 GN=Hmgcl PE=1 SV=2	Hmgcl	15356	26	9	57	9	325	34.2	8.41	186.15	9	4758.75	5389.99	5199.14	4812.68	5985.26	5728.05	5652.22	3523.5	4481.61	5818.93	4499.09	5752.56	4144.04	4885.18	5538.92	3768.01	4260.98	4770.46	3574.52	4036.36
Q8VHQ9	Acyl-coenzyme A thioesterase 11 OS=Mus musculus OX=10090 GN=Acot11 PE=1 SV=1	Acot11	329910	24	15	59	15	594	67.3	6.8	186.01	15	4055.72	5728.4	2356.43	4074.92	3608.09	4862.94	4683.14	4433.21	2245.64	6067.88	8223.07	4488.63	6459.16	5891.36	7675.32	5296.41	3944.22	3885.12	5237.63	3116.85
P48428	Tubulin-specific chaperone A OS=Mus musculus OX=10090 GN=Tbca PE=1 SV=3	Tbca	21371	40	5	38	5	108	12.8	5.27	114.33	5	4551.15	5545.5	4068.22	3324.64	3979.56	4579.09	4042.09	6606.92	4941.7	4613.63	4163.44	4241.82	4187.74	4513.19	6654	5139.05	4265.72	4582.01	5077.02	7208.96
P61759	Prefoldin subunit 3 OS=Mus musculus OX=10090 GN=Vbp1 PE=1 SV=2	Vbp1	22327	56	13	54	12	196	22.4	6.28	154.68	13	4731.56	5080.23	5823.41	4214.31	4358.7	4875.46	4226.23	5158.45	5146.94	4238.75	4168.19	4367.51	5157.7	4568.86	4805.33	5050.89	5310.79	4858.04	4789.33	5321.23
Q9QXY6	EH domain-containing protein 3 OS=Mus musculus OX=10090 GN=Ehd3 PE=1 SV=2	Ehd3	57440	34	18	80	10	535	60.8	6.46	251.1	18	4525.02	3960.01	4197.92	6290.65	4337.64	6021.1	5258.89	4632.92	4405.02	7372.44	5869.61	4391.59	4017	3784.46	4166.58	4190.57	4091.01	5529.7	4672.93	4475.31
O89110	Caspase-8 OS=Mus musculus OX=10090 GN=Casp8 PE=1 SV=1	Casp8	12370	30	15	65	15	480	55.3	5.25	221.03	15	4745.02	4351.24	5115.1	3778.45	4787.21	4320.6	4654.64	5081.75	5178.93	4523.98	4417.7	4890.15	4409.47	4576.37	4712.6	5005.64	5218.49	4821.76	5805.32	5550.04
P06330	Ig heavy chain V region AC38 205.12 OS=Mus musculus OX=10090 PE=1 SV=1	IghmAC38.205.12	380820	43	4	24	4	118	12.9	7.11	62.26	4	2993.57	3119.19	11455.8	3685.9	3403.99	8642.17	3611.55	2196.88	4070.07	3529.39	2045.81	5504.35	1911.32	2068.79	1775.28	2828.08	2628.31	4358.73	18883.4	6908.78
Q6PAR5	GTPase-activating protein and VPS9 domain-containing protein 1 OS=Mus musculus OX=10090 GN=Gapvd1 PE=1 SV=2	Gapvd1	66691	19	25	72	25	1458	162.3	5.19	212.21	25	4946.37	4251.05	4449.64	3755.35	5090.55	4196.83	4473.94	4757.12	5366.93	4715.99	4586.25	4992.71	4520.66	4992.26	5116.07	4439.72	4905.23	4860.03	5615.11	5435.89
O35423	Serine--pyruvate aminotransferase, mitochondrial OS=Mus musculus OX=10090 GN=Agxt PE=1 SV=3	Agxt	11611	31	12	81	12	414	45.9	8.18	256.7	12	5485.41	5054.49	4550.08	5083.23	6252.96	5191.85	4007.79	3654.79	5241.09	5402.23	4598.03	4007.77	5020.4	4871.03	4464.21	4457.55	4478.2	4872.59	4070.59	4546.25
Q569Z6	Thyroid hormone receptor-associated protein 3 OS=Mus musculus OX=10090 GN=Thrap3 PE=1 SV=1	Thrap3	230753	23	26	92	26	951	108.1	10.17	257.8	26	4137.64	3881.01	5160.88	3310.14	5068.28	5087.2	4261.5	5246.73	4592.15	5727.15	4409.41	4871.13	4160.08	2977.73	4201.24	4832	4958.89	6275.17	5212.97	6693.94
Q9D5V6	Synapse-associated protein 1 OS=Mus musculus OX=10090 GN=Syap1 PE=1 SV=1	Syap1	67043	43	13	53	13	365	41.3	4.54	236.78	13	5284.98	5156.64	4579.96	4140.01	5083.31	4125.25	4627.19	4717.44	5338.44	4114.38	4486.3	4810.33	4648.13	5058.1	5022.71	4461.14	4735.44	4178	5409.02	4913.26
P29758	Ornithine aminotransferase, mitochondrial OS=Mus musculus OX=10090 GN=Oat PE=1 SV=1	Oat	18242	24	10	53	10	439	48.3	6.62	177.11	10	6133.76	7473.54	3561.64	9386.28	3767.89	4409.86	4534.07	3003.6	4000.66	4752.51	5665.65	5373.2	4872.64	5617.23	6618.33	3193.47	3538.26	4299.19	1988.02	2243.3
Q60605	Myosin light polypeptide 6 OS=Mus musculus OX=10090 GN=Myl6 PE=1 SV=3	Myl6	17904	59	8	58	6	151	16.9	4.65	163.6	8	3945.78	3892.85	4253.8	3878.49	5131.3	4301.11	4914.75	4807.41	6006.18	3915.29	4313.72	4996.55	5416.6	4311.11	4002.89	5708.96	5622.49	4912.99	5009.04	5005.46
P42208	Septin-2 OS=Mus musculus OX=10090 GN=Septin2 PE=1 SV=2	Sept2	18000	32	11	56	11	361	41.5	6.55	152.61	11	4051.19	3726.86	5435.48	3245.53	5599.3	5297.37	4505.93	4715.04	5031.41	5888.33	4588.48	5469.62	4374.54	2876.71	3590.19	4531.84	4645.99	6156.7	4780.07	5543.65
Q61792	LIM and SH3 domain protein 1 OS=Mus musculus OX=10090 GN=Lasp1 PE=1 SV=1	Lasp1	16796	45	12	87	12	263	30	7.05	252.29	12	4342.62	4783.35	5041.06	3970.59	5144.69	4211.17	5274.93	5033.53	5117.76	4263.36	4517.7	4409.09	5363.58	3837.32	4001.17	5299.39	5371.94	5204.64	4016.48	4791.71
Q9QZQ1	Afadin OS=Mus musculus OX=10090 GN=Afdn PE=1 SV=3	Mllt4; Afdn	17356	21	38	85	38	1820	206.4	6.32	271.61	38	3925.04	4142.21	4757.52	3955.22	4567.67	5345.93	5341.64	5966.39	4773.7	5594.75	3620.61	3468.68	3818.63	3117.33	3439.77	5251.68	5147.04	6507.19	4983.84	6165.09
Q7TMK9-2	Isoform 2 of Heterogeneous nuclear ribonucleoprotein Q OS=Mus musculus OX=10090 GN=Syncrip	Syncrip	56403	21	12	50	12	562	62.6	7.56	157.68	12	5528.75	4592.43	5975.95	3940.01	5599.91	5543.76	4918.82	4922.73	4315.8	4681.37	4480.31	4626.09	3997.47	3189.54	3407.82	3955.41	3989.3	6460.97	4313.18	5306
P14869	60S acidic ribosomal protein P0 OS=Mus musculus OX=10090 GN=Rplp0 PE=1 SV=3	Rplp0	11837	21	6	33	6	317	34.2	6.25	126.81	6	4613.56	3041.76	4632.52	3470.7	5013.49	4865.57	5926.39	5082.09	6615.61	4769.81	4658.52	5688.36	3593.02	2879.19	4302.89	4363.68	5070.41	5050.69	4993.05	4960.22
Q9CQD1	Ras-related protein Rab-5A OS=Mus musculus OX=10090 GN=Rab5a PE=1 SV=1	Rab5a	271457	37	7	44	4	215	23.6	8.15	138	7	2546.76	2813.56	2612.56	5368.33	3404.97	5918.01	7272.01	4574.84	2879.14	9643.82	4274.64	4391.92	3409.09	3444.69	5343.2	6584.18	3838.02	4798.31	6429.74	3909.66
Q9Z1Z2	Serine-threonine kinase receptor-associated protein OS=Mus musculus OX=10090 GN=Strap PE=1 SV=2	Strap	20901	54	14	57	14	350	38.4	5.12	229.37	14	4689.83	4707.43	5860.96	4203.44	4789.74	5062.07	4622.76	4985.93	4535.51	4467.39	4412.98	4627.67	4292.6	4141.38	4043.96	4710.35	4597.16	5177.18	4511.47	4960.89
Q920B9	FACT complex subunit SPT16 OS=Mus musculus OX=10090 GN=Supt16h PE=1 SV=2	Supt16; Supt16h	114741	21	24	69	24	1047	119.7	5.66	218.33	24	3973.17	3600.86	4710.6	3222.58	4984.58	4117.45	4107.87	5424.18	5351.63	4837.71	4205.2	4332.67	4002.95	4281.59	4188.1	5303.11	5120.45	5404.2	5794.42	6431.43
Q99LI8	Hepatocyte growth factor-regulated tyrosine kinase substrate OS=Mus musculus OX=10090 GN=Hgs PE=1 SV=2	Hgs	15239	24	20	63	20	775	86	6.16	186.55	20	4436.98	4488.52	4837.21	4169.73	4395.76	4667.4	5017.17	5358.2	4595.01	4476.81	4242.17	4167.33	4050.76	4437.16	4348.33	4777.94	4815.94	5139.05	5426.56	5516.88
P33267	Cytochrome P450 2F2 OS=Mus musculus OX=10090 GN=Cyp2f2 PE=1 SV=1	Cyp2f2	13107	25	13	46	12	491	55.9	7.9	135.29	13	2689.53	3115.26	2280.32	5644.08	3878.61	6965.76	6124.03	3614.35	2989.81	11398.1	5631.67	4236.92	4545.46	4376.69	6719.59	5040.93	3558.87	3984.78	3381.72	2774.37
Q8QZY2	Glycerate kinase OS=Mus musculus OX=10090 GN=Glyctk PE=1 SV=1	Glyctk	235582	19	7	63	7	523	55.3	6.67	217.48	7	5364.23	5575.23	5011.36	4412.62	4936.85	3990.68	4078.82	4622.13	4800.34	3600.35	4624.33	4477.32	5008.99	5415.25	4794.48	4412.51	4858.12	4172.44	4432.15	4349.82
Q9EQG9	Ceramide transfer protein OS=Mus musculus OX=10090 GN=Cert1 PE=1 SV=1	Col4a3bp	68018	24	17	63	17	624	71.1	5.44	184.47	17	5088.67	5566.48	5480.64	4382.62	5024.45	4005.76	3646.79	4512.22	4450.18	3419.6	5237.4	5017.59	5395.16	5558.93	5120.08	4052.72	4487.18	3981.73	4081.1	4397.3
P62334	26S proteasome regulatory subunit 10B OS=Mus musculus OX=10090 GN=Psmc6 PE=1 SV=1	Psmc6	67089	39	14	72	14	389	44.1	7.49	237.22	14	4684.09	4976.02	5119.75	4425.94	4216.86	4632.51	4404.36	5143.24	4865.98	3502.94	4478.65	3948.07	5004.38	5126.08	4136.45	4875.08	5296.52	4604.24	4457.6	4949.95
Q9D8U8	Sorting nexin-5 OS=Mus musculus OX=10090 GN=Snx5 PE=1 SV=1	Snx5	69178	30	12	62	11	404	46.8	6.62	166.81	12	4241.74	3771.05	3742.7	4677.41	4768.93	4556.76	4956.13	4731.84	5076.53	5214.98	4650.85	4310.35	4074.15	3962.98	4199.5	4975.63	4899.21	5151.17	5221.07	5502.47
P62849	40S ribosomal protein S24 OS=Mus musculus OX=10090 GN=Rps24 PE=1 SV=1	Rps24; LOC677113; LOC102642752	20088; 102642752	41	6	38	6	133	15.4	10.78	108.7	6	4401.33	4074.23	5012.78	3275.33	5006.56	4786.42	4504.64	4799.65	5844.55	4389.3	4460.08	4728.86	4203.34	3576.98	4033.33	4788.55	5307.46	5250.14	5176.03	4879.17
Q99K01-2	Isoform 2 of Pyridoxal-dependent decarboxylase domain-containing protein 1 OS=Mus musculus OX=10090 GN=Pdxdc1	Pdxdc1	94184	26	19	72	19	788	87.3	5.67	235.57	19	4803.03	4118.19	4128.29	3664.62	5372.34	3949	4688.73	5197.35	5323.04	4168.75	4152.99	4132.62	4256.79	4626.3	4291.57	4728.58	5156.97	4793.3	5571.28	5371.29
P50446	Keratin, type II cytoskeletal 6A OS=Mus musculus OX=10090 GN=Krt6a PE=1 SV=3	Krt6a	16687	23	16	165	6	553	59.3	7.94	469.25	16	1332.93	6634.47	2459.96	7012.94	2745.7	3318.93	11435.7	4099.82	2810.82	7327.74	4063.33	4358.83	2756.52	2115.14	3941.02	2976.91	9510.51	2923.08	7148.42	3459.58
P42232	Signal transducer and activator of transcription 5B OS=Mus musculus OX=10090 GN=Stat5b PE=1 SV=1	Stat5b	20851	24	19	61	5	786	89.9	6.05	195.84	19	4904.74	4777.1	4933.54	4213.16	5358.2	3973.03	3684.76	4330.2	4351.98	3808.33	4978.33	4913.18	5304.36	5183.28	4888.33	4443.18	4623.17	4176.68	4805.82	4705.26
P61222	ATP-binding cassette sub-family E member 1 OS=Mus musculus OX=10090 GN=Abce1 PE=1 SV=1	Abce1	24015	27	16	53	16	599	67.3	8.34	171.63	16	4396.41	4431.08	4653.14	3824.47	4739.1	4491.59	4813.57	5168.84	4685.17	4459.3	4537.64	4340.13	4393.46	4486.05	4526.45	4436.52	4613.08	4988.44	5116.55	5001.85
P47963	60S ribosomal protein L13 OS=Mus musculus OX=10090 GN=Rpl13 PE=1 SV=3	Rpl13	270106	36	9	34	9	211	24.3	11.55	116.49	9	4466.29	3613.66	4570.25	3272	4291.63	5460.62	6018.47	6013.42	5177.36	4438.06	5216.49	4687.21	3499.17	2391.63	3356.43	4293.51	4363.39	6147.26	4774.54	5998.13
P59242	Cingulin OS=Mus musculus OX=10090 GN=Cgn PE=1 SV=1	Cgn	70737	30	40	113	39	1191	136.4	5.91	337.8	40	5232.54	4911.43	5853.87	3670.56	6261.85	4831.82	3714.52	4654.62	4235.74	5285.82	4943.06	4820.91	5066.71	3454.75	4475.99	3549.76	3884.49	4461.23	3937.04	4718.4
P63325	40S ribosomal protein S10 OS=Mus musculus OX=10090 GN=Rps10 PE=1 SV=1	Rps10	67097	52	9	95	8	165	18.9	10.15	261.67	9	4073.28	4211	5272.66	3347.48	4633.64	4746.52	4853.15	5060.74	5841.56	3928.62	4284.18	4230.37	4572.19	3569.84	4125.31	4948.79	5502.51	4998.18	4800.16	4794.06
Q9QXK3	Coatomer subunit gamma-2 OS=Mus musculus OX=10090 GN=Copg2 PE=1 SV=1	Copg2	54160	20	17	68	15	871	97.6	5.8	201.63	17	4479.16	4798.29	4924.52	4634.04	4638.75	4529.96	4074.09	5095.04	4672.63	4236.97	4868.73	4282.84	4711.13	4586.36	4575.74	4231.4	4828.52	4528.15	4396.36	4678.21
P97501	Dimethylaniline monooxygenase [N-oxide-forming] 3 OS=Mus musculus OX=10090 GN=Fmo3 PE=1 SV=1	Fmo3	14262	25	14	43	13	534	60.5	8.37	129.35	14	3735.55	2773.71	1142.47	8314.38	5752.44	4034.15	4000.08	2875.45	3233.16	9226.62	5922.28	4616.08	5685.3	5353.09	6613.15	4291.68	3547.9	3824.39	3505.08	3301.67
P54071	Isocitrate dehydrogenase [NADP], mitochondrial OS=Mus musculus OX=10090 GN=Idh2 PE=1 SV=3	Idh2	269951	28	12	67	11	452	50.9	8.69	233.15	12	4875.32	5090.95	4313.46	6044.78	4842.74	5951.29	4252.2	3005	5425.29	5478.24	4866.83	5468.58	4291.97	4106.55	4414.91	3587.04	3730.29	5078.23	2761.61	3998.11
Q80TL7	Protein MON2 homolog OS=Mus musculus OX=10090 GN=Mon2 PE=1 SV=2	Mon2	67074	17	28	76	28	1715	189	6.13	241.21	28	4105.99	3948.61	3870.72	3592.79	4514.17	4427.51	4480.98	5130.96	5643.48	5047.84	3832.77	4245.01	4220.43	4456.06	4376.01	4866.17	4936.61	4646.06	5807.45	5219.64
O70303	Cell death activator CIDE-B OS=Mus musculus OX=10090 GN=Cideb PE=1 SV=2	Cideb	12684	32	7	41	7	219	24.8	8.6	118.76	7	2467.18	3956.54	2745.88	10179.9	3384.52	3908.48	5666.66	3796.28	2673.19	4607.28	5623.86	7576.23	5335.51	4617.95	5531.05	6092.9	4075.95	2951.14	3919.23	2196.23
P00493	Hypoxanthine-guanine phosphoribosyltransferase OS=Mus musculus OX=10090 GN=Hprt1 PE=1 SV=3	Hprt	15452	48	9	55	9	218	24.6	6.68	184.48	9	4137.42	4993.82	5371.43	4545.16	4301.28	4704.06	4407.51	4862.69	4501.01	3833.42	3912.92	4079.42	4683.85	4631.84	4461.64	4893.01	5199.2	4225.93	4736.21	4688.79
Q9WVM8	Kynurenine/alpha-aminoadipate aminotransferase, mitochondrial OS=Mus musculus OX=10090 GN=Aadat PE=1 SV=1	Aadat	23923	29	12	34	12	425	47.6	8.25	106.04	12	4905.64	5616.78	3930.53	4793.6	4762.35	5378.27	4477.81	3066.65	4706.77	5646.33	4247.77	4890.77	4205.32	4656.68	4545.92	4136.87	4776.86	5187.05	3297.33	3892.54
Q569Z5	Probable ATP-dependent RNA helicase DDX46 OS=Mus musculus OX=10090 GN=Ddx46 PE=1 SV=2	Ddx46	212880	27	27	63	27	1032	117.4	9.26	201.62	27	4278.83	3885.89	4322.14	3544.1	4803.71	4504.52	5040.39	5527.16	4514.33	4853	4121.87	4054.32	4021.12	3389.99	3724.61	4735.91	4454.19	5982.91	5096.18	6192.03
P22907	Porphobilinogen deaminase OS=Mus musculus OX=10090 GN=Hmbs PE=1 SV=2	Hmbs	15288	29	12	43	12	361	39.3	6.87	149.15	12	5327.59	4830.33	4955.78	4002.08	5030.02	4092.81	4300.3	4536.66	4637.63	3896.65	4281.21	4523.29	4538.27	4908.74	4217.6	4105.63	4441.19	4572.89	4962.15	4798.75
Q283N4	2-oxo-4-hydroxy-4-carboxy-5-ureidoimidazoline decarboxylase OS=Mus musculus OX=10090 GN=Urad PE=1 SV=1	Prhoxnb; Urad	231903	40	8	39	8	178	20	6.11	145.54	8	5168.26	4924.23	4072.93	4521.69	6706.18	3316.35	4446.44	4370.43	3511.12	3781.49	5224.11	3964.49	4764.84	5571.8	4358.83	4181.83	4250.28	4346.7	4468.53	4824.37
Q8CIM7	Cytochrome P450 2D26 OS=Mus musculus OX=10090 GN=Cyp2d26 PE=1 SV=1	Cyp2d26	76279	29	14	69	10	500	56.9	6.64	225.45	14	3470.32	3694.74	2551.75	6052.47	4659.19	4829.03	5857.91	3924.01	4192.85	5578.42	5253.58	5496.9	5139.06	4573.95	5418.24	5427.69	4561.9	3360.8	3304.99	3099.23
Q99KN9	Clathrin interactor 1 OS=Mus musculus OX=10090 GN=Clint1 PE=1 SV=2	Clint1	216705	18	12	61	12	631	68.5	6.25	161.88	12	3479.59	3677.32	4923.54	3575.12	4854.16	4210.92	4503.27	4812.1	4789.66	7033.55	4015.12	4159.1	4596.45	3393	4247.67	4897.26	5288.03	4566.51	4820.38	4431.54
Q9D8Y0	EF-hand domain-containing protein D2 OS=Mus musculus OX=10090 GN=Efhd2 PE=1 SV=1	Efhd2	27984	39	11	55	11	240	26.8	5.06	189.29	11	4799.99	4538.56	3704.11	3665.08	3787.81	3804.41	5779.36	5910.9	5328.04	4087.39	4009.26	4233.47	4072.75	3743.31	3944.18	5596.86	5102.14	4693.36	4331.98	5104.62
P63028	Translationally-controlled tumor protein OS=Mus musculus OX=10090 GN=Tpt1 PE=1 SV=1	Tpt1	22070	24	4	31	4	172	19.5	4.86	85.6	4	3662.01	3686.79	4633.89	3469.14	4413.35	5252.84	4496.89	4822.1	5162.47	5229.43	3817.26	3863.49	3643.65	3456.24	3500.88	5364.15	5029.07	5983.84	5371.06	5329.61
B1AY13	Ubiquitin carboxyl-terminal hydrolase 24 OS=Mus musculus OX=10090 GN=Usp24 PE=1 SV=1	Usp24	329908	14	36	78	36	2617	293.8	6.19	236.51	36	4645.06	4668.03	4263.48	4506.32	4458.46	4189.43	4211.4	4554.38	4782.71	4287.58	4637.11	4464.14	4514.56	4719	4771.73	4214.99	4600.64	4118.24	4727.04	4407.72
Q1HFZ0	RNA cytosine C(5)-methyltransferase NSUN2 OS=Mus musculus OX=10090 GN=Nsun2 PE=1 SV=2	Nsun2	28114	37	25	75	25	757	85.4	6.58	252.96	25	4534.81	4320.2	4637.89	3786.63	4905.93	4025.91	4056.62	4572.64	4468.94	4208.84	4105.2	4494.19	4258.78	4389.92	4375.34	4503.68	4350.24	4652.07	5526.66	5344.35
Q9WTL7	Acyl-protein thioesterase 2 OS=Mus musculus OX=10090 GN=Lypla2 PE=1 SV=1	Lypla2	26394	29	7	43	7	231	24.8	7.23	107.05	7	5203.12	4823.74	4397.84	4125.24	4942.78	3770.17	4443.7	4431.05	4590.3	3556.67	4906.67	4480.54	4526.74	4881.26	4417.69	4269.73	4108.97	4224.54	4549.23	4561.45
Q6PB66	Leucine-rich PPR motif-containing protein, mitochondrial OS=Mus musculus OX=10090 GN=Lrpprc PE=1 SV=2	Lrpprc	72416	19	27	56	27	1392	156.5	6.83	173.79	27	4116.07	5034.62	4590.4	4899.46	5651.72	4658.18	4799.54	3441.76	3846.07	5034.67	4548.47	5219.71	3897.66	4286.4	4750.34	3290.9	3780.9	5258.85	3455.09	4303.24
Q9CYR6	Phosphoacetylglucosamine mutase OS=Mus musculus OX=10090 GN=Pgm3 PE=1 SV=1	Pgm3	109785	32	16	62	16	542	59.4	6.2	202.95	16	4072.93	3903.91	4974.51	3795.71	5131.14	3896.41	4069.07	5082.61	4908.35	4041.75	4063.83	4716.03	3851.27	4229.38	4380.64	4432.7	5059.78	3759.98	5253.93	4949.81
Q9D8W5	26S proteasome non-ATPase regulatory subunit 12 OS=Mus musculus OX=10090 GN=Psmd12 PE=1 SV=4	Psmd12	66997	32	15	71	15	456	52.9	7.06	226.27	15	4424.2	4621.96	4685.53	4107.69	4401.2	4033.14	4093.05	4843.54	4733.53	3746.73	4296.5	3876.06	4548.45	4975.36	4558.82	4276.36	4691.82	4092.89	4695.7	4713.29
Q61081	Hsp90 co-chaperone Cdc37 OS=Mus musculus OX=10090 GN=Cdc37 PE=1 SV=1	Cdc37	12539	37	14	76	14	379	44.6	5.34	204.85	14	4422.58	4991.47	5661.89	5334.55	4129.91	4042.62	3841.45	4002.06	4050.56	3007.24	4426.32	4383.62	5668.47	4630.61	4204.67	4817.1	5041.32	4052.38	3693.86	3963.64
Q6URW6	Myosin-14 OS=Mus musculus OX=10090 GN=Myh14 PE=1 SV=1	Myh14	71960	27	52	164	44	2000	228.4	5.55	542.44	52	3958.55	4187.27	4197.11	3407.45	4916.48	3500.86	4081.83	4816.7	5330.3	4046.69	4002.34	4638.71	4843.17	4931.38	4866.74	4482.79	4936.9	3574.24	5029.4	4496.9
Q9CRB3	5-hydroxyisourate hydrolase OS=Mus musculus OX=10090 GN=Urah PE=1 SV=1	1190003J15Rik; Urah	76974	24	3	68	3	118	13.6	7.87	190.52	3	4793.41	5286.08	4684.81	4809.34	4078.32	4100.92	4070.68	4514.55	4337.63	3346.71	4916.23	3935.76	4960.32	5133.11	3907.85	4328.07	4381.28	4367.16	3862.58	4357.65
O08749	Dihydrolipoyl dehydrogenase, mitochondrial OS=Mus musculus OX=10090 GN=Dld PE=1 SV=2	Dld	13382	15	8	37	8	509	54.2	7.9	104.98	8	4206.52	4862.32	4242.35	4755.22	5038.53	5286.7	5374.19	3135.65	4281.99	5716.12	4103.9	4902.9	3579.74	4251.27	4597.72	3580.85	4202.12	4996.77	3114.37	3939.02
Q9CPW4	Actin-related protein 2/3 complex subunit 5 OS=Mus musculus OX=10090 GN=Arpc5 PE=1 SV=3	Arpc5	67771	80	12	51	12	151	16.3	5.67	202.29	12	4412.95	4408.65	4615.88	3788.94	4652.41	4350.94	4007.18	4229.52	4564.23	4029.32	4273.17	4283.47	4892.43	4407.85	4111.4	4019.68	4472.26	5308	4324.67	4961.06
Q8BH95	Enoyl-CoA hydratase, mitochondrial OS=Mus musculus OX=10090 GN=Echs1 PE=1 SV=1	Echs1	93747	34	9	37	9	290	31.5	8.48	110.48	9	4229.64	4196.05	3065.04	5574.89	5058.07	5264.57	5967.93	3129.41	4577.1	5261.24	4504.61	4903.59	3767.61	3742.63	4631.86	4110.46	4243.45	4693.42	3034.6	4114.8
Q9QYI3	DnaJ homolog subfamily C member 7 OS=Mus musculus OX=10090 GN=Dnajc7 PE=1 SV=2	Dnajc7	56354	34	17	55	17	494	56.4	6.49	176.59	17	4418.89	4254.56	4450.29	3752.46	4860.65	3875.78	4269.77	4525.61	4630.34	4096.16	4164.2	4780.15	4355.9	4529.51	4652.81	4090.2	4153.78	4490.67	4979.47	4643.76
O08795-2	Isoform 2 of Glucosidase 2 subunit beta OS=Mus musculus OX=10090 GN=Prkcsh	Prkcsh	19089	32	13	60	13	528	59.5	4.48	198.65	13	3682.72	3245.25	4608.88	4472.22	5252.35	5269.22	5897.81	3501.3	3669.25	6304.23	3943.41	4971.66	3685.54	3243.81	4202.34	4984.22	4463.53	5096.46	3707.27	3668.63
P84091	AP-2 complex subunit mu OS=Mus musculus OX=10090 GN=Ap2m1 PE=1 SV=1	Ap2m1	11773	30	14	50	14	435	49.6	9.54	138.93	14	3671.87	3882.92	6289.01	4342.42	5539.16	3835.71	4236.61	4052.4	4905.9	3458.73	4294.45	4889.05	4764.28	4464.42	4265	3915.16	4227.98	4512.59	4020.51	4284.28
Q9EPJ9	ADP-ribosylation factor GTPase-activating protein 1 OS=Mus musculus OX=10090 GN=Arfgap1 PE=1 SV=2	Arfgap1	228998	40	13	52	13	414	45.3	5.57	161.63	13	3593.14	4445.49	2533.39	3418.47	6176.41	4583.08	4774.43	4089.94	4110.45	6564.63	3213.02	5411.11	4518.79	3883.29	4562.48	5335.67	4533.35	3945.17	4512.39	3531.07
Q9JJ28	Protein flightless-1 homolog OS=Mus musculus OX=10090 GN=Flii PE=1 SV=1	Flii	14248	19	25	69	25	1271	144.7	6.06	218.92	25	4073.01	4026.27	4425.37	3401.72	4797.48	4485.58	4188.58	4918.06	4918.44	4296.74	3768.24	3976.26	4292.71	4001.36	4102.36	4485.78	5029.27	4947.91	4697.38	4865.77
Q8K2Q9	Shootin-1 OS=Mus musculus OX=10090 GN=Shtn1 PE=1 SV=1	4930506M07Rik; Shtn1	71653	32	21	63	21	631	71.3	5.44	213.45	21	4385.46	4158.02	3810.36	4126.42	4385.1	5800.87	4258.38	4437.26	3943.16	6128.14	3915.48	3885.54	3508.27	3463.53	4093.03	4136.29	3946.98	5426.7	5185.02	4688.17
Q8BFR5	Elongation factor Tu, mitochondrial OS=Mus musculus OX=10090 GN=Tufm PE=1 SV=1	Tufm	233870	33	15	54	15	452	49.5	7.56	186.35	15	4384.64	4885.15	3887.68	4807.64	5801.6	4391.01	4772.44	3503.13	4513.94	4784.42	4550.75	4811.58	4048.95	4335.15	4572.07	3352.02	3736.84	4737.96	3456.36	4225.38
Q91YE6	Importin-9 OS=Mus musculus OX=10090 GN=Ipo9 PE=1 SV=3	Ipo9	226432	21	20	59	20	1041	116	4.81	195.23	20	4892.81	4239.27	4352.03	3525.14	5024.68	3839.15	4097.02	4491.32	4480.13	3659.58	4187.69	4461.07	4140.65	4609.28	4314.74	4437.48	4406.54	4334.65	4758.32	4882.23
Q9D1E6	Tubulin-folding cofactor B OS=Mus musculus OX=10090 GN=Tbcb PE=1 SV=2	Tbcb	66411	38	9	49	9	244	27.4	5.24	145.23	9	3588.39	4541.82	4868.37	4279.87	3075.31	4800.1	4252.74	5395.67	4946.78	3424.74	3450.57	3527.92	4187.38	4046.55	3502.8	5390.62	5660.39	4670.77	4437.27	4836.14
Q8CBB9	Radical S-adenosyl methionine domain-containing protein 2 OS=Mus musculus OX=10090 GN=Rsad2 PE=1 SV=1	Rsad2	58185	31	11	42	11	362	41.5	6.21	146.16	11	690.907	1177.82	999.591	1316.3	999.675	9573.31	13118.6	4602.02	1149.59	16714.5	856.557	892.11	1029.62	712.306	1577.92	8332.7	1993.88	4782.11	8851.01	7227.35
Q9CZ44	NSFL1 cofactor p47 OS=Mus musculus OX=10090 GN=Nsfl1c PE=1 SV=1	Nsfl1c	386649	46	15	97	15	370	40.7	5.15	371.46	15	4319.67	4194.6	4296.37	3613.66	4251.7	4017.72	4217.3	4781.81	4785.07	3786.11	4050.55	4105.04	4397	4188.79	4195	4581.4	4496.16	4352.12	4886.6	4849.32
Q3U5Q7	UMP-CMP kinase 2, mitochondrial OS=Mus musculus OX=10090 GN=Cmpk2 PE=1 SV=2	Cmpk2	22169	40	15	78	15	447	50	7.27	261.46	15	2356.83	2292.83	2171.27	2461.85	2646.82	6585.7	7455.54	5492.96	4434.77	5721.6	1935.04	2830.3	2316.82	1756.6	2138.28	8180.35	4538.72	5652.3	7524.95	7811.62
Q9R1P3	Proteasome subunit beta type-2 OS=Mus musculus OX=10090 GN=Psmb2 PE=1 SV=1	Psmb2	26445	35	7	54	7	201	22.9	7.02	174.15	7	4952.86	3975.76	3923.47	3472.86	4815.1	3762.35	4213.4	4340.06	5240.85	3558.75	4419.43	4193.01	4292.78	4882.01	4112.79	4029.97	4443.45	4304.2	4718.48	4549.41
P39054	Dynamin-2 OS=Mus musculus OX=10090 GN=Dnm2 PE=1 SV=2	Dnm2	13430	26	23	59	23	870	98.1	7.43	174.55	23	3496.7	3372.15	3542	2932.87	5237.02	3943.62	4697.17	4332.34	4304.58	5895.71	3840.83	5472.24	4110.66	3293.22	4222.05	4281.29	4171.03	4814.13	4924.42	5315.74
Q9CQ65	S-methyl-5'-thioadenosine phosphorylase OS=Mus musculus OX=10090 GN=Mtap PE=1 SV=1	Mtap	66902	43	10	71	10	283	31	7.14	209.9	10	4945.26	4308.54	4630.92	3670.63	5055.28	3612.67	3653.02	3781.31	4716.57	3638.03	4341.59	4589.16	4548.92	4684.07	4425.17	4156.11	4304.52	3805.05	4768.65	4303.82
Q9JLV1	BAG family molecular chaperone regulator 3 OS=Mus musculus OX=10090 GN=Bag3 PE=1 SV=2	Bag3	29810	32	15	60	15	577	61.8	7.27	201.16	15	4203.34	5355.53	2860.06	2837.25	3332.04	4741.41	4520.14	7150.42	4266	4764.73	3600.36	2693.52	3630.72	3783.86	4364.12	4928.61	4082.2	4282.18	5019.04	5484.32
Q6A0A9	Constitutive coactivator of PPAR-gamma-like protein 1 OS=Mus musculus OX=10090 GN=FAM120A PE=1 SV=2	Fam120a	218236	26	26	75	26	1112	121.6	8.92	261.82	26	4462.2	4465.54	5816.02	4023.59	4131.15	5058.09	4552.62	4906.63	4333.37	3640.64	3994.75	4182.87	4032.16	3153.21	3444.96	3945.08	4160.91	5523.92	3741	4221.71
O55234	Proteasome subunit beta type-5 OS=Mus musculus OX=10090 GN=Psmb5 PE=1 SV=3	Psmb5	19173	34	9	36	9	264	28.5	7.02	113.34	9	3931.95	5433.94	5080.81	5088.18	2858.79	4219.64	3741.94	5083.22	4857.7	2866.51	4558.43	3498.45	4469.53	6100.49	4465.93	4202.66	4591.85	3510.08	3313.05	3792.99
Q8VI36	Paxillin OS=Mus musculus OX=10090 GN=Pxn PE=1 SV=1	Pxn	19303	16	10	44	10	591	64.4	6.02	125.98	10	4080.98	3774.69	4539.36	3570.85	4209.25	4461.59	4359.35	4524.36	4508.74	3881.8	3741.74	3813.25	4142.49	3903.53	3420.07	4654.9	4821.23	5384.57	4465.58	5334.79
Q9WTX6	Cullin-1 OS=Mus musculus OX=10090 GN=Cul1 PE=1 SV=1	Cul1	26965	27	23	72	23	776	89.6	8	190.33	23	3796.3	3989.43	4239.48	3465.83	4326.73	4101.95	4042.59	4591.08	4897.3	3885.39	3918.17	3971.91	4193.09	4310.21	3904.81	4537.09	4867.77	4580.56	4991.53	4715.7
Q9QWG7	Sulfotransferase family cytosolic 1B member 1 OS=Mus musculus OX=10090 GN=Sult1b1 PE=1 SV=2	Sult1b1	56362	26	8	34	8	299	34.9	6.8	112.1	8	5655.57	4988.28	4480.57	4443.26	4819.17	3163.18	3376.17	4280.58	4168.03	3538.09	4945.56	3937.87	4377.58	5843.67	4921.87	3398.04	3942.39	3360.56	3955.88	3681.78
Q9QXB9	Developmentally-regulated GTP-binding protein 2 OS=Mus musculus OX=10090 GN=Drg2 PE=1 SV=1	Drg2	13495	41	13	44	12	364	40.7	8.88	130.5	13	4356.45	3975.78	4472.33	3486.38	4684.34	4045.64	3982.29	4053.93	4474.82	4133.36	3932.24	4398.74	4229.09	4333.78	4448.39	4302.65	4246.43	4074.46	5061.34	4528.17
P70335	Rho-associated protein kinase 1 OS=Mus musculus OX=10090 GN=Rock1 PE=1 SV=1	Rock1	19877	27	40	89	37	1354	158.1	5.86	261.9	40	4437.58	4381.92	4799.33	4320.96	4899.9	4306.23	3598.11	4033.79	4380.42	3828.44	4586.49	4705.73	4559.05	4026.89	4108.92	3905.95	3928.44	4030.54	4236.41	4107.46
Q9D7X8	Gamma-glutamylcyclotransferase OS=Mus musculus OX=10090 GN=Ggct PE=1 SV=1	Ggct	110175	40	7	43	7	188	21.2	5.67	163.16	7	4707.46	4505.63	5056.88	3579.11	5490.47	3483.55	4083.5	4193.07	3549.41	3066.07	4034.11	4689.28	5002.55	4269.48	3897.66	4624	4376.31	4027.43	4176.13	4245.24
Q9D1G1	Ras-related protein Rab-1B OS=Mus musculus OX=10090 GN=Rab1b PE=1 SV=1	Rab1b	76308	54	10	140	4	201	22.2	5.73	424.4	10	2798.81	3238.41	2861.95	5181.76	3653.07	4646.98	6167.55	4376.57	2665	6036.76	4237.12	3924.12	3989.28	4152.84	5439.87	5347.65	3810.95	3949.68	4915.8	3544.76
O09061	Proteasome subunit beta type-1 OS=Mus musculus OX=10090 GN=Psmb1 PE=1 SV=1	Psmb1	19170	33	9	68	9	240	26.4	7.81	274.97	9	4182.46	4268.14	4342.08	4117.74	3847.55	4324.19	4167.87	4616.66	4800.69	3641.17	3947	3951.92	4487.32	4553.92	4249.46	4186.52	4829.15	4085.92	4044.08	4155.2
Q9WTM5	RuvB-like 2 OS=Mus musculus OX=10090 GN=Ruvbl2 PE=1 SV=3	Ruvbl2	20174	42	17	55	17	463	51.1	5.64	177.79	17	3834.36	3984.35	4553.44	4428.82	4576.28	3968.13	4105.16	4467.78	4634.15	3911.38	3602.6	4399.97	4110.74	3993.06	4254.43	4093.69	4647.79	4200.33	4540.86	4413.13
Q61335	B-cell receptor-associated protein 31 OS=Mus musculus OX=10090 GN=Bcap31 PE=1 SV=4	Bcap31	27061	34	9	39	9	245	27.9	8.7	100.77	9	1939.83	2755.23	1726.44	5593.21	3563.82	5865.78	6977.94	2800.88	3158.19	8345.62	4167.75	5743.16	4818.9	3198.23	5741.48	6212.27	4015.92	3119.81	2773.12	1883.27
P00920	Carbonic anhydrase 2 OS=Mus musculus OX=10090 GN=Ca2 PE=1 SV=4	Car2	12349	44	9	36	9	260	29	7.01	116.87	9	2986.14	3445.57	3756.87	6858.83	2355.94	5934.01	4006.21	3353.22	3704.65	4085.51	3033.03	4738.26	4038.02	3195.4	2388.35	6122.17	8858.68	4505.28	2548.68	4393.09
Q3THG9	Alanyl-tRNA editing protein Aarsd1 OS=Mus musculus OX=10090 GN=Aarsd1 PE=1 SV=2	Aarsd1	69684	31	11	52	11	412	44.9	6.42	176.31	11	4949.91	4849.62	4654.67	3580.42	4608.21	3706.1	3478.22	4185.94	4264.47	3557.47	4417.5	4296.34	4409.09	4960.4	4621.33	3627.15	3975.56	3516.81	4689.73	3952.21
P97364	Selenide, water dikinase 2 OS=Mus musculus OX=10090 GN=Sephs2 PE=1 SV=3	Sephs2	20768	15	6	37	6	452	47.8	6.06	93.67	6	5337.89	4706.41	4081.04	3837.95	4531.94	3415.72	3365.85	4110.72	5100.39	3866.86	4438.25	4062.93	4411.49	5204.58	4979.61	3085.1	3844.24	3239.6	4258.21	3894.4
P62897	Cytochrome c, somatic OS=Mus musculus OX=10090 GN=Cycs PE=1 SV=2	Cycs; Gm10053	13063; 672195	47	4	38	4	105	11.6	9.58	123.04	4	3921.11	3811.87	4761.04	3071.13	3751.76	4925.88	4437.98	4044.96	5004.47	4451.09	3949.2	4775.58	4232.05	3089.47	3745.49	4027.54	4474.97	4286.9	4359.54	4488.93
P58871	182 kDa tankyrase-1-binding protein OS=Mus musculus OX=10090 GN=Tnks1bp1 PE=1 SV=2	Tnks1bp1	228140	30	42	133	42	1720	181.7	4.88	487.48	42	4021.02	3703.9	4292.58	3623.84	4436.02	4891.55	3625.66	4341.85	4221.02	5142.72	4042.53	3898.04	4252.74	3351.46	3590.7	4199.18	4080.15	4379.11	4621.64	4731.61
Q8BVZ1	Perilipin-5 OS=Mus musculus OX=10090 GN=Plin5 PE=1 SV=1	Plin5	66968	31	13	74	12	463	50.4	5.44	231.52	13	2098.56	3093.71	2455.06	3032.69	2257.14	5054.06	5489.23	5096.99	3080.94	8905.35	3205.01	2957.17	3120.78	2653.25	3745.13	5001.92	4124.27	4811.78	8022.16	5229.34
Q9DBC0	Protein adenylyltransferase SelO, mitochondrial OS=Mus musculus OX=10090 GN=Selenoo PE=1 SV=4	1300018J18Rik; Selo; Selenoo	223776	20	12	50	12	667	74.2	5.83	168.25	12	4777.38	4973.68	4726.66	4650.06	4102.09	3870.65	3416	4134.32	3998.99	3395.71	4437.6	3919.31	4629.05	4815.61	4294.01	3899.25	3949.55	3619.15	3732.7	3936.2
Q9R0Q6	Actin-related protein 2/3 complex subunit 1A OS=Mus musculus OX=10090 GN=Arpc1a PE=1 SV=1	Arpc1a	56443	17	8	28	8	370	41.6	8.18	76.93	8	4545.95	4954.86	4321.45	3439.61	4030.47	3419.71	3188.52	4343.56	4199.98	3934.1	4551.81	4209.1	4598.44	5139.69	4786.99	3164.1	3583.18	4176.04	4226.89	4414.53
Q9CPX6	Ubiquitin-like-conjugating enzyme ATG3 OS=Mus musculus OX=10090 GN=Atg3 PE=1 SV=1	Atg3	67841	23	7	37	7	314	35.8	4.72	119.77	7	4696.36	5042.09	5053.64	4054.99	3996.89	3556.36	3131.97	3636.02	4266.39	3304.89	4256.73	4682.92	5271.51	4788.45	4557.48	3886.84	4132.73	3317.3	3998.59	3577.77
Q8C5W3	Tubulin-specific chaperone cofactor E-like protein OS=Mus musculus OX=10090 GN=Tbcel PE=1 SV=1	Tbcel	272589	33	13	51	13	424	48	5.53	173.4	13	5115	5225.74	4003.05	3955.43	3529.03	3456.83	3803.34	3922.43	3595.76	3619.78	4513.75	3857.61	5183.99	4714.27	4373.63	4031.23	3657.21	3681.26	4501.49	4395.46
Q60823	RAC-beta serine/threonine-protein kinase OS=Mus musculus OX=10090 GN=Akt2 PE=1 SV=1	Akt2	11652	31	14	51	10	481	55.7	6.37	162.91	14	4511.16	4696.87	4572.73	3898.02	4254.48	3892.87	3870.22	4141.95	4396.32	3498.39	3822.4	3853.13	4764.92	4366.09	3877.3	4301.8	4585.79	4003.07	3856.37	3850.81
Q6PAV2	Probable E3 ubiquitin-protein ligase HERC4 OS=Mus musculus OX=10090 GN=Herc4 PE=1 SV=2	Herc4	67345	18	19	50	19	1057	118.3	6.29	173.41	19	3809.83	3984.57	4119.38	3307.42	4364.82	4235.07	4206.95	4834.87	4061.05	3690.69	3716.52	3716.7	4063.7	3854.82	3778.51	4398.89	4316.42	4632.5	4540.73	4704.76
P52840	Sulfotransferase 1A1 OS=Mus musculus OX=10090 GN=Sult1a1 PE=1 SV=1	Sult1a1	20887	33	8	64	7	291	34	8.1	193.44	8	6587.99	4191.36	4400.37	3281.53	5813.02	3326.94	3281.97	3656.8	4277.43	3497.04	4134.24	4235.54	4446.56	4299.27	3767.25	3319.08	3694.46	3457.87	4022.47	4593.41
Q3THE2	Myosin regulatory light chain 12B OS=Mus musculus OX=10090 GN=Myl12b PE=1 SV=2	Myl12b	67938	37	6	73	6	172	19.8	4.84	181.31	6	3109.11	3593.01	3443.76	3391.37	4607.94	3537.55	4139.98	4323.59	5329.49	3687.73	3409.18	4591.63	4381.54	4098.72	4153.92	4593.61	4964.91	3942.19	4615.62	4333.54
P42669	Transcriptional activator protein Pur-alpha OS=Mus musculus OX=10090 GN=Pura PE=1 SV=1	Pura	19290	38	8	25	8	321	34.9	6.44	96.99	8	4568.55	4116.35	5285.96	3849.52	4165.26	4898.55	4272.38	4152.37	3984.43	4255.64	4194.66	4161.22	3514.16	2885.81	3417.04	3468.7	3456.32	5256.07	4088.18	4222.81
Q9CR00	26S proteasome non-ATPase regulatory subunit 9 OS=Mus musculus OX=10090 GN=Psmd9 PE=1 SV=1	Psmd9	67151	43	9	47	9	222	24.7	6.43	160.95	9	4924.07	4153.51	3940.2	3636.88	4426.44	3578.38	3957.08	4094.4	4446.8	3725.95	4196.73	4366.69	3803.01	4545.5	4378.78	3657.96	4007.64	3641.08	4246.59	4279.49
Q8JZR0	Long-chain-fatty-acid--CoA ligase 5 OS=Mus musculus OX=10090 GN=Acsl5 PE=1 SV=1	Acsl5	433256	24	17	62	14	683	76.2	7.09	195.86	17	2063.56	3055.22	1802.23	5170.5	4234.97	6123.73	6732.4	3033.1	2716.77	9379.32	4023.02	3957.77	4474.34	3400.24	5704.84	4961.35	3760.31	3337.32	2349.35	1710.99
Q9R008	Mevalonate kinase OS=Mus musculus OX=10090 GN=Mvk PE=1 SV=1	Mvk	17855	30	11	49	11	395	41.9	6.68	156.13	11	4659.08	3952.26	5117.11	3239.48	6292.57	2713.4	2855.69	3545.16	3441.64	3412	4706.73	4149.32	5185.48	4938.89	4697.1	3552.42	4156.71	3614.49	4032.77	3389.91
Q3TMH2	Secernin-3 OS=Mus musculus OX=10090 GN=Scrn3 PE=1 SV=1	Scrn3	74616	27	11	74	11	418	47.6	5.66	219.1	11	4487.42	5157.4	4766.19	4812.95	3995.46	3709.92	3648.48	4491.45	3853.56	2880.61	4505.74	3604.59	4516.16	4696.05	3750.38	3928.19	4262.04	3454.26	3353.71	3714.75
P17918	Proliferating cell nuclear antigen OS=Mus musculus OX=10090 GN=Pcna PE=1 SV=2	Pcna	18538	33	9	30	9	261	28.8	4.77	91.06	9	4911.98	4616.05	4989.54	3787.41	4367.74	3188.17	3412.36	3532.94	4347.36	2868.93	3851	4419.55	5054.77	3836.96	3641.16	4153.72	4624.9	4101.28	3849.75	4005.08
Q9DBG3	AP-2 complex subunit beta OS=Mus musculus OX=10090 GN=Ap2b1 PE=1 SV=1	Ap2b1	71770	31	30	137	13	937	104.5	5.38	452.51	30	3573.3	3720.34	5810.09	4011.13	5188.05	3586.56	3643.29	3752.32	4592.04	3160.51	3890.74	4595.81	4340.85	4191.58	4185.71	3497.64	4053.98	3993.53	3604.41	3874.14
Q99MD9	Nuclear autoantigenic sperm protein OS=Mus musculus OX=10090 GN=Nasp PE=1 SV=2	Nasp	50927	17	12	42	1	773	83.9	4.37	133.18	12	3931.02	3558.29	3757.42	3281.47	4383.76	3937.13	4276.4	4165.26	3991.23	3827.81	3575.45	3936.61	3664.69	3487.93	3493.52	4837.05	4086.57	4908.63	4830.25	5281.35
Q64112	Interferon-induced protein with tetratricopeptide repeats 2 OS=Mus musculus OX=10090 GN=Ifit2 PE=1 SV=1	Ifit2	15958	18	10	36	9	472	55	7.43	99.95	10	929.129	1236.18	1221.55	1480.12	1185.72	7619.2	7693.05	6734.12	4161.03	6745.84	808.937	1225.44	1245.25	700.646	1032.48	7661.69	4676.98	7295.62	8955.06	8588.36
P22892	AP-1 complex subunit gamma-1 OS=Mus musculus OX=10090 GN=Ap1g1 PE=1 SV=3	Ap1g1	11765	19	17	63	15	822	91.3	6.8	187.77	17	4036.45	4017.29	4553.76	3472.64	3867.83	4572.92	3810.25	4340.9	3890.93	4412.45	3804.38	3657.69	4134.71	3543.35	3636.4	4249.68	4092.9	4330.66	4153.45	4546.05
O55143	Sarcoplasmic/endoplasmic reticulum calcium ATPase 2 OS=Mus musculus OX=10090 GN=Atp2a2 PE=1 SV=2	Atp2a2	11938	23	24	71	22	1044	114.8	5.34	235.44	24	2045.83	2268.08	1678.18	4699.9	3607.36	5807.27	6222.02	2859.19	3345.21	9352.03	4299.57	4739.43	3231.41	2912.48	4991.38	5830	4101.21	3308.69	3222.65	2378.38
Q9DCM2	Glutathione S-transferase kappa 1 OS=Mus musculus OX=10090 GN=Gstk1 PE=1 SV=3	Gstk1	76263	60	12	50	12	226	25.7	8.88	163.46	12	5260.85	5400.21	3289.62	6093.78	3573.07	4818.38	5325.9	3533.34	3076.37	3535.09	5735.31	3317.56	3517.44	4451.64	3975.64	3421.97	3040.53	3684.41	2602.25	3191.19
Q9JL35	High mobility group nucleosome-binding domain-containing protein 5 OS=Mus musculus OX=10090 GN=Hmgn5 PE=1 SV=2	Hmgn5	50887	63	24	82	24	406	45.3	4.37	245.52	24	4337.57	4442.03	4966.41	4600.44	4300.73	3713.55	3191.74	3998.4	3520.01	4056.47	4705.69	4291.97	4569.27	4128.12	3998.98	3154.61	3327.27	3825.21	3809.75	3609.06
P57776	Elongation factor 1-delta OS=Mus musculus OX=10090 GN=Eef1d PE=1 SV=3	Eef1d	66656	47	11	78	10	281	31.3	5.02	269.44	11	3790.51	3606.3	4386.36	3311.92	4739.69	3405.59	3616.58	4125.39	4109.65	3414.61	4276.78	4223.4	4057.52	4747.59	4148.58	3869.57	4299.17	3900.05	4027.95	4264.71
O55201	Transcription elongation factor SPT5 OS=Mus musculus OX=10090 GN=Supt5h PE=1 SV=1	Supt5; Supt5h	20924	24	22	60	22	1082	120.6	5.05	194.19	22	3820.01	3788.07	3820.44	3198.08	4049.83	3535.97	4169.57	4467.21	4604.93	3605.38	3551.25	3790.13	3798.25	3821.05	3621.51	4441.65	4288.32	4300.43	4822.99	4616.07
Q6ZQ58	La-related protein 1 OS=Mus musculus OX=10090 GN=Larp1 PE=1 SV=3	Larp1	73158	23	23	59	23	1072	121.1	8.79	172.63	23	4083.31	3918.95	4638.87	2902.06	4442.7	4053.96	3899.8	4329.65	4325.4	4232.99	3918.52	4121.12	3827.29	2848.65	3225.71	3863.04	3843.69	4623.07	4411.99	4576.78
P12367	cAMP-dependent protein kinase type II-alpha regulatory subunit OS=Mus musculus OX=10090 GN=Prkar2a PE=1 SV=2	Prkar2a	19087	37	13	66	12	401	45.4	4.89	196.59	13	4333.22	4064.06	4180.67	3364.31	4348.2	3816.28	3821.27	4308.82	3893.16	4371.43	4410.67	3867.61	4069.65	3929.15	4064.19	3467.65	3563.94	4142.69	3898.73	4138.85
Q8R5F7	Interferon-induced helicase C domain-containing protein 1 OS=Mus musculus OX=10090 GN=Ifih1 PE=1 SV=1	Ifih1	71586	18	19	48	19	1025	115.9	6.25	131.86	19	3075.1	2877.26	2893.9	2265.77	3406.04	4960.88	4550.47	4554.71	4331.45	5081.73	2470.42	2952.27	3049.67	2554.9	2656.29	5807.52	4744.32	5104.26	6245.67	6262.06
Q9CZ42	ATP-dependent (S)-NAD(P)H-hydrate dehydratase OS=Mus musculus OX=10090 GN=Naxd PE=1 SV=1	Carkd; Naxd	69225	26	8	34	8	343	36.7	7.77	107.63	8	5125.04	4036.12	3852.02	3232.04	5254.75	3036.6	3362.25	3694.75	4094.62	3688.31	4228.24	4510.82	3943.95	4833.56	4525.16	3241.69	3409.62	3521.43	4205.17	3830.84
Q3UGR5	Haloacid dehalogenase-like hydrolase domain-containing protein 2 OS=Mus musculus OX=10090 GN=Hdhd2 PE=1 SV=2	Hdhd2	76987	24	6	24	6	259	28.7	6.05	72.43	6	4634.32	4408.95	4668.59	3802.35	4436.7	3490.78	3726.63	3792.39	3925.12	3004.23	4095.85	3967.41	4200.56	4428.32	3701.44	3597.83	4061.89	3782.62	3838.98	4055.73
Q8R1X6	Spartin OS=Mus musculus OX=10090 GN=Spart PE=1 SV=1	Spg20	229285	29	19	59	19	671	72.6	5.86	182.81	19	3398.32	3909.58	3067.55	4432.65	3735.58	3114.96	3283.91	3460	3315.64	5411.05	6355.22	4895.34	4245.14	3710.9	4318.42	3991.75	4652.17	3333.26	3657.96	3166.32
Q8BJY1	26S proteasome non-ATPase regulatory subunit 5 OS=Mus musculus OX=10090 GN=Psmd5 PE=1 SV=4	Psmd5	66998	29	13	44	13	504	55.9	5.21	155.31	13	4176.5	4001.56	4618.27	3483.57	4313.72	3440.87	3343.27	3654.8	4244.01	3407.61	3741.31	4221.66	4813.3	4130.29	4233.3	3943.05	4169.35	3364.66	4216.07	3870.15
Q8R0J8	Probable gluconokinase OS=Mus musculus OX=10090 GN=Idnk PE=1 SV=2	Idnk	75731	18	4	27	4	184	20	6.33	73.48	4	4875.68	4719.24	3708.63	3924.1	4394.42	3270.16	3695.98	3959.6	3862.31	2987.62	4397.01	4176.03	4372.66	4633.24	4035.12	3755.16	3535.17	3312.39	3990.13	3780.35
Q9WU84	Copper chaperone for superoxide dismutase OS=Mus musculus OX=10090 GN=Ccs PE=1 SV=1	Ccs	12460	27	8	34	8	274	28.9	6.1	101.23	8	5338.47	4606.29	4351.06	4011.1	5987.39	2313.56	2790.96	3095.57	3235.99	2905.14	5074.91	4576.95	4017.01	5294.35	4819.14	2392.89	3124.42	3089.56	3389.43	4725.3
Q9D8T2	Gasdermin-D OS=Mus musculus OX=10090 GN=Gsdmdc1 PE=1 SV=1	Gsdmd	69146	28	12	59	12	487	53.2	5.1	178.5	12	4137.21	3742.44	3337.63	2813.83	4086.27	3877.72	4026.34	4129.23	4760.49	3507.86	3341.46	3739.34	3927.63	3307.4	3458.08	4843.71	4624.8	4273.77	4593.7	4528.32
P01837	Immunoglobulin kappa constant OS=Mus musculus OX=10090 GN=Igkc PE=1 SV=2			34	3	23	3	107	11.9	5.9	73.28	3	3190.29	2148.77	3488.71	7659.17	2982.12	5011.26	3715.99	2452.11	3643.87	3603.06	2576.11	7361.09	2653.29	1916.41	2702.34	5529.95	3783.05	6313.66	3419.54	4700.38
P61255	60S ribosomal protein L26 OS=Mus musculus OX=10090 GN=Rpl26 PE=1 SV=1	Rpl26; Gm15772	19941; 100034726	23	5	22	5	145	17.2	10.55	62.21	5	3440.82	2909.75	4848.8	3250.48	3720.71	4543.94	5248.27	4770.1	4208.88	3266.62	3951.13	4324.98	3636.04	2085.07	2476.08	4044.63	4349.13	5728.6	3389.8	4418.61
Q9Z2W0	Aspartyl aminopeptidase OS=Mus musculus OX=10090 GN=Dnpep PE=1 SV=2	Dnpep	13437	29	11	62	11	473	52.2	7.25	208.14	11	4248.37	3822.66	4349.67	3303.02	3920.71	3487.54	3513.02	4030.67	4505.46	3244.32	3745.91	3831.58	4155.28	4432.87	3899.17	3807.05	4422.58	3719.06	4070.21	4016.85
Q00612	Glucose-6-phosphate 1-dehydrogenase X OS=Mus musculus OX=10090 GN=G6pdx PE=1 SV=3	G6pdx	14381	26	15	42	15	515	59.2	6.49	123.52	15	3767.74	2810.84	3410.1	2943.1	4472.6	3892.66	4195.1	3474.26	4652.93	3801.69	3261.78	4029.32	3855.94	2800.56	3505.21	3864.28	4640.19	5298.36	4579.05	5220.92
Q9QUJ7	Long-chain-fatty-acid--CoA ligase 4 OS=Mus musculus OX=10090 GN=Acsl4 PE=1 SV=2	Acsl4	50790	26	17	45	17	711	79	8.28	140.22	17	2041.06	2366.35	2084.62	3661.41	2861.48	5532.75	8056.86	2825.91	2163.8	8968.01	2521.32	4011.65	2196.75	1747.57	2840.34	7295.2	3242.49	4578.96	5206.24	4268.48
P60229	Eukaryotic translation initiation factor 3 subunit E OS=Mus musculus OX=10090 GN=Eif3e PE=1 SV=1	Eif3e	16341	33	13	53	13	445	52.2	6.04	188.05	13	3378.95	3733.2	5020.79	3713.1	3544.97	4246.85	3626.44	4173.81	4314.79	3431.81	3551	3658.53	4090.03	3543.16	3313.32	4436.1	4630.24	4090.82	3555.72	4153.99
Q6P542	ATP-binding cassette sub-family F member 1 OS=Mus musculus OX=10090 GN=Abcf1 PE=1 SV=1	Abcf1	224742	31	23	88	23	837	94.9	6.51	275.94	23	3149.29	3547.25	4549.62	3256.28	4155.67	3771.58	3750.38	4436.32	4046.62	3657.37	3450.18	3733.51	3874.87	3623.95	4002.29	4102.07	4545.26	4101.97	4143.55	4240.58
Q8BMG7	Rab3 GTPase-activating protein non-catalytic subunit OS=Mus musculus OX=10090 GN=Rab3gap2 PE=1 SV=2	Rab3gap2	98732	20	28	72	28	1366	152.4	6.23	226.17	28	3289.56	3740.02	3668.59	3151.63	3702.3	3690.18	4126.8	4119.86	3871.72	4624.11	3398.26	3867.05	4247.31	3961.86	4180.08	4210.65	4006.47	3514.6	4808.01	3954.38
Q9DCT1	1,5-anhydro-D-fructose reductase OS=Mus musculus OX=10090 GN=Akr1e2 PE=1 SV=1	Akr1e1	56043	22	8	54	7	301	34.4	7.33	168.27	8	4928.53	4642.12	3873.09	3799.88	4608.33	3258.17	3549.6	3641.08	4211.91	2777.56	4156.71	4188.82	4368.23	4663.64	4027.14	3321.91	3698.95	3250	3667.3	3485.48
Q6P6M7	O-phosphoseryl-tRNA(Sec) selenium transferase OS=Mus musculus OX=10090 GN=Sepsecs PE=1 SV=2	Sepsecs	211006	21	11	37	11	504	55.3	8.06	98.14	11	4153.96	3759.14	4135.67	3976.17	4355.92	3827.57	4079.57	3602.67	4080.41	3819.05	3802.48	3720.5	3541.73	3819.05	3930.37	3845.29	4157.75	4011.05	3706.15	3788.87
Q9D8X1	Copper homeostasis protein cutC homolog OS=Mus musculus OX=10090 GN=Cutc PE=1 SV=1	Cutc	66388	22	6	25	6	272	29	7.34	82.77	6	3633	3698.49	3497.7	3206.49	4126.46	3720.97	3541.14	4727.13	4019.32	3577.54	4052.16	3437.96	3278.46	4610.8	3890.74	3864.4	3731.55	4189.48	4203.75	5093.15
P47962	60S ribosomal protein L5 OS=Mus musculus OX=10090 GN=Rpl5 PE=1 SV=3	Rpl5	100503670	25	9	68	9	297	34.4	9.77	180.84	9	4201.12	5744.43	6655.6	4878.57	2747.08	4847.7	3649.41	5167.56	2890.9	3557.38	4518.65	3441.04	3775.23	1974.46	2498.48	3583.82	3533.04	4370.9	2456.14	3571.76
Q9EPL8	Importin-7 OS=Mus musculus OX=10090 GN=Ipo7 PE=1 SV=2	Ipo7	233726	14	13	51	13	1038	119.4	4.82	180.94	13	3914.31	3836.87	4452.75	3240.52	3899.53	3626.37	3513.81	4194.38	4134.09	3441.48	3532.75	3716.79	3790.01	4074.18	3712	3997.3	4196.89	3871.52	4387.73	4485.79
P58389	Serine/threonine-protein phosphatase 2A activator OS=Mus musculus OX=10090 GN=Ptpa PE=1 SV=1	Ppp2r4; Ptpa	110854	33	9	43	9	323	36.7	6.39	122.05	9	4193.01	3820.71	3947.12	3306.79	4102.09	3463.05	3711.75	3632.43	4230.28	3571.87	3676.25	4259.91	3908.8	4111.77	4211.4	3874.52	4039.25	3707.41	4289.15	3888.4
Q8BRK8	5'-AMP-activated protein kinase catalytic subunit alpha-2 OS=Mus musculus OX=10090 GN=Prkaa2 PE=1 SV=3	Prkaa2	108079	23	13	53	10	552	62	7.87	170.43	13	4012.58	4240.13	4303.52	3976.72	4243.73	3875.53	3444.69	3930.16	4019.16	3385.2	4027.77	3858.81	4310.63	4127.52	4063.64	3679.54	3877.66	3399.78	3624.62	3529.43
Q922Q1	Mitochondrial amidoxime reducing component 2 OS=Mus musculus OX=10090 GN=Mtarc2 PE=1 SV=1	Marc2; Mosc2	67247	23	10	38	8	338	38.2	8.68	70.63	10	2248.28	2476.99	1757.41	7605.31	2793	5694.98	6680.87	2247.19	3461.2	5799.99	3924.67	4959.89	3381.79	3080.18	5812.56	4695.69	4038.99	2484.83	2667.85	2111.03
Q99020	Heterogeneous nuclear ribonucleoprotein A/B OS=Mus musculus OX=10090 GN=Hnrnpab PE=1 SV=1	Hnrnpab	15384	37	11	44	10	285	30.8	7.91	136.94	11	4582.64	3653.85	5267.2	4034.84	4152.62	5307.34	4387.83	4429.65	3065.74	3699.59	3287.29	3455.35	2555.01	2385.17	2563.72	2855.37	2900.2	7597.07	3181.65	4501.83
P56480	ATP synthase subunit beta, mitochondrial OS=Mus musculus OX=10090 GN=Atp5f1b PE=1 SV=2	Atp5b	11947	30	12	51	12	529	56.3	5.34	181.42	12	2672.67	2808.92	3181.98	6076.43	3175.34	4763.03	6721.66	2324.72	3210.29	4762.62	4299.78	5102.85	3113.35	2934.6	5428.72	4448.87	4578.76	3076.06	2741.01	2308.53
P26350	Prothymosin alpha OS=Mus musculus OX=10090 GN=Ptma PE=1 SV=2	Ptma	19231	23	4	72	4	111	12.2	3.79	269.18	4	3697.76	2975.16	3952.7	3139.63	3961.39	4630.16	4764.65	4013.34	3775.92	3919.55	3099.93	4074.1	3052.06	2729.59	3181.14	4567.58	3539.97	5148.84	4358.31	5142.39
Q3B7Z2	Oxysterol-binding protein 1 OS=Mus musculus OX=10090 GN=Osbp PE=1 SV=3	Osbp	76303	28	20	63	19	805	88.7	7.2	211.54	20	3299.97	3275.79	3356.03	3029.09	3760.93	4928.21	6256.41	4119.62	3997.85	4226.09	3075.63	3124.07	3259.95	3479.3	3351.83	4977.5	4027.84	4034.03	4081.08	4032.27
Q9DCC4	Pyrroline-5-carboxylate reductase 3 OS=Mus musculus OX=10090 GN=Pycr3 PE=1 SV=2	Pycrl	66194	32	8	43	8	274	28.7	7.27	119.43	8	4480.71	4190.65	3929.37	3357.41	4050.59	3325.52	3309.75	3804.97	4070.8	3144.23	4108.94	4066.93	3999.17	4747.15	4287.5	3626.37	3683.04	3379.88	4116.69	4000.59
P61089	Ubiquitin-conjugating enzyme E2 N OS=Mus musculus OX=10090 GN=Ube2n PE=1 SV=1	Ube2n	93765	44	7	43	7	152	17.1	6.57	125.16	7	4278.19	3987.83	3492.37	3378.03	4087.99	3305.77	3609.52	3796.75	4303.47	3342.43	4280.68	4091.53	4177.98	4297.92	4099.58	3777.95	3754.87	3530.06	4122.18	3940.22
Q9D172	Glutamine amidotransferase-like class 1 domain-containing protein 3A, mitochondrial OS=Mus musculus OX=10090 GN=Gatd3a PE=1 SV=1	D10Jhu81e; LOC100046684; LOC102641949	28295; 102641949	43	9	45	9	266	28.1	8.78	177.82	9	4356.05	4743.37	3863.18	4352.54	4533.54	4929.34	4151.25	2576.28	4040.93	4563.64	3555.78	4137.32	3414.66	3555.23	3611.29	3288	3752.92	4734.79	2293.65	3130.1
Q9JKF1	Ras GTPase-activating-like protein IQGAP1 OS=Mus musculus OX=10090 GN=Iqgap1 PE=1 SV=2	Iqgap1	29875	24	36	105	31	1657	188.6	6.48	320.99	36	3521.23	2777.63	3345.65	3071.46	5272.82	3356.84	4412.85	3428.26	3843.86	3773.74	3274.19	4617.75	3291.21	3004.8	3647.11	3707.77	3635.5	5512.57	4357.54	5694.46
Q8VCH7	Retinol dehydrogenase 10 OS=Mus musculus OX=10090 GN=Rdh10 PE=1 SV=2	Rdh10	98711	28	9	54	9	341	38.1	7.59	196.15	9	2672.12	3071.43	2235.87	8023.67	2889.47	2760.43	4475.21	2743.8	2007.95	3588.08	6505.12	6039.12	5789.68	4086.81	5593	4385.4	3401.53	2367.85	2998.95	1911.7
Q8VCC2	Liver carboxylesterase 1 OS=Mus musculus OX=10090 GN=Ces1 PE=1 SV=1	Ces1g	12623	21	11	53	8	565	62.6	6	158.78	11	3335.69	3464.29	6111.43	4954.49	5850.48	4563.35	4764.08	2996.79	3017.75	3755.08	3894.73	4244.68	3325.97	3442.99	3827.06	3566.29	3376.52	3638.85	2543.28	2808.22
Q8BHN3-2	Isoform 2 of Neutral alpha-glucosidase AB OS=Mus musculus OX=10090 GN=Ganab	Ganab	14376	24	22	59	22	966	109.3	6.15	192.21	22	3299.61	2963.93	4263.25	4251.16	4647.89	4441.41	4606.46	3302.89	3320.03	5051.03	3721.09	4530.51	3426.85	3122.98	3887.56	4102.46	3803.9	4164.49	3186.66	3336.1
Q8VE88	Protein FAM114A2 OS=Mus musculus OX=10090 GN=Fam114a2 PE=1 SV=2	Fam114a2	67726	35	15	52	15	497	54	4.93	182.92	15	4186.51	4100.31	3715.39	3299.87	4271.63	3288.49	3783.57	4096	4223.72	3067.68	3605.84	3683.52	4016.54	4022.59	3749.68	3907.36	4167.11	3632.41	4457.17	4066.73
Q9WUM4	Coronin-1C OS=Mus musculus OX=10090 GN=Coro1c PE=1 SV=2	Coro1c	23790	26	14	50	12	474	53.1	7.08	172.28	14	3225.05	3488.14	4378.84	2641.07	5441.18	3370.64	3347.02	4684.88	4313.26	3630.06	3233.33	3740.68	3973.2	2798.7	4167.02	3408.46	3853.15	4697.66	3700.06	5232.66
O08788	Dynactin subunit 1 OS=Mus musculus OX=10090 GN=Dctn1 PE=1 SV=3	Dctn1	13191	27	31	93	31	1281	141.6	5.9	308.55	31	3833.84	3724.36	3711.64	3256.16	4040.79	3742.16	3750.68	4186.19	4408.2	3709.05	3732.35	3462.75	3778.95	3675.02	3811.15	3860.56	4108.01	4096.27	4224.96	4183.57
P19639	Glutathione S-transferase Mu 3 OS=Mus musculus OX=10090 GN=Gstm3 PE=1 SV=2	Gstm3	14864	57	13	359	4	218	25.7	7.77	1074.32	13	4159.37	4672.03	4589.74	4897.63	3405.99	3683.52	4319.2	4078.14	4219.44	3440.39	3459.67	3454.9	4647.99	3571.69	3546.52	3638.48	4067.89	3517.55	3087.09	2726.68
Q80XL6	Acyl-CoA dehydrogenase family member 11 OS=Mus musculus OX=10090 GN=Acad11 PE=1 SV=2	Acad11	102632	25	20	53	19	779	87.3	8.43	161.21	20	2777.18	2939.35	3146.09	6963.1	2793.97	5528.75	4656.63	2806.6	2903.36	4452.4	5246.75	4348.18	3785.71	2939.03	4042.56	5151.22	3363.29	3150.72	3062.03	3112.5
Q01405	Protein transport protein Sec23A OS=Mus musculus OX=10090 GN=Sec23a PE=1 SV=2	Sec23a	20334	27	18	80	16	765	86.1	7.08	254.26	18	3690.01	3437.33	3320.72	3570.46	3656.68	3692.74	4506.7	4373.67	4193.89	4265.55	3640.02	3599.64	3390.67	3766.17	3833.95	3887.5	3841.62	3967.03	4128.06	4384.44
Q9QXZ0	Microtubule-actin cross-linking factor 1 OS=Mus musculus OX=10090 GN=Macf1 PE=1 SV=2	Macf1	11426	10	69	118	65	7354	831.4	5.43	323.27	69	3741.29	3227.04	3680.07	2975.08	4333.53	3808.37	4000.51	3932.12	4638.53	4092.45	3601.77	3959.13	3603.02	3062.42	3535.01	3670.46	4189.12	4289.94	4537.18	4269.6
Q91VW5	Golgin subfamily A member 4 OS=Mus musculus OX=10090 GN=Golga4 PE=1 SV=2	Golga4	54214	19	44	92	44	2238	257.4	5.36	266.72	44	3358.9	2944.66	3381.36	5107.07	3566.76	4453.96	3501.66	3897.53	4110.16	5945.58	5350.61	3262.78	2843.37	3013.25	3588.13	3319.66	3334.24	4191.08	3781.52	3979.39
Q9CQI6	Coactosin-like protein OS=Mus musculus OX=10090 GN=Cotl1 PE=1 SV=3	Cotl1	72042	39	7	36	7	142	15.9	5.4	89.65	7	3802.52	2906.14	3410.78	2973.61	4917.67	3113.11	4504.41	3446.23	3794.01	3785.3	3616.3	4608.98	3617.04	3338.9	4080.71	3515.22	3688.46	4688.55	4176.94	4746
P12382	ATP-dependent 6-phosphofructokinase, liver type OS=Mus musculus OX=10090 GN=Pfkl PE=1 SV=4	Pfkl	18641	19	15	53	10	780	85.3	7.17	176.27	15	4056.02	3874.55	4034.69	3406.12	4250.17	3593.94	3270.53	3493.84	4679.1	2944.44	3767.1	4021.21	4254.86	4282.22	4217.33	3409.67	4032.56	3686.02	3854.17	3559.44
Q9R1P1	Proteasome subunit beta type-3 OS=Mus musculus OX=10090 GN=Psmb3 PE=1 SV=1	Psmb3	26446	34	7	34	7	205	22.9	6.55	112.14	7	3894.85	4299.72	4290.96	3830.16	3203.09	3803.61	3341.97	4056.54	4509.57	2851.37	3547.09	3490.09	4355.22	4368.3	3680.22	3895.97	4464.52	3644.6	3454.47	3702.67
Q8BKC5	Importin-5 OS=Mus musculus OX=10090 GN=Ipo5 PE=1 SV=3	Ipo5	70572	17	16	59	15	1097	123.5	4.93	182.7	16	3693.53	3497.23	3625.76	3256.65	3747.22	3696.37	4273.37	4059.85	3667.78	4137.37	3403.9	3528.28	3314.08	3691.04	3873.19	3982.71	3764.66	4161.03	4669.31	4409.6
P52196	Thiosulfate sulfurtransferase OS=Mus musculus OX=10090 GN=Tst PE=1 SV=3	Tst	22117	34	10	46	10	297	33.4	7.85	162.28	10	4619.38	4757.77	3652.94	4373.69	4361.07	4140.41	4083.42	2637.58	3747.25	4142.2	3714.12	4462.09	3616.39	3688.16	3393.14	2947.1	3539.79	4414.47	2658.75	3490.14
P50295	Arylamine N-acetyltransferase 2 OS=Mus musculus OX=10090 GN=Nat2 PE=1 SV=1	Nat2	17961	42	11	42	10	290	33.7	5.88	148.92	11	4146.76	3972.4	3876.32	3861.26	4064.07	3208.5	3246.1	3763.64	4239.28	2932.43	3947.18	3906.15	4127.07	4541.74	3891.6	3916.12	3774.97	3196.41	3897.15	3912.43
O35309	N-myc-interactor OS=Mus musculus OX=10090 GN=Nmi PE=1 SV=1	Nmi	64685	32	11	51	11	314	35.2	5.05	131.81	11	2804.56	2959.64	3451.23	3347.57	3703.16	4872.92	4825.35	4802.1	3875.94	4866.29	2874.03	3113.07	3018.16	2360.43	2628.69	4457.87	3533.97	5129.57	4757.4	4868.35
P42567	Epidermal growth factor receptor substrate 15 OS=Mus musculus OX=10090 GN=Eps15 PE=1 SV=1	Eps15	13858	33	24	61	24	897	98.4	4.6	217.44	24	3434.68	2898.1	4328.48	3016.74	4893.3	3529.82	3541.37	3798.63	4000.75	3935.84	3322.65	4076.35	3345.62	3472.65	3787.14	3704.34	4031.53	4210.85	4358.91	4551.28
Q9DCL9	Multifunctional protein ADE2 OS=Mus musculus OX=10090 GN=Paics PE=1 SV=4	Paics	67054	29	13	53	13	425	47	7.23	158.91	13	4266.84	4787.9	2426.19	4073.68	3955.78	4449.97	3259.77	3671.03	3692.82	3205.28	3982.47	3715.47	4535.09	4077.34	3734.33	3609.84	3698.96	3923.84	3567.64	3593.67
Q9CZW4	Long-chain-fatty-acid--CoA ligase 3 OS=Mus musculus OX=10090 GN=Acsl3 PE=1 SV=2	Acsl3	74205	26	16	60	16	720	80.4	8.54	216.03	16	1980.05	2787.29	2054.1	7612.52	3296.71	3401.25	4617.27	3170.18	1769.93	4818.77	5126.13	5159.04	3863.05	3925.46	5827.49	4801.07	3274.38	2912.26	3858.03	1964.05
Q9DAR7	m7GpppX diphosphatase OS=Mus musculus OX=10090 GN=Dcps PE=1 SV=1	Dcps	69305	46	14	64	14	338	39	6.48	216.97	14	3511.75	3279.3	4167.75	3182.74	4077.8	3683.51	3367.44	3651.91	4182.75	3272.83	3267.47	3775.23	4191.62	3468.22	3347.07	4548.47	4518.94	4347.78	4038.2	4308.49
P70671	Interferon regulatory factor 3 OS=Mus musculus OX=10090 GN=Irf3 PE=1 SV=1	Irf3	54131	23	9	39	9	419	46.8	5.43	121.27	9	4003.1	4428.02	3702.05	3195.65	3946.68	3147.04	3358.94	4049.3	3987.44	3104.3	3888.28	3835.34	4642.84	4320.68	3682.94	3738.56	3931.6	3532.21	3853.88	3732.92
Q8BHG2	CXXC motif containing zinc binding protein OS=Mus musculus OX=10090 GN=Czib PE=1 SV=1	0610037L13Rik	74098	55	8	45	8	160	18	5.12	142.73	8	3979.21	4136.36	3624.83	3583.18	3749.92	3391.42	3673.43	3736.23	3979.3	3268.57	3892.45	3966.3	3994.92	4059.05	3926.38	3670.93	3713.13	3818.77	3890.24	3777.76
P48776	Tryptophan 2,3-dioxygenase OS=Mus musculus OX=10090 GN=Tdo2 PE=1 SV=2	Tdo2	56720	32	14	57	14	406	47.7	6.81	180.61	14	4084.39	3798.58	2786.51	3611.54	2513.29	4477.96	4860.22	4284.38	3560.46	4456.47	3371.54	3110.89	2739.4	3268.41	2847.51	4124.01	3726.63	4559.63	4074.31	5480.95
P16254	Signal recognition particle 14 kDa protein OS=Mus musculus OX=10090 GN=Srp14 PE=1 SV=1	Srp14; LOC100504988; LOC102642637	20813; 102642637	34	4	25	4	110	12.5	10.17	77.9	4	3644.34	3309.54	4550.95	2690.8	4312.7	3687.07	3356.94	3727.16	4123.54	3673.71	3432.41	3735.66	4112.85	3469.31	3611.48	3974.7	4388.28	3990.17	3978.79	3904.27
Q9D0E1	Heterogeneous nuclear ribonucleoprotein M OS=Mus musculus OX=10090 GN=Hnrnpm PE=1 SV=3	Hnrnpm	76936	21	18	43	18	729	77.6	8.63	110.21	18	4467.49	3336.92	4153.56	2994.5	3254.32	5081.79	4412.31	4346.53	2589.77	4694.98	4080.97	3529.91	2371.9	1958.22	2446.56	3122.27	2731.57	7614.23	3939.82	4508.53
P31786	Acyl-CoA-binding protein OS=Mus musculus OX=10090 GN=Dbi PE=1 SV=2	Dbi	13167	48	4	57	4	87	10	8.82	207.43	4	3505.97	4983.96	3076.77	2739.7	3316.66	2424.4	3105.42	6606.17	3174.33	3024.88	3090.74	3423.88	3087.33	3367.02	10237.1	2849.58	2762.83	2223.45	3801.25	4708.95
Q8R238	Serine dehydratase-like OS=Mus musculus OX=10090 GN=Sdsl PE=1 SV=1	Sdsl	257635	18	7	42	7	329	34.7	6.43	145.91	7	2261.58	2308.85	1828.05	2253.53	2923.72	5042.82	4786.52	5076.24	4506.85	4791.57	2234.94	2012.27	2145.16	2391.01	2153.02	5495.33	4040.15	6403.86	6146.93	6607.81
P49586	Choline-phosphate cytidylyltransferase A OS=Mus musculus OX=10090 GN=Pcyt1a PE=1 SV=1	Pcyt1a	13026	37	13	48	13	367	41.6	7.03	157.2	13	3503.82	4554.87	2497.98	3775.16	2823.29	5194.08	4723.62	3486.33	2674.67	5404.84	3554.95	3537.87	3507.46	3445.23	3823.86	4661.35	2916.28	4045.13	3938.04	3257.61
Q9JMA7	Cytochrome P450 3A41 OS=Mus musculus OX=10090 GN=Cyp3a41a PE=1 SV=2	Cyp3a41b; Cyp3a41a	100041375; 53973	16	9	25	5	504	57.9	7.68	80.75	9	2654.2	3341.16	1619.76	4256.29	3676.17	4541.2	7935.34	2279.45	2088.8	4734.35	4210.63	4113.64	4392.11	4332.08	5535.29	5378.63	3632.4	2668.1	2141.92	1773.58
Q99KJ8	Dynactin subunit 2 OS=Mus musculus OX=10090 GN=Dctn2 PE=1 SV=3	Dctn2	69654	48	15	44	15	402	44.1	5.26	166.49	15	3793.66	3509.98	3581.87	3020.44	3978.19	3811.29	3939.56	4176.68	3836.96	3727.79	3572.05	3317.72	3589.67	3655.37	3525.92	3566.47	3817.15	4199.14	4255.31	4308.32
P14148	60S ribosomal protein L7 OS=Mus musculus OX=10090 GN=Rpl7 PE=1 SV=2	Rpl7	19989	37	12	43	12	270	31.4	10.89	141.84	12	3616.8	2845.58	3540.29	3291.44	4077.78	3793.24	5078.39	4763.53	4343.27	2889.53	3968.15	4215.49	3190.04	2211.71	2718.42	3515.07	4154.06	4583.77	3457.33	4879.27
Q4LDG0	Bile acyl-CoA synthetase OS=Mus musculus OX=10090 GN=Slc27a5 PE=1 SV=2	Slc27a5	26459	13	10	31	10	689	76.2	8.38	87.49	10	2058.05	2733.16	1521.84	5784.9	3658.92	5807.69	6339.62	2649.76	2678.1	6966.84	3892.85	3747.38	4103.43	3086.2	4631.7	5331.94	3371.39	2735.81	2241.49	1772.3
P29351	Tyrosine-protein phosphatase non-receptor type 6 OS=Mus musculus OX=10090 GN=Ptpn6 PE=1 SV=2	Ptpn6	15170	35	21	64	21	595	67.5	7.81	205.84	21	3556.89	3658.59	3722.64	3228.45	3998.84	3295.4	3244.46	3648.98	4185.89	3128.43	3564.38	4168.4	3968.14	3311.08	3908.11	3920	4401.38	4186.71	3939.08	4075.98
P21300	Aldo-keto reductase family 1 member B7 OS=Mus musculus OX=10090 GN=Akr1b7 PE=1 SV=4	Akr1b7	11997	19	7	30	3	316	36	7.25	85.33	7	3845.1	3890.67	3123.82	3752.28	4778.77	3620.47	3211.06	3602.84	4488.92	4005.92	3127.45	3359.97	3845.52	3253.49	2908.95	3801.19	3743.11	3888.79	4292.29	4539.27
Q63932	Dual specificity mitogen-activated protein kinase kinase 2 OS=Mus musculus OX=10090 GN=Map2k2 PE=1 SV=2	Map2k2	26396	20	12	43	8	401	44.4	7.05	156.9	12	3926.21	4040.4	3349.73	3256.21	3677.91	3217.9	3706.12	4421.79	4145.1	3098.63	3902.43	3491.4	3687.67	4260.06	3863.39	3632.55	3814.1	3386.13	4174.27	3964.45
Q8VE09	Tetratricopeptide repeat protein 39C OS=Mus musculus OX=10090 GN=Ttc39c PE=1 SV=2	Ttc39c	72747	23	12	30	12	580	65.4	6.87	97.51	12	4408.36	4190.79	4734.5	4153.24	4542.41	3143.02	3203.53	3246.01	3204.16	3499.92	4384.62	4188.88	3720.29	4353.92	4426	2779.49	3301.6	2946.67	3370.15	3214.26
Q9WVE8	Protein kinase C and casein kinase substrate in neurons protein 2 OS=Mus musculus OX=10090 GN=Pacsin2 PE=1 SV=1	Pacsin2	23970	30	14	45	14	486	55.8	5.2	149.52	14	3196.25	3186.77	3585.69	3703.23	3157.85	5145.57	3972.87	3837.93	3886.08	4767.79	3723.83	3427.12	3723.73	2798.78	3130.15	3824.93	3663.28	4617.59	3598.92	4059.63
P27546	Microtubule-associated protein 4 OS=Mus musculus OX=10090 GN=Map4 PE=1 SV=3	Map4; Mtap4	17758	25	24	74	24	1125	117.4	4.98	224.97	24	3797.21	3434.26	4579.92	3159.99	4373.13	3794.66	3840.53	3810.55	3993.32	3606.7	3672.07	3824.29	3444.53	2556.77	2894.97	3691.37	3540.25	4539.44	3764.39	4535.49
Q9CQ60	6-phosphogluconolactonase OS=Mus musculus OX=10090 GN=Pgls PE=1 SV=1	Pgls	66171	39	9	41	9	257	27.2	5.85	156.23	9	4703.34	4116.02	4011.87	3470.54	3747.03	3100.9	3267.46	3555.2	4037.13	2923.25	4459.46	3865.91	4084.26	4253.81	3710.97	3700.98	3747.57	2964.26	3684.2	3373.44
Q9CQT1	Methylthioribose-1-phosphate isomerase OS=Mus musculus OX=10090 GN=Mri1 PE=1 SV=1	Mri1	67873	26	9	67	9	369	39.4	5.91	192.07	9	4371.79	3776.32	3622.47	3240.6	4901.89	3048.21	3255.25	3747.31	3819.38	3514.97	3730	3884.45	3647.66	4017.17	3947.42	3278.54	3351.1	3403.38	4252.92	3840.4
P37804	Transgelin OS=Mus musculus OX=10090 GN=Tagln PE=1 SV=3	Tagln	21345	49	12	39	12	201	22.6	8.81	125.49	12	2777.63	3060.88	4714.34	4846.39	2948.39	3005.1	2742.87	2877.75	2397.52	4938.43	5325.04	4179.26	5193.44	2470.65	2849.61	3004.99	2528.08	4624.49	2857.74	7247.98
P12970	60S ribosomal protein L7a OS=Mus musculus OX=10090 GN=Rpl7a PE=1 SV=2	Rpl7a	27176	36	9	34	9	266	30	10.56	130.65	9	3510.1	2843.85	3723.64	2910.26	3838.19	3914.38	5353.09	4749.71	3917.01	3160.76	3954.53	3896.19	2985.33	2200.34	2545.24	3577.55	3851.29	5434.71	3616.89	4416.3
O89053	Coronin-1A OS=Mus musculus OX=10090 GN=Coro1a PE=1 SV=5	Coro1a	12721	28	14	39	12	461	51	6.48	116.06	14	3182.03	2185.41	2902.48	2305.5	5676.43	3017.56	3257.83	3146.91	5330.49	4157.76	2952.39	4991.62	3515.84	2190.99	3472.12	3417.9	4336.11	5131.94	4373.73	4793.67
P37040	NADPH--cytochrome P450 reductase OS=Mus musculus OX=10090 GN=Por PE=1 SV=2	Por	18984	24	18	62	18	678	77	5.53	166.65	18	2033.47	2739.08	1932.88	5609.85	3361.66	5094.79	5786.58	2599.37	2560.02	6747.96	3543.39	3910.96	3821.63	3057.25	4485.36	5428.98	3630.04	3322.33	2481.97	2179.57
P62858	40S ribosomal protein S28 OS=Mus musculus OX=10090 GN=Rps28 PE=1 SV=1	Rps28	54127	46	3	47	3	69	7.8	10.7	119	3	3563.59	3297.18	4623.6	2308.79	3987.66	3757.59	3527.6	3858.59	4541.21	3474.28	3468.51	3790.18	3686.3	3052.46	3347.03	3899.32	4201.37	3918.59	4051.28	3881.85
Q7TNG5	Echinoderm microtubule-associated protein-like 2 OS=Mus musculus OX=10090 GN=Eml2 PE=1 SV=1	Eml2	72205	20	12	33	12	649	70.7	6.28	109.84	12	4133.89	3582.86	4686.77	3219.96	4333.95	2983.73	2938.79	3437.5	4113.38	3508.7	3660.97	4086.92	3859.95	3584.23	3717.3	3286.57	3567.94	3451.32	4122.83	3920.06
Q11136	Xaa-Pro dipeptidase OS=Mus musculus OX=10090 GN=Pepd PE=1 SV=3	Pepd	18624	28	13	58	13	493	55	5.78	213.05	13	4051.46	3641.47	4163.57	3113.77	3934.44	3646.83	3668.65	3582.14	3685.15	2884.6	3434.46	3468.73	3988.67	3754.07	3217.66	4134.1	4082.58	3752.24	3676.26	4109.6
Q91ZA3	Propionyl-CoA carboxylase alpha chain, mitochondrial OS=Mus musculus OX=10090 GN=Pcca PE=1 SV=2	Pcca	110821	29	19	52	19	724	79.9	7.25	178.95	19	3205.13	4170.73	3651.9	4746.82	3659.05	4669.16	4171.72	2895.26	3705.09	3964.82	3445.72	3733.9	3402.46	3648.93	3868.28	3389.3	3924.37	3970.99	2529.32	3230.11
Q5SVR0	TBC1 domain family member 9B OS=Mus musculus OX=10090 GN=Tbc1d9b PE=1 SV=1	Tbc1d9b	76795	21	23	61	23	1263	141.7	5.29	186.28	23	4348.56	3823.52	3587.36	3792.1	3693.01	3277.36	3742.55	3647.51	3717.8	3069.1	4056.42	3709.92	3836.05	3764.7	3558.77	3589.19	3603.84	3507.06	3671.22	3982.97
P61750	ADP-ribosylation factor 4 OS=Mus musculus OX=10090 GN=Arf4 PE=1 SV=2	Arf4	11843	47	7	81	3	180	20.4	7.14	270.1	7	2915.46	2794.47	3056.36	2911.95	3682.64	4165.74	4285.78	4130.2	4270.62	4158.04	2920.06	3118.34	3262.48	3059.71	3196.72	4488.92	4382.4	4126.47	4470.4	4296.37
P70295	Ancient ubiquitous protein 1 OS=Mus musculus OX=10090 GN=Aup1 PE=1 SV=1	Aup1	11993	20	11	38	11	410	46.1	8.4	112.81	11	1881.51	2393.49	1456.96	7027.97	2213.11	3037.62	6058.18	3263.01	2097.37	4895.21	4747.39	4777.57	3497.4	3651.49	5331.37	4964.13	3512.75	2773.47	4077.21	1964.43
P34884	Macrophage migration inhibitory factor OS=Mus musculus OX=10090 GN=Mif PE=1 SV=2	Mif	17319	14	2	26	2	115	12.5	7.34	50.33	2	4580.1	4353.62	4074.5	2877.12	3315.35	2829.2	3049.94	3318.84	4276.7	2827.11	4738.43	3274.77	5000.1	4453.49	3503.98	3180.41	3467.99	3575.91	3223.41	3659.7
P68037	Ubiquitin-conjugating enzyme E2 L3 OS=Mus musculus OX=10090 GN=Ube2l3 PE=1 SV=1	Ube2l3; Gm10705	22195; 100042355	31	4	23	4	154	17.9	8.51	72	4	3916.93	4051.22	3781.94	3826.02	3569.28	3267.01	3557.99	3819.43	3496.06	2790.81	3754.55	3425.64	4070.65	4097.89	3473.96	3802.96	3722.4	3788.41	3508.64	3848.64
P70296	Phosphatidylethanolamine-binding protein 1 OS=Mus musculus OX=10090 GN=Pebp1 PE=1 SV=3	Pebp1	23980	37	6	47	6	187	20.8	5.4	190.14	6	3695.53	4873.13	4530.85	5205	2710.52	3682	3482.16	4040.69	3562.98	2394.13	3815.5	3361.86	4141.96	4009.05	3358.66	3850.04	3861.39	2963.86	2973.49	3055.17
Q91XF0	Pyridoxine-5'-phosphate oxidase OS=Mus musculus OX=10090 GN=Pnpo PE=1 SV=1	Pnpo	103711	19	4	39	4	261	30.1	8.22	110.94	4	3921.45	4495.57	5079.32	3807.68	3519.26	3201.39	2906.57	3649.71	3616.16	2683.02	3607	3600.11	4197.63	4369.77	3548.63	3559.12	4018.14	3166.23	3266.51	3235.48
Q8C7E7	Starch-binding domain-containing protein 1 OS=Mus musculus OX=10090 GN=Stbd1 PE=1 SV=1	Stbd1	52331	42	14	41	14	338	36.1	5.99	118.96	14	4398	4463.39	2140.05	5338.02	3334.69	3275.71	3683.03	3249.23	2637.1	4693.12	7574.96	3580.49	2692.62	2833.38	4971.09	2998.91	2671.5	2685.96	3355.35	2834.34
Q9D906	Ubiquitin-like modifier-activating enzyme ATG7 OS=Mus musculus OX=10090 GN=Atg7 PE=1 SV=1	Atg7	74244	22	16	55	16	698	77.5	6.4	171.2	16	4074.58	4036.18	3938.49	3150.75	3569.56	2976.5	3045.43	3524.82	3543.9	3069.32	4079.03	3990.27	3989.5	4593.38	4277.98	3321.24	3350.09	3173.2	3908.18	3795.45
Q3TDN2	FAS-associated factor 2 OS=Mus musculus OX=10090 GN=Faf2 PE=1 SV=2	Faf2	76577	31	13	63	13	445	52.4	5.47	222.24	13	1515.44	1966.33	1900.73	4938.59	2006.59	4188.9	6615.83	3872.28	2136.16	6871.29	3385.71	3832.2	2582.37	2601.02	3858.09	5645.92	3840.56	3752.24	5169.2	2694.15
P46061	Ran GTPase-activating protein 1 OS=Mus musculus OX=10090 GN=Rangap1 PE=1 SV=2	Rangap1	19387	31	17	46	17	589	63.5	4.68	148.94	17	3627.39	3580.52	4426.98	2973.24	4338.27	3349.2	3116.83	3531.35	3576.17	3747.44	3280.04	4181.4	3840.73	3471.46	3563.45	3251.71	3426.31	3836.9	3932.17	4318.59
Q8BIJ7	RUN and FYVE domain-containing protein 1 OS=Mus musculus OX=10090 GN=Rufy1 PE=1 SV=1	Rufy1	216724	33	24	59	22	712	80.3	5.68	171.37	24	3599.07	3696.06	4000.58	3237.88	4013.73	3465.89	3352.26	3981.59	3747.61	3268.35	3727.43	3658.96	3692.37	3590.86	3577.6	3557.81	3755.53	3776.37	3663.66	3999.72
Q61655	ATP-dependent RNA helicase DDX19A OS=Mus musculus OX=10090 GN=Ddx19a PE=1 SV=2	Ddx19a	13680	20	12	39	11	478	53.9	6.67	118.07	12	3624.13	3464.51	3440.77	2398.08	3982.32	3321.34	3794.89	4974.12	4204.41	3321.14	3286.24	3543.65	3313.5	3028.09	3322.09	3491.64	3793.57	4299.64	4534.79	4183.47
Q61419	Cytidine monophosphate-N-acetylneuraminic acid hydroxylase OS=Mus musculus OX=10090 GN=Cmah PE=1 SV=1	Cmah	12763	13	9	31	9	577	66.9	6.38	91.01	9	3832.15	3929.5	5608.79	3336.5	4474.79	3001.45	3133.22	3371.77	2835.73	2806.17	3798.11	4259.15	3590.38	4539.8	4074.57	3017	3412.08	3044.34	3448.81	3370.93
Q8VC97	Beta-ureidopropionase OS=Mus musculus OX=10090 GN=Upb1 PE=1 SV=1	Upb1	103149	18	6	53	6	393	43.9	6.79	190.48	6	3436.96	4179.92	4828.62	3919.82	4230.62	3413.77	2883.17	4268.34	2952.33	3131.76	3837.18	3642.18	3702.17	3916.56	3683.7	3405	3214.65	3114.47	3493.02	3539.65
P62814	V-type proton ATPase subunit B, brain isoform OS=Mus musculus OX=10090 GN=Atp6v1b2 PE=1 SV=1	Atp6v1b2	11966	23	11	50	11	511	56.5	5.81	160.27	11	4008.54	3580.47	4165.13	3434.31	4202.18	3025.5	3068.06	3011.14	4135.89	3316.52	3663.73	4165.4	3974.03	4024.44	3825.69	3331.05	3894.91	3262.06	3306.31	3363.06
O35350	Calpain-1 catalytic subunit OS=Mus musculus OX=10090 GN=Capn1 PE=1 SV=1	Capn1	12333	36	25	59	25	713	82.1	5.87	200.15	25	3575.75	3636.66	4291.22	3636.87	3995.94	3450.78	3333.91	3693.07	3618.32	3220.54	3283.93	3840.94	3681.55	3385.95	3246.04	3640.18	4188.95	3759.72	3351.16	3912.02
Q91V64	Isochorismatase domain-containing protein 1 OS=Mus musculus OX=10090 GN=Isoc1 PE=1 SV=1	Isoc1	66307	26	7	41	7	297	32	7.39	142.57	7	4004.06	4246.84	4214.9	3660.18	3424.64	3226.82	2983.1	3415.85	3826.45	2694.03	3930.66	3727.22	4387.66	4286.36	3785.74	3736.15	3566.7	3037.3	3365.55	3209.03
Q8K337	Type II inositol 1,4,5-trisphosphate 5-phosphatase OS=Mus musculus OX=10090 GN=Inpp5b PE=1 SV=1	Inpp5b	16330	17	16	46	16	993	112.7	5.64	138.48	16	3931.42	3648.85	3467.95	3209.31	3938.27	3105.33	3247.03	3745.65	3756.33	3230.54	3655.26	3559.4	3743.26	4230.83	3745.79	3375.76	3567.6	3129.53	4323.76	3908.6
Q6P8X1	Sorting nexin-6 OS=Mus musculus OX=10090 GN=Snx6 PE=1 SV=2	Snx6	72183	27	11	54	10	406	46.6	6.16	120.94	11	3655.74	3200.54	3018.56	4431.91	3265.12	4780.21	3983.5	3481.13	3223.3	5638.3	4189.66	2938.79	2957.33	2875.41	2962.36	3343.83	3253.29	4267.98	3229.32	3823.72
Q8VDQ8	NAD-dependent protein deacetylase sirtuin-2 OS=Mus musculus OX=10090 GN=Sirt2 PE=1 SV=2	Sirt2	64383	27	9	25	9	389	43.2	5.35	78.8	9	3736.36	3556.23	3048.36	3612.94	3755.17	3342.52	4004.27	3690.61	2798.85	4005.05	3824.41	3785.16	3654.11	3919.02	4374.52	3885.75	3303.33	3078.63	3974.28	3128.68
Q8C0M9	Isoaspartyl peptidase/L-asparaginase OS=Mus musculus OX=10090 GN=Asrgl1 PE=1 SV=1	Asrgl1	66514	32	10	34	10	326	33.9	7.65	111.8	10	4055.56	4706.15	3270.79	3604.35	3397	3379.9	3287.99	3989.92	3276.85	2835.05	3867.95	3035.49	3912.31	4743.74	3774.82	3513.06	3620.3	3249.03	3444.77	3425.86
P35235	Tyrosine-protein phosphatase non-receptor type 11 OS=Mus musculus OX=10090 GN=Ptpn11 PE=1 SV=3			28	18	56	1	593	68	7.3	162.06	18	3880.89	3624.92	3656.28	3039.03	3786.43	3400.86	3620.66	3839.75	3894.76	3125.18	3392.76	3474.18	3471.87	3811.12	3523.57	3443.75	3578.2	3833.19	3773.94	4211.3
O70194	Eukaryotic translation initiation factor 3 subunit D OS=Mus musculus OX=10090 GN=Eif3d PE=1 SV=2	Eif3d	55944	32	13	59	13	548	63.9	6.05	203.2	13	3419.05	3232.84	4281.71	3049.8	3725.05	3581.01	3725.18	3973.22	3885.66	3224.57	3497.87	3432.39	3410.22	3289.76	3121.45	3704.33	3952.37	4039.03	3546.37	4197.39
Q9QZD9	Eukaryotic translation initiation factor 3 subunit I OS=Mus musculus OX=10090 GN=Eif3i PE=1 SV=1	Eif3i	54709	36	11	45	11	325	36.4	5.64	145.62	11	3391.56	3097.06	3877.83	2845.1	4026.02	3484.29	3720	3995.29	3868.22	3448.71	3498.11	3394.34	3136.99	3458.08	3254	3496.65	3574.96	4229.7	3960.31	4437.66
P53808	Phosphatidylcholine transfer protein OS=Mus musculus OX=10090 GN=Pctp PE=1 SV=2	Pctp	18559	33	8	41	8	214	24.8	7.03	141.71	8	3630.9	4585.14	4352.86	4815.81	2978.26	3951.78	3591.05	3851.84	2837.08	2596.71	3339.9	2996.18	4220.24	3688	3310.6	4198.86	3809.07	2935.49	3014.25	3482.5
P54729	NEDD8 ultimate buster 1 OS=Mus musculus OX=10090 GN=Nub1 PE=1 SV=2	Nub1	53312	26	16	51	16	614	70.3	5.88	153.95	16	3225.88	3208.95	3239.78	2850.16	3562.69	3730.67	3597.68	4215.84	4028.22	3703.08	3116.15	3225.88	3273.87	3339.88	3398.86	4034.88	3918.73	3739.04	4467.55	4206.37
Q99JT9	1,2-dihydroxy-3-keto-5-methylthiopentene dioxygenase OS=Mus musculus OX=10090 GN=Adi1 PE=1 SV=1	Adi1	104923	45	8	36	8	179	21.5	5.5	112.72	8	3932.23	5571.51	5539.72	4920.58	3338.2	3184.42	2701.82	3558.82	2937.21	1939.66	4018.95	3533.24	4349.16	4230.55	3326.69	3159.64	3557.68	2598.44	2478.35	3167.03
P62317	Small nuclear ribonucleoprotein Sm D2 OS=Mus musculus OX=10090 GN=Snrpd2 PE=1 SV=1	Snrpd2	107686	62	7	39	7	118	13.5	9.91	124.6	7	3470.69	3037.57	3713.99	3311.79	4124.7	4233.93	3555.59	3874.85	3638.95	4712.94	2960.03	3401.27	3279.55	2265.64	2856.22	3689.44	3499.01	4407.5	3706.5	4287.9
Q60631	Growth factor receptor-bound protein 2 OS=Mus musculus OX=10090 GN=Grb2 PE=1 SV=1	Grb2	14784	44	9	42	9	217	25.2	6.32	127.26	9	3616.01	3530	3687.24	3267.49	3386.97	3491.99	3413.52	3497.29	4135.51	3048.62	3330.45	3473.62	3957.59	3317.98	3477.64	4082.32	4357.47	3833.88	3427.99	3562.13
P62830	60S ribosomal protein L23 OS=Mus musculus OX=10090 GN=Rpl23 PE=1 SV=1	Rpl23; LOC100044627; LOC100862455	65019; 100044627; 100862455	41	6	28	6	140	14.9	10.51	84.04	6	3608.77	3009.27	3767.66	2646.98	2819.38	4488.48	4133.99	4457.49	4785.79	3469.06	3554.56	3169.2	2954.98	1989.41	2719.95	3907.43	3909.25	4226.87	4072.23	3877.03
Q9Z0R4	Intersectin-1 OS=Mus musculus OX=10090 GN=Itsn1 PE=1 SV=2	Itsn1	16443	15	25	60	23	1714	194.2	7.91	178.23	25	3228.37	2833.96	3558.57	3039.7	3940.49	3796.32	3761.35	3588.83	3605.67	4058.31	3335.78	3681.33	3410.03	2899.95	3424.01	3524.89	3689.58	4276.44	3683.71	4170.92
Q3TCH7	Cullin-4A OS=Mus musculus OX=10090 GN=Cul4a PE=1 SV=1	Cul4a	99375	32	27	102	17	759	87.7	8.35	324.28	27	3828.18	4040.11	4041.93	3475.94	3525.96	3118.44	3176.54	3608.84	3566.49	2850.41	3883.95	3532.74	3968.16	4439.32	4047.14	3233.18	3556.52	3015.61	3267.53	3131.39
P60334	Cysteine dioxygenase type 1 OS=Mus musculus OX=10090 GN=Cdo1 PE=1 SV=1	Cdo1	12583	22	5	35	4	200	23	6.46	101.78	5	5010.9	5042.05	3872.65	3771.38	2926.4	2105.08	2081.24	2397.43	2977.43	3111.8	4584.55	4883.18	5681.17	4466.92	4192.38	2037.26	2156.3	2665.68	3503.6	3828.71
Q00915	Retinol-binding protein 1 OS=Mus musculus OX=10090 GN=Rbp1 PE=1 SV=2	Rbp1	19659	55	8	54	8	135	15.8	5.25	198.18	8	3450.69	2835.29	5162.73	2924.09	8675.08	2826.34	3254.55	2745.85	3109.42	2853.14	2900.14	4718.21	3233.23	2737.1	3069.65	3095.72	3203.17	3708.79	3289.25	3470.01
Q9DBG7	Signal recognition particle receptor subunit alpha OS=Mus musculus OX=10090 GN=Srpra PE=1 SV=1	Srpr	67398	22	17	43	17	636	69.6	8.95	121.63	17	3212.83	3105.98	5124.17	2674.01	4093.05	4254.62	3621.56	3601.41	3243.46	5393.13	3475.58	4396	3132.85	1988.87	2838.96	3331.94	3133.45	3861.85	3166.55	3497.33
O35114	Lysosome membrane protein 2 OS=Mus musculus OX=10090 GN=Scarb2 PE=1 SV=3	Scarb2	12492	12	7	29	7	478	54	5.1	88.68	7	1744.79	2006.01	2872.11	9287.64	4109.55	2883.97	3307.73	2061.78	2403.46	3519.2	4299.23	8003.59	4288.21	3282.29	4078.24	4058.02	2568.52	1892.96	2487.39	1955.14
P46460	Vesicle-fusing ATPase OS=Mus musculus OX=10090 GN=Nsf PE=1 SV=2	Nsf	18195	28	21	52	21	744	82.6	6.95	173.54	21	4944.04	3741.02	5296.42	5142.74	3438.3	3773.52	3026.15	2343.56	1803.84	4409.23	5666.69	3719.92	3359	2912.43	3217.59	2496.81	2130.29	4273.97	2439.86	2943.32
O55239	Nicotinamide N-methyltransferase OS=Mus musculus OX=10090 GN=Nnmt PE=1 SV=1	Nnmt	18113	24	7	29	7	264	29.6	5.39	88.71	7	1653.42	2415.66	1775.62	2528.49	1443.87	7697.74	5188.02	6356.01	3869.06	3684.8	1483.22	1597.8	1846.05	1638.83	1606.83	5812.23	4535.22	7410.7	4093.51	4412.81
Q9WV68	Peroxisomal 2,4-dienoyl-CoA reductase OS=Mus musculus OX=10090 GN=Decr2 PE=1 SV=1	Decr2	26378	36	10	29	10	292	31.3	8.81	108.87	10	2584.68	2775.23	2740.95	5234.21	3509.13	4326.92	4259.68	3995.82	2669.87	3933.07	4166.2	4671.21	3079.15	3157.56	3886.36	3933.27	2859.73	2739.1	3165.35	3339.85
Q8CAS9	Protein mono-ADP-ribosyltransferase PARP9 OS=Mus musculus OX=10090 GN=Parp9 PE=1 SV=2	Parp9	80285	27	21	53	21	866	96.6	7.09	184.48	21	2397.76	2373.4	2486.65	2970.51	2720.32	5063.15	4716.78	4873.92	3774.02	4676.6	2547.32	2674.86	2425.88	2199.64	2507.72	4571.44	3798.3	4289.43	4892.56	4940.3
Q9CX56	26S proteasome non-ATPase regulatory subunit 8 OS=Mus musculus OX=10090 GN=Psmd8 PE=1 SV=2	Psmd8	57296	20	9	30	9	353	39.9	9.58	82.94	9	3675.93	3754.75	3725.39	3271.14	3132.09	3386.5	3210.94	3958.53	4133.74	2948.73	3453.43	3138.79	3713.96	4079.01	3421.21	3274.08	3877.21	3395.07	3653.87	3672.46
Q61147	Ceruloplasmin OS=Mus musculus OX=10090 GN=Cp PE=1 SV=2	Cp	12870	26	25	81	25	1061	121.1	5.85	242.7	25	2561.78	2479.81	2693.66	4659.47	3021.04	4962.98	4795.69	3626.3	2845.57	4203.39	2322.38	3359.41	2081.93	2315.52	2598.17	4857.16	4288.63	4874.38	3021.67	5137.08
P47856	Glutamine--fructose-6-phosphate aminotransferase [isomerizing] 1 OS=Mus musculus OX=10090 GN=Gfpt1 PE=1 SV=3	Gfpt1	14583	25	17	54	17	697	78.5	6.84	186.07	17	3037.88	2739.1	3636.87	2388.4	3521.29	3517.24	3156.38	3902.45	5229.21	3597.47	2538.64	3265.43	2997.68	2869.29	2941.3	4176.97	4304.31	3548.52	4821.97	4075.89
Q8C166	Copine-1 OS=Mus musculus OX=10090 GN=Cpne1 PE=1 SV=1	Cpne1	266692	21	12	48	11	536	58.8	5.66	154.25	12	3425.49	3563.17	3893.24	3320.89	3603.57	3266.2	3140.67	3565.29	3668.98	2918.29	3340.95	3497.83	3717.66	3444.51	3233.13	3939.36	3933.2	3610.3	3500.11	3645.69
Q99LB6	Methionine adenosyltransferase 2 subunit beta OS=Mus musculus OX=10090 GN=Mat2b PE=1 SV=1	Mat2b	108645	34	10	46	10	334	37.4	6.95	155.43	10	4337.4	3633.08	4310.63	2945.48	3891.87	2817.99	2985.78	3343.86	3705.69	2843.67	3613.55	3633.54	3624.02	3996.57	3440.92	3147.51	3404.77	3174.28	3532.26	3712.12
Q9EQ32	Phosphoinositide 3-kinase adapter protein 1 OS=Mus musculus OX=10090 GN=Pik3ap1 PE=1 SV=1	Pik3ap1	83490	30	18	49	18	811	90.9	5.17	198.03	18	3151.67	2729.61	2497.84	2477.13	3999.77	3165.53	3213.78	3881.75	4651.75	3816.36	2956.2	3514	2791.46	2821.13	3154.3	3794.92	4019.58	3634.65	4961.57	4761.27
P10107	Annexin A1 OS=Mus musculus OX=10090 GN=Anxa1 PE=1 SV=2	Anxa1	16952	44	13	46	12	346	38.7	7.37	156.2	13	2709.82	2382.24	2713.3	2646.47	3694.3	4137.74	3704.47	3738.39	4162.84	4061.83	2542.02	3163.45	2679.74	2348.43	2878.51	3699.55	3754.8	5430.88	4181.27	5297.14
Q3UMF0	Cordon-bleu protein-like 1 OS=Mus musculus OX=10090 GN=Cobll1 PE=1 SV=2	Cobll1	319876	25	27	63	1	1273	137.3	8.16	203.67	27	3184.94	3374.63	4543.06	3182.47	3775.08	3216.34	2769.3	3702.84	3471.72	3657.91	3766.94	3892.83	3461.53	3070.22	3385.05	2836.11	3018.88	3371.26	3433.88	4313.06
Q7TQI3	Ubiquitin thioesterase OTUB1 OS=Mus musculus OX=10090 GN=Otub1 PE=1 SV=2	Otub1	107260	47	9	96	9	271	31.3	4.94	366.77	9	3447.41	3654.55	3778.28	3692.01	3646.41	3338.64	3362.36	3453.88	3595.68	2790.6	3199.64	3477.98	3324.9	3319.63	3032.19	3589.32	3870.36	3298.23	3466.7	3709.92
P15532	Nucleoside diphosphate kinase A OS=Mus musculus OX=10090 GN=Nme1 PE=1 SV=1	Nme1	18102	49	7	95	3	152	17.2	7.37	289.37	7	4186.39	1290.67	1859.46	3053.88	4377.71	2990.21	3349.47	3447.36	3733.59	3074.29	3708.86	3925.98	3784.08	4136.52	3718.54	3243.85	3963.79	3644.84	3768.95	3710.2
Q6PDN3	Myosin light chain kinase, smooth muscle OS=Mus musculus OX=10090 GN=Mylk PE=1 SV=3	Mylk	107589	16	26	66	25	1941	212.8	6.25	226.77	26	3234.24	3224.36	4037.42	3315.25	4054.63	2690.52	2714.98	3373.24	3397.62	3230.5	3638.66	4244.3	3685.11	3340.63	3714.68	2993.03	3370.52	3281.53	3503.67	3869.03
P63323	40S ribosomal protein S12 OS=Mus musculus OX=10090 GN=Rps12 PE=1 SV=2	Rps12	20042	42	5	45	5	132	14.5	7.24	147.99	5	3170.64	3011.87	4076.25	2526.56	3788.65	3563.91	3175.88	3492.44	4155.12	3540.33	3310.47	3717.93	3415.09	2576.99	3072.34	3300.94	3559.25	3938.05	3733.27	3777.06
P61922	4-aminobutyrate aminotransferase, mitochondrial OS=Mus musculus OX=10090 GN=Abat PE=1 SV=1	Abat	268860	22	11	57	11	500	56.4	8.09	208.43	11	4041.34	4339.01	2795.51	3804.35	3565.14	4080.04	3381.36	2374.75	3926.39	4274.63	3432.68	3482.53	3099.32	3721.25	3749.81	2714.13	3124.53	3776.42	2413.75	2789.63
Q9WVJ3	Carboxypeptidase Q OS=Mus musculus OX=10090 GN=Cpq PE=1 SV=1	Cpq; Pgcp	54381	12	6	30	6	470	51.8	6.21	91.42	6	3468.01	3622.07	5150.4	5554.12	3306.92	3499.21	2997.19	2546.87	3135.22	2561.38	3354.83	3813.6	4229.38	3409.34	3203.47	3118.78	2949.7	3414.54	2425.19	3103.1
Q60648	Ganglioside GM2 activator OS=Mus musculus OX=10090 GN=Gm2a PE=1 SV=2	Gm2a	14667	18	4	26	4	193	20.8	5.9	81.09	4	5331.94	4040.51	4606.46	4995.3	4302.15	3006.74	3008.99	2092.32	2329.98	2730.93	3736.13	3432.41	4329.44	4091.18	3159.68	2489.44	2137.87	3541.23	2393.03	3105.69
Q8C0L9	Glycerophosphocholine phosphodiesterase GPCPD1 OS=Mus musculus OX=10090 GN=Gpcpd1 PE=1 SV=1	Gpcpd1	74182	21	14	39	14	675	76.5	5.58	124.45	14	3111.66	2611.34	2484.73	2500.77	3387.51	3833.34	2942.27	3712.53	2858.05	5673.3	2782.63	2564.28	2249.82	2973.74	3085.29	2840.23	2551.05	5066.61	5127.5	6416.62
O70493	Sorting nexin-12 OS=Mus musculus OX=10090 GN=Snx12 PE=1 SV=1	Snx12	55988	39	7	29	5	165	19.1	7.34	89.4	7	3272.83	3149.42	3311.53	3326.4	3446.86	3532.88	3938.75	3624.97	3113.35	4186.9	3170.7	3290.48	3227.8	3009.58	3287.12	3446.48	3224.2	3776.98	3753.07	3516.52
P62852	40S ribosomal protein S25 OS=Mus musculus OX=10090 GN=Rps25 PE=1 SV=1	Rps25	75617	37	5	38	5	125	13.7	10.11	105.32	5	2861.59	3257.63	4175.07	2528.2	3547.25	3831.16	3279.78	3963.03	4236.59	3020.19	2977.78	3367.5	3487.25	2515.98	3074.44	3282.48	4192.77	3902.66	3316.99	3735.28
P28843	Dipeptidyl peptidase 4 OS=Mus musculus OX=10090 GN=Dpp4 PE=1 SV=3	Dpp4	13482	18	15	38	15	760	87.4	6.42	115.42	15	2961.77	2638.84	2798.06	6774.89	2368.24	3517.33	3780.01	2466.26	2534.45	3181.54	7470.65	3515.64	2629.3	2864.99	3117.37	3121.12	2618.42	3808.4	2842.26	3488.37
O88543	COP9 signalosome complex subunit 3 OS=Mus musculus OX=10090 GN=Cops3 PE=1 SV=3	Cops3	26572	21	9	31	9	423	47.8	6.65	107.26	9	3086.43	3558.78	4246.13	3329.37	2852.74	3880.11	3120.28	3433.68	3346.87	2609.97	3173.24	2991.44	4167.67	3373.13	3096.45	3957.61	4122.77	3691.72	3043.64	3299.64
Q6PDM2	Serine/arginine-rich splicing factor 1 OS=Mus musculus OX=10090 GN=Srsf1 PE=1 SV=3	Srsf1; LOC102641923	110809	43	10	45	10	248	27.7	10.36	129.97	10	2693.7	3127.08	4472.09	3108.97	2804.66	4517.15	3468.12	3957.69	3157.98	3790.88	2814.64	3147.72	3324.76	1852.26	2501.32	3858.22	3738.01	4899.14	2960.18	3664.82
Q8BFR4	N-acetylglucosamine-6-sulfatase OS=Mus musculus OX=10090 GN=Gns PE=1 SV=1	Gns	75612	15	8	29	8	544	61.1	8.24	95.08	8	3248.98	2528.06	3246.88	3579.41	3369.51	3380.32	3286.72	3054.7	3389.19	3853.9	3028.14	3674.52	3028.39	3232.21	3153.66	3583.93	3194.28	3684.05	4087.24	4154.95
P84096	Rho-related GTP-binding protein RhoG OS=Mus musculus OX=10090 GN=Rhog PE=1 SV=1	Rhog	56212	37	6	29	5	191	21.3	8.12	115.42	6	1860.61	1949.37	1584.74	3558.25	2859.36	3624.82	5644.76	3748.73	2133.26	5987.31	3042.89	3334.91	2416.16	2626.94	4242.18	4283.87	2737.39	3837.23	5011.32	3249.74
Q8CI51	PDZ and LIM domain protein 5 OS=Mus musculus OX=10090 GN=Pdlim5 PE=1 SV=4	Pdlim5	56376	25	13	49	13	591	63.3	8.25	165.85	13	3935.5	3659.9	3339.57	2785.26	3894.64	2812.6	3088.03	3488.94	3668.55	2900.73	3679.18	3552.53	3570.77	3285.27	3324.88	3036.23	3407.78	3086.98	3267.55	3888.28
Q9WV80	Sorting nexin-1 OS=Mus musculus OX=10090 GN=Snx1 PE=1 SV=1	Snx1	56440	30	15	42	13	522	58.9	5.22	153.93	15	3219.28	2988.88	2653.54	3440.61	3292.3	3778.72	3698.32	3439.87	4008.85	4481.74	3342.46	2832.83	2889.28	2698.38	3015.71	3619.86	3568.91	3514.82	3433.89	3720.02
Q99PG2	Opioid growth factor receptor OS=Mus musculus OX=10090 GN=Ogfr PE=1 SV=1	Ogfr	72075	47	17	84	17	633	70.6	4.77	245.41	17	3059.62	2964.01	2647.02	2257.89	3178.46	3142.63	3515.57	4218.8	4072.18	3570.71	2754.9	2832.93	2640.28	2651.02	3024.13	4125.71	3615.41	3677.63	4969.64	4683.42
Q62465	Synaptic vesicle membrane protein VAT-1 homolog OS=Mus musculus OX=10090 GN=Vat1 PE=1 SV=3	Vat1	26949	21	7	58	7	406	43.1	6.37	183.11	7	2575.59	2958.62	1969.27	3148.91	3693.71	3705	4628.23	3159.03	2828.67	4363.42	2937.8	3304.51	3639.76	3239.37	4077.24	4519.19	3118.79	3029.32	4016.33	2679.59
Q05816	Fatty acid-binding protein 5 OS=Mus musculus OX=10090 GN=Fabp5 PE=1 SV=3	Fabp5	16592	55	7	85	7	135	15.1	6.54	328.02	7	3207	1734.69	2725.43	1777.98	10918.6	3027.45	4529.93	3502.23	3579.16	3132.13	1669.16	3241.75	2413.97	1514.04	1810.24	2944.99	3759.46	4931.99	3579.26	3567.42
Q99LD4	COP9 signalosome complex subunit 1 OS=Mus musculus OX=10090 GN=Gps1 PE=1 SV=1	Gps1	209318	27	12	45	12	471	53.4	6.84	153.7	12	3540.03	3477.41	3815.58	2985.05	3393.63	3146.64	2933.28	3597.83	3663.62	2861.97	3202.5	3221.51	3476.61	3758.88	3267.14	3334.41	3735.23	3243.77	3353.6	3548.94
Q9CXF4	TBC1 domain family member 15 OS=Mus musculus OX=10090 GN=Tbc1d15 PE=1 SV=1	Tbc1d15	66687	25	16	37	16	671	76.5	5.3	134.96	16	2695.96	2520.13	2980.3	2328.98	3815.92	3515.59	3672.63	4153.43	3846.19	3710.92	2519.51	2962.8	2532.77	2676.84	2611.17	3626.96	3653.44	4295.33	4663.33	4696.96
P23506	Protein-L-isoaspartate(D-aspartate) O-methyltransferase OS=Mus musculus OX=10090 GN=Pcmt1 PE=1 SV=3	Pcmt1	18537	18	5	21	5	227	24.6	7.65	63.61	5	3442	3241.56	3555.95	3200.05	3722.92	3135.94	3270.66	3156.94	3454.21	3246.33	3147.96	3417.24	3684.53	3330.28	3157.98	3435.72	3420.61	3634.92	3364.15	3386.3
P63085	Mitogen-activated protein kinase 1 OS=Mus musculus OX=10090 GN=Mapk1 PE=1 SV=3	Mapk1	26413	28	11	39	8	358	41.2	6.98	103.67	11	3342.73	2931.44	3348.22	3023.09	3569.78	3144.17	3414.26	4063.14	3468.77	2986.8	3176.81	3444.77	3206.93	3162.73	3239.83	3256.04	3355.31	3524.96	3621.37	4004.51
Q7TSH2	Phosphorylase b kinase regulatory subunit beta OS=Mus musculus OX=10090 GN=Phkb PE=1 SV=1	Phkb	102093	19	21	47	21	1085	123.8	6.83	129.33	21	3669.19	3702.57	3501.14	3139.08	3762.38	2847.25	2656.25	3699.68	3383.51	2593.59	3804.49	3408.27	3632.34	4599.15	4352.81	2753.61	3163.3	2388.41	3242.87	2975.39
Q9JKV1	Proteasomal ubiquitin receptor ADRM1 OS=Mus musculus OX=10090 GN=Adrm1 PE=1 SV=2	Adrm1	56436	19	10	55	10	407	42	5.07	121.42	10	3383.45	3204.47	2945.75	2366.53	3074.22	3058.36	3269.81	3845.02	4551.66	3013.62	3222.47	2909.63	3055.26	3592.52	3636.68	3436.91	3755.77	3177	4119.37	3650.38
Q8CFX1	GDH/6PGL endoplasmic bifunctional protein OS=Mus musculus OX=10090 GN=H6pd PE=1 SV=2	H6pd	100198	19	15	45	15	789	88.9	6.93	133.09	15	2526.72	2181.74	3694.02	3309.86	4625.05	4029.44	4259.69	2983.95	3354.82	4138.81	2990.22	3765.51	2343.85	2586.55	3258.52	3403.43	3298.98	4094.64	3104.22	3275
Q3UPF5	Zinc finger CCCH-type antiviral protein 1 OS=Mus musculus OX=10090 GN=Zc3hav1 PE=1 SV=1	Zc3hav1	78781	28	25	62	25	946	106.6	8.27	181.41	25	3587.48	3047.63	3108.97	2769.51	3187.52	4131.65	4056.08	3731.32	3473.51	4099.7	3071.92	3149.96	2910.03	2128.79	2338.11	3478.63	3290.88	4282.19	3545.29	3730.61
Q9Z1D1	Eukaryotic translation initiation factor 3 subunit G OS=Mus musculus OX=10090 GN=Eif3g PE=1 SV=2	Eif3g	53356	36	10	59	10	320	35.6	5.9	190.64	10	3006.96	2665.88	3749.47	2472.67	3579.66	3503.1	3194.22	3394.88	3870.88	3618.84	2938.24	3249.68	3079.11	2934.63	3185.93	3702.54	3637.19	3659.48	3860.92	3715.52
Q922B1	ADP-ribose glycohydrolase MACROD1 OS=Mus musculus OX=10090 GN=Macrod1 PE=1 SV=2	Macrod1	107227	14	5	26	5	323	35.3	8.85	68.13	5	3631.71	4066.9	3236.36	3478.13	2907.93	3167.92	3027.68	3560.16	3674.29	2652.31	3483.58	3134.18	3899.99	3693.19	3124.39	3374.46	3392.54	2926.04	3506.69	3025.9
Q8VDC1	FYVE and coiled-coil domain-containing protein 1 OS=Mus musculus OX=10090 GN=Fyco1 PE=1 SV=1	Fyco1	17281	19	26	55	26	1437	162.2	4.98	149.57	26	2203.47	2647.43	2551.5	2841.44	2428.89	4779.02	3522.9	3730.19	3698.25	5356.09	2039.27	2616.08	2682.85	1937.17	2201.7	3990.16	2870.84	4076.09	5578.87	5128.12
P18654	Ribosomal protein S6 kinase alpha-3 OS=Mus musculus OX=10090 GN=Rps6ka3 PE=1 SV=2	Rps6ka3	110651	16	13	34	7	740	83.6	6.89	106.58	13	2629.75	2735.35	3088.44	2479.6	3347.45	3740.77	3608.54	4104.58	3773.71	3462.19	2645.68	3069.14	2899.86	2640.2	3007.58	3767.25	3640.44	3904.11	4072.19	4257.59
Q61107	Guanylate-binding protein 4 OS=Mus musculus OX=10090 GN=Gbp4 PE=1 SV=1	Gbp3	55932	27	17	67	17	620	70.8	6.64	182.88	17	2571.01	2118.43	1670.59	1896.31	2866.56	3829.72	4912.11	4498.22	4206.05	3725.79	1818.3	2660.75	2393.21	1665.91	2009	4216.23	4057.23	4868.72	4845.13	5918.05
P84104	Serine/arginine-rich splicing factor 3 OS=Mus musculus OX=10090 GN=Srsf3 PE=1 SV=1	Srsf3	20383	33	6	30	5	164	19.3	11.65	84.02	6	3014.19	2825.9	3637.8	2278.86	3185.03	4450.19	3721.87	4071.7	2852.03	4395.8	2924.08	2966.29	2535.8	1663.72	2298.69	2975.82	2632.1	6490.76	3341.61	4436.61
Q571I9	Aldehyde dehydrogenase family 16 member A1 OS=Mus musculus OX=10090 GN=Aldh16a1 PE=1 SV=2	Aldh16a1	69748	17	12	62	12	802	84.7	6.32	186.1	12	3715.55	3427.81	3105.1	3179.44	3778.62	2791.58	2710.07	3712.04	4266.91	2668.58	3695.75	3161.72	3361.75	4143.26	3480.72	3003.39	3307.92	2686.53	3270.73	3227.16
Q8BZW8	NHL repeat-containing protein 2 OS=Mus musculus OX=10090 GN=Nhlrc2 PE=1 SV=1	Nhlrc2	66866	31	17	53	17	725	78.4	5.54	163.84	17	3830.14	3673.41	3271.1	3213.95	3361.2	2991.8	3207.12	3612.72	3506.81	2875.18	3459.99	3147.49	3381.09	3719.49	3332.41	3099.91	3225.45	3096.37	3325.93	3301.25
Q6P069	Sorcin OS=Mus musculus OX=10090 GN=Sri PE=1 SV=1	Sri	109552	32	7	37	7	198	21.6	5.59	109.85	7	3619.21	2906.51	3082.36	2784.04	3845.92	2912.64	3030.56	3223.78	3727.13	3190.21	3218.97	3679.15	3206.32	3253.29	3295.22	3150.3	3418.74	3333.09	3719.87	4016.67
P61161	Actin-related protein 2 OS=Mus musculus OX=10090 GN=Actr2 PE=1 SV=1	Actr2	66713	23	8	51	8	394	44.7	6.74	159.39	8	3602.41	3240.13	3161.88	2862.33	3983.47	2821.27	3115.22	3407.34	3253.65	3013.07	3563.8	3410.9	3269.88	3612.35	3352.1	2681.49	3025.97	3978.53	3321.05	3860.49
Q99KY4	Cyclin-G-associated kinase OS=Mus musculus OX=10090 GN=Gak PE=1 SV=2	Gak	231580	18	22	49	22	1305	143.6	5.73	150.04	22	3101.42	2877.62	3126.59	3214.01	3570.55	3321.37	3145.84	3451.41	3556.76	3474.02	3284.71	3306.35	3005.72	3027.14	3023.83	3541.81	3390.34	3496.32	3897.15	3627.81
Q4KMM3-4	Isoform 4 of Oxidation resistance protein 1 OS=Mus musculus OX=10090 GN=Oxr1	Oxr1	170719	25	21	59	21	839	92.6	5.25	199.6	21	3428.06	3297.07	3300.72	3321.29	3534.05	2631.97	3016.65	3313.15	3328.5	2979.1	3632.97	3373.95	3561.78	3774.36	3682.06	3260.88	3655.19	2813.28	3444	3071.93
Q9WTQ5	A-kinase anchor protein 12 OS=Mus musculus OX=10090 GN=Akap12 PE=1 SV=1	Akap12	83397	30	39	104	39	1684	180.6	4.44	321.09	39	1143.15	1419.95	1583.58	1693.99	1423.71	5546.76	4410.68	4890.92	4171.35	5452.98	1198.46	1091.46	1415.55	1012.69	1132.99	5472.16	4348.77	6693.39	5317.05	6949.39
P03958	Adenosine deaminase OS=Mus musculus OX=10090 GN=Ada PE=1 SV=3	Ada	11486	29	10	34	10	352	40	5.72	112.71	10	3098.58	2781.84	3227.96	2560.37	3103.57	3442.8	3220.45	3299.16	3454.14	2986.52	2932.3	3753.44	3363.65	2905.24	2895.73	3939.27	3943.07	3476.02	4176.01	3766.91
Q00PI9	Heterogeneous nuclear ribonucleoprotein U-like protein 2 OS=Mus musculus OX=10090 GN=Hnrnpul2 PE=1 SV=2	Hnrnpul2	68693	24	17	66	17	745	84.9	4.89	196.82	17	3874.15	3019.89	5149.1	3344.44	3003.42	4623.79	3304.63	3653.39	2669.55	2877.36	2834.31	3168.49	2546.03	2176.03	2590.47	2622.31	2868.35	5591.05	2777.25	3578.78
P61082	NEDD8-conjugating enzyme Ubc12 OS=Mus musculus OX=10090 GN=Ube2m PE=1 SV=1	Ube2m	22192	51	10	37	10	183	20.9	7.69	115.53	10	3381.48	3107.15	3629.49	2890.26	3516.36	3124.44	3187.7	3359.47	3501.64	3002.15	3133.46	3453.93	3200.18	3317.46	3018.83	3257.05	3368.43	3502.64	3574.01	3725.29
Q91WP6	Serine protease inhibitor A3N OS=Mus musculus OX=10090 GN=Serpina3n PE=1 SV=1	Serpina3n	20716	25	10	47	7	418	46.7	5.82	173.73	10	769.897	780.837	805.472	1196.39	942.636	9075.14	5590.65	5630.63	4254.59	7703.62	796.144	846.361	646.558	683.032	870.727	4635.85	3902.77	8027.15	3520.94	5563.6
Q8VCC1	15-hydroxyprostaglandin dehydrogenase [NAD(+)] OS=Mus musculus OX=10090 GN=Hpgd PE=1 SV=1	Hpgd	15446	41	9	49	9	269	29.2	6.54	188.43	9	5812.08	4870.28	4678.97	4394.36	3155.92	1877.96	2058.27	2068.88	2113.71	1273.27	5246.62	4701.36	4543.79	5555.92	4701.77	1884.74	2148.42	1629	1665.93	1810.27
Q9CXW3	Calcyclin-binding protein OS=Mus musculus OX=10090 GN=Cacybp PE=1 SV=1	Cacybp	12301	32	7	33	7	229	26.5	7.87	90.75	7	4011.79	4270.16	3759.3	2992.08	2740.79	2431.86	2938.78	3290.13	3368.12	2046.84	3525.28	3132.61	4298.35	3971.33	3775.21	3356.35	3634.82	2708.46	2855.77	3036.41
P50429	Arylsulfatase B OS=Mus musculus OX=10090 GN=Arsb PE=1 SV=3	Arsb	11881	10	7	28	7	534	59.6	7.24	71.45	7	3486.16	2737.44	4922.12	3454.25	4422.74	2823.39	2824.78	2356.6	3029.84	3239.32	3020.31	4304.25	3235.16	3257.3	3299.86	2616.58	2721.1	3276.25	3268.02	3801.35
P59999	Actin-related protein 2/3 complex subunit 4 OS=Mus musculus OX=10090 GN=Arpc4 PE=1 SV=3	Arpc4	68089	39	7	34	7	168	19.7	8.43	95.52	7	3510.14	3124.58	3217.32	2562.87	3806.9	2845.86	2818.68	3306.26	3579.94	3216.66	3368.18	3470.52	3441.87	3439.31	3336.87	2644.01	2987.9	4238.06	3293.14	3843.24
Q6PDI5	Proteasome adapter and scaffold protein ECM29 OS=Mus musculus OX=10090 GN=Ecpas PE=1 SV=3	AI314180	230249	16	29	67	29	1840	203.6	7.06	159.32	29	3310.58	3184.65	2968.95	3095.5	3233.59	2984.85	3049.72	3489.99	3817.73	2637.84	3494.12	3124.24	3417.13	3694.05	3205.89	3276.12	3729.6	3103.11	3599.22	3596.52
O70400	PDZ and LIM domain protein 1 OS=Mus musculus OX=10090 GN=Pdlim1 PE=1 SV=4	Pdlim1	54132	43	11	50	11	327	35.8	6.84	182.23	11	3179.49	3091.62	3695.94	2407.9	3334.2	3214.96	3029.72	3383.83	3272.84	2812.57	2719.84	3232.72	3487.94	3066.31	2999.53	3885.63	3868.02	3865.73	3599.21	3821.48
P23475	X-ray repair cross-complementing protein 6 OS=Mus musculus OX=10090 GN=Xrcc6 PE=1 SV=5	Xrcc6	14375	26	16	45	16	608	69.4	6.79	146.82	16	2577	2948.94	2647.89	1933.93	3844.41	3020.89	2718.28	3549.13	4007.57	3197.94	3346.04	3393.07	3407.98	3889.42	3615.81	3344.4	3533.71	2957.19	3936.2	3744.83
P62900	60S ribosomal protein L31 OS=Mus musculus OX=10090 GN=Rpl31 PE=1 SV=1	Rpl31	114641	42	7	33	7	125	14.5	10.54	99.66	7	3302.41	2746.28	3655.48	2744.45	3407.83	3324.13	4113.46	3848.86	3531.59	3005.55	3372.81	3780.43	2647.7	1956.33	2606.14	3102.13	3227.73	4337.41	3222.06	3624.35
Q9Z1Q5	Chloride intracellular channel protein 1 OS=Mus musculus OX=10090 GN=Clic1 PE=1 SV=3	Clic1	114584	62	11	42	11	241	27	5.17	160.63	11	3212.69	2591.01	3087.07	2674.05	3697.79	3022.45	3282.01	3168.78	3819.67	3417.03	2763.28	3496.83	2947.63	2542.67	2860.44	3465.5	3550.94	3936.67	3819.55	4088.25
Q9CQH7	Transcription factor BTF3 homolog 4 OS=Mus musculus OX=10090 GN=Btf3l4 PE=1 SV=1	Btf3l4	70533	43	5	37	4	158	17.3	6.35	113.13	5	3038.7	2982.72	3269.65	2191.36	3178.11	2879.89	3442.35	3774.83	3476.72	3285.95	3039.63	3007.13	3318.42	3318.45	3437.9	3634.1	3680.29	3328.44	3729.44	3407.15
Q5SUR0	Phosphoribosylformylglycinamidine synthase OS=Mus musculus OX=10090 GN=Pfas PE=1 SV=1	Pfas	237823	15	19	55	19	1337	144.5	5.67	172.89	19	3121.78	2815.41	3707.09	2541.58	3625.98	2967.61	2918.32	3052.48	3408.27	3138.52	2998.93	3578.91	3345.14	3159.21	3176.56	3346.72	3611.58	3232.57	3704.81	3837.6
O08759	Ubiquitin-protein ligase E3A OS=Mus musculus OX=10090 GN=Ube3a PE=1 SV=2	Ube3a	22215	26	21	69	21	870	99.8	5.08	211.37	21	3009.71	2907.66	3515.11	2672.23	3318.65	3171.05	3168.23	3473.37	3405.09	3074.2	3000.8	3157.86	3218.01	3248.32	3082.44	3515.32	3571.99	3711.61	3541.07	3369.06
Q9JLF6	Protein-glutamine gamma-glutamyltransferase K OS=Mus musculus OX=10090 GN=Tgm1 PE=1 SV=2	Tgm1	21816	23	18	43	18	815	89.8	6.51	117.97	18	4517.85	4072.98	5394.39	4322.57	4316.17	2225.96	3437.94	2481	2264.57	3044.3	3949.94	3770.02	3206.87	2739.95	2612.33	2306.7	2981.06	2465.11	2226.85	2547.04
Q9QYJ0	DnaJ homolog subfamily A member 2 OS=Mus musculus OX=10090 GN=Dnaja2 PE=1 SV=1	Dnaja2	56445	30	12	42	12	412	45.7	6.48	105.8	12	3173.58	3185.67	3056.13	3020.82	2543.07	4029.23	3182.69	3650.97	2874.4	3058.62	3419.76	2717.45	3211.74	3261.35	2681.11	3973.7	3306.18	3486.84	3249.86	3668.86
Q99JX3	Golgi reassembly-stacking protein 2 OS=Mus musculus OX=10090 GN=Gorasp2 PE=1 SV=3	Gorasp2	70231	15	6	47	6	451	47	4.79	166.6	6	3098.93	2898.31	3393.43	2625.01	3483.33	2952.15	3333.33	3395.68	3489.86	3057.3	2895.82	3092.89	2991.42	3154.91	3015.66	3371.89	3513.62	3361.84	3816.82	3753.82
Q99J77	Sialic acid synthase OS=Mus musculus OX=10090 GN=Nans PE=1 SV=1	Nans	94181	35	10	36	10	359	40	7.06	123.35	10	3258.72	3244.15	4713.51	2877.57	3291.94	3055.12	2899.79	3195.5	3245.43	2417.16	2957.76	3589.52	3338.53	3073.22	2813.54	3251.68	3733.75	3228.45	3034.77	3445.63
Q6PD03	Serine/threonine-protein phosphatase 2A 56 kDa regulatory subunit alpha isoform OS=Mus musculus OX=10090 GN=Ppp2r5a PE=1 SV=1	Ppp2r5a	226849	23	13	32	12	486	56.3	7.03	114.68	13	3910.54	3757.52	3522.6	2895.22	3556.21	2560.94	2722.91	3146.49	3306.92	2776.72	3409.15	3409.36	3334.5	3795.21	3271.07	2586.34	2975.38	3015.91	3285.26	3382.83
Q9QUI0	Transforming protein RhoA OS=Mus musculus OX=10090 GN=Rhoa PE=1 SV=1	Rhoa	11848	22	4	69	1	193	21.8	6.1	222.52	4	2733.39	2799.53	3021.53	3499.31	2993.57	3039.65	3803.08	3244.57	2706.49	3651.81	3123.81	3269.97	3561.02	2921.53	3494.05	3649.77	3181.96	3177.43	3626.54	3100.54
Q8BVQ5	Protein phosphatase methylesterase 1 OS=Mus musculus OX=10090 GN=Ppme1 PE=1 SV=5	Ppme1	72590	33	12	34	12	386	42.2	5.97	111.16	12	3219.81	2850	3324.95	2465.1	3296.58	2998.76	3146.63	3363.98	3843.78	2989.69	2736.1	3166.42	3001.83	3066.28	2941.76	3528.56	3596.51	3428.96	3900.27	3725.27
Q8CDN6	Thioredoxin-like protein 1 OS=Mus musculus OX=10090 GN=Txnl1 PE=1 SV=3	Txnl1	53382	46	10	56	10	289	32.2	4.96	197.25	10	2672.01	2788.42	3187.14	2402.51	3607.89	3167.58	3388.76	3685.77	3387.98	3350.97	2891.58	3009.92	2651.07	3223.19	3274.15	3259.06	3340.67	3221.18	4044.12	3894.17
Q9EQU5	Protein SET OS=Mus musculus OX=10090 GN=Set PE=1 SV=1	Set	56086	29	7	41	7	289	33.4	4.32	173.21	7	2883.6	2288.77	3432.27	2605.32	3721.53	2880.53	2855.78	3312.06	3381.58	3093.25	3227.38	3458.34	2919.83	3160.43	3077.7	3454.45	3314.63	3333.79	3994.41	4039.95
Q6P9R2	Serine/threonine-protein kinase OSR1 OS=Mus musculus OX=10090 GN=Oxsr1 PE=1 SV=1	Oxsr1	108737	19	10	39	8	527	58.2	6.43	124.35	10	3528.09	3297.07	2991.18	2504.78	3338.24	2606.5	2856.6	3271.34	3616.57	2991.66	3271.59	3435.14	3189.63	3596.34	3375.62	3043.87	3169.34	2887.03	3834.96	3571.11
P47740	Aldehyde dehydrogenase family 3 member A2 OS=Mus musculus OX=10090 GN=Aldh3a2 PE=1 SV=2	Aldh3a2	11671	21	10	51	9	484	53.9	8.35	140.62	10	1600.58	2430.57	1256.59	5010.61	1991	4662.34	5534.18	2070.11	2225.13	4414.55	3699.99	3761.68	3624.18	3016.45	5172.14	5148.21	3165.81	1835.71	2084.44	1553.32
Q07797	Galectin-3-binding protein OS=Mus musculus OX=10090 GN=Lgals3bp PE=1 SV=1	Lgals3bp	19039	19	9	73	9	577	64.5	5.14	261.19	9	2017.25	1861.64	2363.64	2086.69	2702.98	3930.2	3909.53	3100.03	3986.29	4612.62	1870.72	2806.94	2074.49	1711.09	1858.62	4274.76	4155.47	4940.01	4514.84	5478.9
O35955	Proteasome subunit beta type-10 OS=Mus musculus OX=10090 GN=Psmb10 PE=1 SV=1	Psmb10	19171	18	5	29	5	273	29	6.87	95.61	5	3063.33	2369.8	2409.98	2054.5	3261.21	3509.38	3237.3	3331.15	4409.77	3723.5	2130.02	3098.83	3110.32	2091.49	2544.15	3759.5	3822.36	3880.05	4421.97	4021.61
Q60692	Proteasome subunit beta type-6 OS=Mus musculus OX=10090 GN=Psmb6 PE=1 SV=3	Psmb6	19175	26	6	35	6	238	25.4	5.11	107.72	6	3255.42	3399.86	3518.54	3016.52	2973.78	3118.29	2853.63	3355.75	3637.91	2613	3104.7	2818.48	3426.33	3774.35	3165.64	3109.89	3404.69	2946.68	3176.11	3469.18
P62774	Myotrophin OS=Mus musculus OX=10090 GN=Mtpn PE=1 SV=2	Mtpn	14489	40	5	17	5	118	12.9	5.52	52.8	5	3920.82	4192.89	2923.35	2615.6	3098.19	2536.58	2715.36	3427.69	3161.66	2342.8	3903.96	2839.61	3367.23	3872.55	3325.17	2879.71	2390.35	3121.25	3257	4215.33
O35488	Very long-chain acyl-CoA synthetase OS=Mus musculus OX=10090 GN=Slc27a2 PE=1 SV=2	Slc27a2	26458	24	13	46	13	620	70.4	8.9	153.32	13	1802.26	2410.35	1516.76	4599.66	3230.77	4084.92	4732.45	2504.16	2210.49	5274.48	3572.91	3736.53	3024.43	2984.98	4150.18	4438.31	2975.37	2462.4	2285.44	2105.12
Q8K4R4	Cytoplasmic phosphatidylinositol transfer protein 1 OS=Mus musculus OX=10090 GN=Pitpnc1 PE=1 SV=1	Pitpnc1	71795	27	8	32	1	332	38.4	6.32	93.14	8	3996.94	4479.38	2020.64	8375.67	2207.45	4108.57	3246.97	2328.24	2124	3066.76	6166.3	2204.97	2890.18	2546.24	2041.74	2419.95	2053.93	3168.58	2086.51	2484.79
Q8K3K8	Optineurin OS=Mus musculus OX=10090 GN=Optn PE=1 SV=1	Optn	71648	30	18	46	18	584	67	5.26	149.41	18	2717.94	2424.53	2598.4	2176.87	2564.67	3115.99	4223.64	4141.69	2930.29	3761.07	2642.36	2774.69	2276.28	2684.22	2422.57	3483.43	2990.18	4386.77	4608.36	4880.37
O70311	Glycylpeptide N-tetradecanoyltransferase 2 OS=Mus musculus OX=10090 GN=Nmt2 PE=1 SV=1	Nmt2	18108	26	13	36	10	529	60.4	7.8	105.93	13	3235.02	3076.73	3256.96	2436.16	2793.62	3182.19	3451.11	3743.18	3560.31	3007.32	2967.64	3154.97	3058.91	2999.4	3137.82	3201.05	3151.24	3393.5	3496.87	3353.6
P17717	UDP-glucuronosyltransferase 2B17 OS=Mus musculus OX=10090 GN=Ugt2b17 PE=1 SV=1	Ugt2b5	22238	9	5	21	4	530	60.8	7.87	80.78	5	1757.09	2073.41	1197.77	5129.28	2169.99	4339.57	6306.74	1690.6	1700.58	5070.66	3882.69	4245.02	3516	2992.92	5042.19	4709.64	2574.38	1837.09	1890.43	1400.86
P62751	60S ribosomal protein L23a OS=Mus musculus OX=10090 GN=Rpl23a PE=1 SV=1	Rpl23a	268449	37	6	21	6	156	17.7	10.45	64.87	6	3034.74	2758.78	3501.2	2423.26	2960.84	3696.78	4290.35	4406.08	3230.15	2639.92	3403.62	2997.6	2586.15	1865.58	2152.53	3072.88	3208.44	4610.87	2819.37	3838.48
Q60953	Protein PML OS=Mus musculus OX=10090 GN=Pml PE=1 SV=3	Pml	18854	21	17	55	17	885	98.2	5.63	174.56	17	3113.5	2531.06	2762.24	2179.58	4057.3	3106.32	3125.36	3407.8	3152.29	3452.71	2485.94	3216.35	2829.46	2358.55	2719.49	3190.75	3330.58	4272.8	3777.78	4371.55
Q62393-3	Isoform 3 of Tumor protein D52 OS=Mus musculus OX=10090 GN=Tpd52	Tpd52	21985	35	6	33	6	199	21.6	5.03	103.9	6	2674.22	3451.58	1981.34	2834.86	3473.29	2553.56	3052.29	2701.15	3124.36	4335.59	3014.76	3853.98	4143.52	2388.23	3419.92	3694.56	3639.62	3064.76	3023.34	2899.83
Q921M3	Splicing factor 3B subunit 3 OS=Mus musculus OX=10090 GN=Sf3b3 PE=1 SV=1	Sf3b3	101943	16	18	47	18	1217	135.5	5.26	135.3	18	2899.02	2484.28	3121.85	2278.15	3346.25	3720.83	3350.48	3649.74	3032.6	3816.98	2491.77	2729.34	2398.62	2366.11	2754.53	3114.61	3151.89	4714.82	3829.05	4073.63
Q9CPT3	N-acylneuraminate-9-phosphatase OS=Mus musculus OX=10090 GN=Nanp PE=1 SV=1	Nanp	67311	25	7	28	7	248	27.8	6.07	90.27	7	3797.55	3510.61	2993.27	3004.06	3814.43	2801.3	3047.15	3392.76	2978.11	2859.91	3068.96	3009.23	2931.52	3461.61	3416.75	2800.19	2838.12	2770.9	3304.98	3496.64
Q5FW57	Glycine N-acyltransferase-like protein OS=Mus musculus OX=10090 GN=Gm4952 PE=1 SV=3	Gm4952	240549	35	9	26	8	296	34.1	7.8	86.87	9	3077.79	4116.12	3802.43	3854.68	3566.5	3620.82	3307.64	2398.37	2988.84	2963.31	3131.54	3747.89	3044.09	3338.55	2870.08	2529.84	2963.77	2998.87	1990.47	2920.43
O35344	Importin subunit alpha-4 OS=Mus musculus OX=10090 GN=Kpna3 PE=1 SV=1	Kpna3	16648	15	8	30	3	521	57.7	4.94	83.75	8	3669.09	3358.71	3215.33	2696.54	3534.42	2786.45	2779.95	3493.62	3203.59	3007.99	3289.22	3038.4	2906.3	3606.69	3402.11	2623.2	2920.65	3020.99	3322.1	3348.36
E9Q555	E3 ubiquitin-protein ligase RNF213 OS=Mus musculus OX=10090 GN=Rnf213 PE=1 SV=2	Rnf213	672511	10	49	90	49	5152	584.4	6.8	275.76	49	2111.19	1958.05	2149.96	1864.88	2480.67	3750.45	3946.24	4254.04	4831.01	3739.55	1960.62	2640.29	2154.02	1587.86	2058.25	4220.8	4298.94	4089.36	4347.84	4621.16
Q8K1J6	CCA tRNA nucleotidyltransferase 1, mitochondrial OS=Mus musculus OX=10090 GN=Trnt1 PE=1 SV=1	Trnt1	70047	24	13	27	13	434	49.9	8.56	78.13	13	2969.2	2712.96	2654.15	2459.19	3397.4	3042.97	3384.43	3268.73	3114.79	3471.32	2768.83	3207.61	2535.67	2877.69	3069.75	3207.73	2998.13	3268.31	4385.59	4105.71
Q62189	U1 small nuclear ribonucleoprotein A OS=Mus musculus OX=10090 GN=Snrpa PE=1 SV=3	Snrpa	53607	19	6	28	5	287	31.8	9.8	97.65	6	3241.32	2729.71	3263.03	2378.08	3401.57	3461.84	3067.77	3624.69	3422.61	4252.81	2829.18	3061.91	2581.24	2115.79	2768.16	2585.59	2809.72	4286.13	3331.96	3673.7
Q8CIN4	Serine/threonine-protein kinase PAK 2 OS=Mus musculus OX=10090 GN=Pak2 PE=1 SV=1	Pak2	224105	24	11	47	11	524	57.9	5.77	186	11	2991.83	2740.25	2796.58	2345.97	3199.8	3049.42	3328.22	3436.34	3402.92	3052.18	2675.5	2899.62	2866.39	2891.68	2723.33	3506.72	3511.02	3802.97	3706.99	3933.23
Q61133	Glutathione S-transferase theta-2 OS=Mus musculus OX=10090 GN=Gstt2 PE=1 SV=4	Gstt2	14872	27	6	33	5	244	27.6	7.55	122.29	6	3990.84	3153.93	3067.33	2751.28	3347.57	2563.98	2602.9	3106.35	3510.49	2857.16	3559.47	3326.67	2757.12	3532.92	3333.57	2558.04	2828.07	2635.14	3768.68	3572.02
Q8BP67	60S ribosomal protein L24 OS=Mus musculus OX=10090 GN=Rpl24 PE=1 SV=2	Rpl24	68193	34	6	28	6	157	17.8	11.25	78.63	6	3072.21	2711.43	3190.1	2614.45	3506.94	3521.84	4028.18	3869.09	3577.6	2691.17	3233.87	3155.41	2656.71	1879.25	2166.04	2825.82	3319.59	4184.42	2776.83	3674.12
Q8C0D5	Elongation factor-like GTPase 1 OS=Mus musculus OX=10090 GN=Efl1 PE=1 SV=1	Eftud1; Efl1	101592	24	25	64	25	1127	125.7	6.16	211.14	25	3359.82	3005.37	3016.42	2443.28	3431.64	2942.63	3085.76	3358.95	3272.91	3166.66	3041.18	3026.78	2893.26	3329.83	3004.78	2910.59	2845.11	3456.87	3558.7	3395.83
Q78PG9	Coiled-coil domain-containing protein 25 OS=Mus musculus OX=10090 GN=Ccdc25 PE=1 SV=1	Ccdc25	67179	25	6	23	6	208	24.5	6.95	66.79	6	3370.64	2913.21	2734.57	2455.38	3411.95	2592.94	3601.84	3342.57	3584.96	2732.02	3185.44	3306.61	2859.93	3348.31	3212.39	2872.85	2980.21	3311.26	3385.79	3338.67
Q8BYA0	Tubulin-specific chaperone D OS=Mus musculus OX=10090 GN=Tbcd PE=1 SV=1	Tbcd	108903	17	20	58	20	1196	133.2	6.51	177.22	20	2951.67	2923.8	3242.6	2534.95	2952.41	3117.65	2955.68	3419.04	3329.54	3037.21	2685.72	3100.88	2954.44	3075.67	3156.16	3305.13	3304.75	3267.73	3609.99	3584.77
Q61074	Protein phosphatase 1G OS=Mus musculus OX=10090 GN=Ppm1g PE=1 SV=3	Ppm1g	14208	34	16	48	16	542	58.7	4.39	178.03	16	2795.7	2793.46	2995.17	2618.81	3001.3	2966.17	3097.25	3602.48	3266.57	2787.39	2878.86	3385.8	2747.95	2976.86	2668.64	3691.41	3607.37	3184.74	3385.68	3968.43
O88456	Calpain small subunit 1 OS=Mus musculus OX=10090 GN=Capns1 PE=1 SV=1	Capns1	12336	14	4	32	4	269	28.4	5.63	111.57	4	2905.17	3143.75	3364.56	3125.34	3177.03	2849.75	3214.87	3279.2	3100.64	2478.09	2947.51	3218.55	3060.36	3027.46	3015.59	3247.42	3377.71	3053.24	3230.87	3555.56
Q80W47	WD repeat domain phosphoinositide-interacting protein 2 OS=Mus musculus OX=10090 GN=Wipi2 PE=1 SV=1	Wipi2	74781	17	7	20	6	445	48.4	5.86	53.78	7	3354.18	3259.6	3005.86	3007.73	3591.7	2557.41	2910.63	3407.22	3447.3	2802.59	3259.8	2871.9	2942.07	3516.42	3020.74	2671.63	2951.09	2953.27	3384.74	3416.06
Q62376	U1 small nuclear ribonucleoprotein 70 kDa OS=Mus musculus OX=10090 GN=Snrnp70 PE=1 SV=2	Snrnp70	20637	21	9	37	9	448	52	9.94	106.81	9	2700.55	2686.93	3388.18	2362.29	2692.79	4395.11	3056.41	3453.17	3081.28	4680.41	2065.81	2920.07	2904.06	1450.23	2229.67	3302.47	3152.31	5178.88	3019.52	3494.5
P63001	Ras-related C3 botulinum toxin substrate 1 OS=Mus musculus OX=10090 GN=Rac1 PE=1 SV=1	Rac1	19353	29	5	30	3	192	21.4	8.5	104.13	5	1610.59	1887.65	1604.65	3606.45	2447.53	4071.94	4053.44	3168.05	1834.22	6768.94	2736.24	2805.57	2244.45	2200.07	3611.17	3697.34	2567.99	3557.81	4752.15	2820.71
P54310	Hormone-sensitive lipase OS=Mus musculus OX=10090 GN=Lipe PE=1 SV=2	Lipe	16890	18	13	38	13	759	83.3	6.95	119.21	13	2631.8	3382.91	1674.77	5310.23	2166.81	4274.82	4868.02	2998.6	1740.81	4868.07	3306.83	2991.67	2103.22	1923.91	2491.95	3780.68	2192.47	3291.93	2910.15	3031.81
Q9JM62	Receptor expression-enhancing protein 6 OS=Mus musculus OX=10090 GN=Reep6 PE=1 SV=1	Reep6	70335	25	4	26	4	201	22.2	7.33	86.77	4	3252.46	3389.7	2050.53	3809.09	2282.68	3913.13	4293.5	2841.97	2797.58	3108.95	3468.07	2753.39	3290.27	3448.96	3948.83	3260.92	3363.49	2177.4	2432.41	2019.4
O08784	Treacle protein OS=Mus musculus OX=10090 GN=Tcof1 PE=1 SV=1	Tcof1	21453	18	25	61	25	1320	134.9	9.35	167.17	25	2971.59	3471.82	2600.91	1914.15	3432.12	2183.67	2704.28	4085.15	3664.35	2976.28	2696.94	2814.14	3019.95	2285.39	3280.39	3036.47	3128.97	3156.68	3862.06	4529.77
P08030	Adenine phosphoribosyltransferase OS=Mus musculus OX=10090 GN=Aprt PE=1 SV=2	Aprt	11821	25	6	27	6	180	19.7	6.79	74.08	6	3459.56	2360.81	3747.38	2964.36	3808.21	2397.09	3034.02	2413.18	2981.09	2920.45	2915.66	3403.94	3423.18	2674.03	2695.77	3042.67	3360.62	3597.01	3203.09	3404.99
[truncated: 3,569 more rows]

## Sheet: 3. Overlapping Proteins
	Previous lipid droplet proteome studies. Full references in main manuscript.										Previous APOE4 / AD / microglia proteomics and transcriptomic studies.
[truncated: 4,643 more rows]
[truncated: 1 more columns]

[truncated: 5 more sheets: 4. WGCNA, 5. Cytokines, 6. Dai et al. Overlap, 7. Newly Identified Overlaps, 8. GSEA Hallmark]
